# Supplementary material for: The Role of Coffee Microbiomes in Pathogen Resistance Across Varieties and Ecological Niches
Source: Microorganisms. 2025 Aug 15;13(8):1909. doi: 10.3390/microorganisms13081909 (PMC12388573; doi:10.3390/microorganisms13081909)
Supplement: Supplementary file 1 [file microorganisms-13-01909-s001.zip › Table S.xlsx]

## Sheet: Sheet1
Table S1 16S rRNA Gene Data Preprocessing Statistics and Quality Control Analysis of Disease-Resistant Cultivars of Coffea arabica
Sample_name	Raw_tags	Clean_tags	Effective_tags	Effective_ratio(%)	Effective_bases(nt)	Min_length	Max_length	Mean_length	Q20(%)	Q30(%)	GC(%)
RFRP1	79327	75616	73782	93.01	29852002	306	430	405	97.61	92.31	56.03
RFRP2	87604	85081	71623	81.76	29367857	306	430	410	98.12	93.96	55.86
RFRP3	95252	85299	82948	87.08	33700163	306	430	406	97.4	91.89	55.9
SFRP1	87600	85407	84119	96.03	34159301	306	430	406	97.77	92.78	55.9
SFRP2	84782	75814	74195	87.51	30126059	306	430	406	97.53	92.07	55.95
SFRP3	83518	81198	80027	95.82	32533196	306	430	407	97.97	93.64	55.93
RFL1	80398	74185	71592	89.05	29067024	306	430	406	97.51	92.08	56.03
RFL2	69122	59573	58092	84.04	23579312	306	429	406	96.93	90.59	56.08
RFL3	78001	76231	73293	93.96	29777898	306	430	406	97.64	92.46	55.98
SFL1	87754	84940	81957	93.39	33294359	306	430	406	97.12	91.07	56.01
SFL2	83143	72389	70085	84.29	28508849	306	430	407	97.88	93.14	55.64
SFL3	78192	63454	59597	76.22	24223001	306	430	406	96.79	90.24	55.97
RRTS1	83863	81414	67553	80.55	27705404	306	430	410	98.54	95.03	55.01
RRTS2	91372	89947	77403	84.71	31736966	323	430	410	98.66	95.22	55.31
RRTS3	86470	84377	71202	82.34	29251262	322	430	411	98.56	95.07	55.57
SRTS1	83853	82564	70613	84.21	28834971	306	430	408	98.6	95.21	55.73
SRTS2	88413	86069	75054	84.89	30659657	306	430	409	98.59	95.16	55.67
SRTS3	81410	75934	61601	75.67	25085450	306	430	407	98.55	95.04	55.96
RRS1	81831	79874	60113	73.46	24947904	324	430	415	98.51	94.92	56
RRS2	82894	80883	62845	75.81	26163466	323	430	416	98.39	94.48	55.69
RRS3	75953	74005	58090	76.48	24183560	323	430	416	98.45	94.73	55.6
SRS1	82177	79680	63293	77.02	26273641	323	430	415	98.5	94.88	55.96
SRS2	75147	72605	52920	70.42	21919551	304	430	414	98.52	94.91	55.85
SRS3	77814	75242	60249	77.43	25516942	323	430	424	98.19	93.91	52.75
RNRS1	80522	77560	67087	83.32	27732221	304	430	413	98.13	94.04	56.39
RNRS2	88878	85772	68785	77.39	28335007	319	430	412	98.2	94.2	56.61
RNRS3	82218	78542	65728	79.94	27112736	319	430	413	98.24	94.22	56.87
SNRS1	86030	83846	71042	82.58	28913857	291	430	407	98.21	94.23	55.95
SNRS2	70646	59301	51618	73.07	21361644	291	430	414	98.08	93.84	53.27
SNRS3	79911	75427	67885	84.95	28285599	306	430	417	97.5	92.48	52.58

## Sheet: Sheet2
Table S2 OTU Annotation Results of 16S rRNA Gene in Disease-Resistant Cultivars of Coffea arabica
OTU	Taxonomy	RFL1	RFL2	RFL3	RFRP1	RFRP2	RFRP3	RNRS1	RNRS2	RNRS3	RRS1	RRS2	RRS3	RRTS1	RRTS2	RRTS3	SFL1	SFL2	SFL3	SFRP1	SFRP2	SFRP3	SNRS1	SNRS2	SNRS3	SRS1	SRS2	SRS3	SRTS1	SRTS2	SRTS3
OTU_1	k__Bacteria;p__Proteobacteria;c__Alphaproteobacteria;o__Rickettsiales;f__unidentified_Rickettsiales;g__unidentified_Rickettsiales;s__Coffea_canephora;	16837	12618	14718	3706	6734	4629	33	17	15	29	18	65	9502	12293	8977	16201	7840	11491	2652	6020	13513	0	1	2	21	7	30	5390	9784	3744
OTU_10	k__Bacteria;p__Firmicutes;c__Bacilli;o__Lactobacillales;f__Lactobacillaceae;g__Pediococcus;s__Pediococcus_acidilactici;	0	0	0	0	0	0	0	0	0	0	0	0	2902	1603	1314	0	0	0	0	0	0	0	0	0	0	0	0	1054	824	258
OTU_100	k__Bacteria;p__Actinobacteria;c__unidentified_Actinobacteria;o__Micrococcales;f__Microbacteriaceae;g__;s__;	1	2	2	0	6	0	32	4	45	106	90	85	89	89	133	10	3	9	2	1	0	18	3	5	41	60	26	73	67	31
OTU_1000	k__Bacteria;p__Acidobacteriota;c__Acidobacteriae;o__Acidobacteriales;f__;g__;s__;	0	0	0	0	0	0	0	12	5	0	0	0	0	0	0	0	0	0	0	0	0	1	0	0	0	0	0	0	0	0
OTU_10000	k__Bacteria;p__;c__;o__;f__;g__;s__;	0	0	0	0	0	0	0	0	1	3	0	0	0	0	0	0	0	0	0	0	0	0	0	0	2	2	1	0	0	0
OTU_10001	k__Bacteria;p__Armatimonadota;c__;o__;f__;g__;s__;	0	0	0	0	1	0	0	1	0	0	0	0	0	0	0	0	0	0	0	0	0	0	0	0	0	3	0	0	0	0
OTU_10002	k__Bacteria;p__Planctomycetota;c__Phycisphaerae;o__;f__;g__;s__;	0	0	0	0	0	0	0	0	0	0	0	1	0	0	0	0	0	0	0	0	0	0	0	0	1	2	0	0	0	0
OTU_10003	k__Bacteria;p__Armatimonadota;c__Chthonomonadetes;o__Chthonomonadales;f__Chthonomonadaceae;g__Chthonomonas;s__;	0	0	0	0	0	0	0	1	0	0	0	0	0	0	0	0	0	0	0	0	0	0	0	0	0	2	0	0	0	0
OTU_10004	k__Bacteria;p__unidentified_Bacteria;c__Babeliae;o__Babeliales;f__;g__;s__;	0	0	0	0	0	0	0	0	0	0	0	0	0	0	0	0	0	0	0	0	0	0	0	0	0	5	0	0	0	0
OTU_10005	k__Bacteria;p__Parcubacteria;c__;o__;f__;g__;s__;	0	0	0	0	0	0	0	0	0	0	0	0	0	0	0	0	0	0	0	0	0	0	0	0	0	3	0	0	0	0
OTU_10006	k__Bacteria;p__Acidobacteriota;c__Acidobacteriae;o__Acidobacteriales;f__;g__;s__;	0	0	0	0	0	0	0	0	0	0	0	0	0	0	0	0	0	0	0	0	0	0	0	0	0	2	0	0	0	0
OTU_10007	k__Bacteria;p__;c__;o__;f__;g__;s__;	0	0	0	0	0	0	0	0	0	0	0	0	0	0	0	0	0	0	0	0	0	0	0	0	0	2	0	0	0	0
OTU_10008	k__Bacteria;p__Proteobacteria;c__Gammaproteobacteria;o__unidentified_Gammaproteobacteria;f__unidentified_Gammaproteobacteria;g__Acidibacter;s__;	0	0	0	0	0	0	0	0	0	0	0	0	0	1	2	0	0	0	0	0	0	0	0	0	0	3	0	0	3	0
OTU_10009	k__Bacteria;p__Proteobacteria;c__Gammaproteobacteria;o__Burkholderiales;f__Nitrosomonadaceae;g__;s__;	0	0	0	0	1	0	0	0	0	0	0	0	0	0	0	0	0	0	0	0	0	0	0	0	0	3	0	0	0	0
OTU_1001	k__Bacteria;p__Actinobacteria;c__unidentified_Actinobacteria;o__Frankiales;f__Acidothermaceae;g__Acidothermus;s__;	0	0	0	0	7	0	33	36	50	60	30	40	3	6	15	0	0	0	0	0	0	64	16	4	33	26	18	13	18	5
OTU_10010	k__Bacteria;p__;c__;o__;f__;g__;s__;	0	0	0	0	0	0	0	0	0	0	0	0	0	0	0	0	0	0	0	0	0	0	0	0	0	2	0	0	0	0
OTU_10011	k__Bacteria;p__Verrucomicrobiota;c__Verrucomicrobiae;o__Chthoniobacterales;f__Chthoniobacteraceae;g__Chthoniobacter;s__;	0	0	0	0	0	0	0	0	0	0	0	2	0	0	0	0	0	0	0	0	0	0	0	0	0	2	0	0	0	0
OTU_10012	k__Bacteria;p__Chloroflexi;c__Chloroflexia;o__Thermomicrobiales;f__Thermomicrobiaceae;g__Sphaerobacter;s__;	0	0	0	0	0	0	0	0	0	0	0	0	0	0	0	0	0	0	0	0	0	0	0	0	0	3	0	0	0	0
OTU_10013	k__Bacteria;p__Chloroflexi;c__;o__;f__;g__;s__;	0	0	0	0	0	0	0	0	0	0	0	0	0	0	0	0	0	0	0	0	0	0	0	0	0	3	0	0	0	0
OTU_10014	k__Bacteria;p__Actinobacteria;c__unidentified_Actinobacteria;o__Frankiales;f__Acidothermaceae;g__Acidothermus;s__;	0	0	0	0	0	0	0	0	0	0	0	0	0	0	0	0	0	0	0	0	0	0	0	0	0	2	0	0	0	0
OTU_10015	k__Bacteria;p__Firmicutes;c__Limnochordia;o__unidentified_Limnochordia;f__unidentified_Limnochordia;g__Hydrogenispora;s__;	0	0	0	0	0	0	0	0	0	0	0	0	0	0	0	0	0	0	0	0	0	0	0	0	0	2	0	0	0	0
OTU_10016	k__Bacteria;p__Bacteroidota;c__Bacteroidia;o__Chitinophagales;f__Chitinophagaceae;g__Parafilimonas;s__;	0	0	0	0	0	0	0	0	0	0	0	0	0	0	0	0	0	0	0	0	0	0	0	1	0	2	0	0	0	0
OTU_10017	k__Bacteria;p__Parcubacteria;c__unidentified_Parcubacteria;o__unidentified_Parcubacteria;f__unidentified_Parcubacteria;g__unidentified_Parcubacteria;s__Candidatus_Sonnebornia_yantaiensis;	0	0	0	0	0	0	0	0	0	0	0	0	0	0	0	0	0	0	0	0	0	0	0	0	0	2	0	0	0	0
OTU_10018	k__Bacteria;p__Bacteroidota;c__Bacteroidia;o__;f__;g__;s__;	0	0	0	0	0	0	0	2	0	0	0	0	0	0	0	0	0	0	0	0	0	0	0	0	0	1	1	0	0	0
OTU_10019	k__Bacteria;p__Proteobacteria;c__Alphaproteobacteria;o__Caulobacterales;f__Hyphomonadaceae;g__unidentified_Hyphomonadaceae;s__metagenome;	0	0	0	0	0	0	0	0	0	0	0	0	0	0	0	0	0	0	0	0	0	0	0	0	0	3	0	0	0	0
OTU_1002	k__Bacteria;p__Actinobacteriota;c__Acidimicrobiia;o__;f__;g__;s__;	0	0	0	0	5	0	49	2	23	3	0	0	1	4	3	0	0	0	0	0	0	9	1	1	3	0	1	1	5	6
OTU_10020	k__Bacteria;p__Acidobacteriota;c__Acidobacteriae;o__Acidobacteriales;f__;g__;s__;	0	0	0	0	0	0	0	0	0	0	0	0	0	0	0	0	0	0	0	0	0	0	0	0	0	2	0	0	0	0
OTU_10021	k__Bacteria;p__;c__;o__;f__;g__;s__;	0	0	0	0	0	0	0	0	0	0	0	0	0	0	0	0	0	0	0	0	0	0	0	0	0	3	0	0	0	0
OTU_10022	k__Bacteria;p__Chloroflexi;c__Chloroflexia;o__Chloroflexales;f__Roseiflexaceae;g__;s__;	0	0	0	0	0	0	0	0	0	0	0	0	0	0	0	0	0	0	0	0	0	0	0	0	0	2	0	0	0	0
OTU_10023	k__Bacteria;p__Firmicutes;c__Bacilli;o__;f__;g__;s__;	0	0	0	0	0	0	0	0	0	0	0	2	0	0	0	0	0	0	0	0	0	0	0	0	0	2	0	0	0	0
OTU_10024	k__Bacteria;p__Actinobacteriota;c__;o__;f__;g__;s__;	0	0	0	0	0	0	0	0	0	2	0	0	0	0	0	0	0	0	0	0	0	0	0	0	5	2	0	0	0	0
OTU_10025	k__Bacteria;p__Actinobacteria;c__unidentified_Actinobacteria;o__Frankiales;f__Frankiaceae;g__Jatrophihabitans;s__;	0	0	0	0	0	0	0	0	0	0	0	0	0	0	0	0	0	0	0	0	0	0	0	0	0	2	0	0	0	0
OTU_10026	k__Bacteria;p__Bacteroidota;c__Bacteroidia;o__Cytophagales;f__;g__;s__;	0	0	0	0	0	0	0	0	0	0	0	0	0	0	0	0	0	0	0	0	0	0	0	0	0	4	0	0	0	0
OTU_10027	k__Bacteria;p__Chloroflexi;c__Anaerolineae;o__;f__;g__;s__;	0	0	0	0	0	0	0	0	0	0	0	0	0	0	0	0	0	0	0	0	0	0	0	0	0	2	0	0	0	0
OTU_10028	k__Bacteria;p__;c__;o__;f__;g__;s__;	0	0	0	0	0	0	0	0	0	0	0	1	0	0	0	0	0	0	0	0	0	2	0	0	0	2	1	0	0	0
OTU_10029	k__Bacteria;p__Chloroflexi;c__Ktedonobacteria;o__Ktedonobacterales;f__;g__;s__;	0	0	0	0	0	0	0	0	0	0	0	0	0	0	0	0	0	0	0	0	0	0	0	0	0	4	0	0	0	0
OTU_1003	k__Bacteria;p__Firmicutes;c__Clostridia;o__;f__;g__;s__;	0	0	0	0	0	0	1	0	67	0	0	0	0	0	0	0	3	0	0	0	0	22	0	2	0	0	0	0	0	0
OTU_10030	k__Bacteria;p__Proteobacteria;c__Gammaproteobacteria;o__Burkholderiales;f__Burkholderiaceae;g__;s__;	0	0	0	0	0	0	0	0	0	0	0	0	0	0	0	0	0	0	0	0	0	0	0	0	0	2	0	0	0	0
OTU_10031	k__Bacteria;p__Chloroflexi;c__Ktedonobacteria;o__;f__;g__;s__;	0	0	0	0	0	0	0	0	0	0	0	0	0	0	0	0	0	0	0	0	0	0	0	0	0	2	0	0	0	0
OTU_10032	k__Bacteria;p__Actinobacteria;c__;o__;f__;g__;s__;	0	0	0	0	0	0	0	0	0	0	0	0	0	0	0	0	0	0	0	0	0	0	0	0	0	2	0	0	0	0
OTU_10033	k__Bacteria;p__Myxococcota;c__unidentified_Myxococcota;o__unidentified_Myxococcota;f__Haliangiaceae;g__Haliangium;s__;	0	0	0	0	0	0	0	0	0	0	0	0	0	0	0	0	0	0	0	0	0	0	0	0	0	2	0	0	0	0
OTU_10034	k__Bacteria;p__Proteobacteria;c__Gammaproteobacteria;o__Pseudomonadales;f__Moraxellaceae;g__unidentified_Moraxellaceae;s__metagenome;	0	0	0	0	0	0	0	0	0	0	0	0	0	0	0	0	0	0	0	0	0	0	0	0	0	12	0	0	0	0
OTU_10035	k__Bacteria;p__Proteobacteria;c__Alphaproteobacteria;o__unidentified_Alphaproteobacteria;f__unidentified_Alphaproteobacteria;g__Inquilinus;s__;	0	0	0	0	0	0	0	0	0	0	0	0	0	0	0	0	0	0	0	0	0	4	0	0	0	1	0	0	0	0
OTU_10036	k__Bacteria;p__Proteobacteria;c__Gammaproteobacteria;o__;f__;g__;s__;	0	0	0	0	0	0	0	0	0	0	0	0	0	0	0	0	0	0	0	0	0	0	0	0	0	2	0	0	0	0
OTU_10037	k__Bacteria;p__unidentified_Bacteria;c__unidentified_Bacteria;o__Bdellovibrionales;f__Bdellovibrionaceae;g__Bdellovibrio;s__;	0	0	0	0	0	0	0	0	0	0	0	0	0	0	0	0	0	0	0	0	0	0	0	0	0	2	0	0	0	0
OTU_10038	k__Bacteria;p__Methylomirabilota;c__;o__;f__;g__;s__;	0	0	0	0	0	0	0	0	0	0	0	1	0	0	0	0	0	0	0	0	0	0	0	0	1	2	0	0	0	0
OTU_10039	k__Bacteria;p__;c__;o__;f__;g__;s__;	0	0	0	0	0	0	0	0	0	0	0	0	0	0	0	0	0	0	0	0	0	0	0	0	0	2	0	0	0	0
OTU_1004	k__Bacteria;p__Proteobacteria;c__Alphaproteobacteria;o__Rhizobiales;f__Xanthobacteraceae;g__;s__;	0	0	0	0	2	0	0	0	11	0	13	3	0	1	11	0	0	0	0	0	0	3	1	0	22	9	1	0	0	0
OTU_10040	k__Bacteria;p__unidentified_Bacteria;c__unidentified_Bacteria;o__unidentified_Bacteria;f__unidentified_Bacteria;g__unidentified_Bacteria;s__candidate_division_TM7_bacterium_JGI_0001002_L20;	0	0	0	0	0	0	0	0	0	0	0	0	0	0	0	0	0	0	0	0	0	0	0	0	0	3	2	0	0	0
OTU_10042	k__Bacteria;p__Chloroflexi;c__Chloroflexia;o__Chloroflexales;f__Roseiflexaceae;g__;s__;	0	0	0	0	0	0	0	0	0	0	0	0	0	0	0	0	0	0	0	0	0	0	0	0	0	2	0	0	0	0
OTU_10043	k__Bacteria;p__Proteobacteria;c__Gammaproteobacteria;o__Burkholderiales;f__Nitrosomonadaceae;g__;s__;	0	0	0	0	0	0	1	0	0	0	0	0	0	0	50	0	0	0	0	0	0	4	7	0	1	3	0	0	0	0
OTU_10044	k__Bacteria;p__;c__;o__;f__;g__;s__;	0	0	0	0	0	0	0	0	0	1	0	2	0	0	0	0	0	0	0	0	0	0	0	0	1	3	0	0	0	0
OTU_10045	k__Bacteria;p__Proteobacteria;c__Alphaproteobacteria;o__;f__;g__;s__;	0	0	0	0	0	0	0	0	0	0	0	0	0	0	0	0	0	0	0	0	0	0	0	0	0	5	0	0	0	0
OTU_10046	k__Bacteria;p__;c__;o__;f__;g__;s__;	0	0	0	0	0	0	0	0	0	0	0	0	0	0	0	0	0	0	0	0	0	0	0	0	0	2	0	0	0	0
OTU_10047	k__Bacteria;p__Chloroflexi;c__Ktedonobacteria;o__Ktedonobacterales;f__;g__;s__;	0	0	0	0	0	0	0	0	0	0	0	0	0	0	0	0	0	0	0	0	0	1	0	0	0	2	0	0	0	0
OTU_10048	k__Bacteria;p__Actinobacteria;c__unidentified_Actinobacteria;o__Corynebacteriales;f__Nocardiaceae;g__Nocardia;s__;	0	0	0	0	0	0	0	0	0	0	0	0	0	0	0	0	0	0	0	0	0	0	0	0	0	2	0	0	0	0
OTU_10049	k__Bacteria;p__Acidobacteriota;c__Vicinamibacteria;o__Vicinamibacterales;f__;g__;s__;	0	0	0	0	0	0	0	0	0	0	2	0	0	0	0	0	0	0	0	0	0	0	0	0	0	4	0	0	0	0
OTU_1005	k__Bacteria;p__;c__;o__;f__;g__;s__;	0	0	0	0	0	0	4	0	12	7	2	3	0	0	0	0	0	0	0	0	0	17	2	0	0	0	0	0	0	0
OTU_10050	k__Bacteria;p__Actinobacteriota;c__Thermoleophilia;o__Solirubrobacterales;f__Solirubrobacteraceae;g__Solirubrobacter;s__;	0	0	0	0	0	0	0	0	0	0	0	0	0	0	0	0	0	0	0	0	0	0	0	0	0	4	0	0	0	0
OTU_10051	k__Bacteria;p__Verrucomicrobiota;c__Verrucomicrobiae;o__unidentified_Verrucomicrobiae;f__unidentified_Verrucomicrobiae;g__unidentified_Verrucomicrobiae;s__metagenome;	0	0	0	0	0	0	1	0	0	0	2	0	0	0	0	0	0	0	0	0	0	1	1	2	0	1	0	0	0	0
OTU_10052	k__Bacteria;p__Armatimonadota;c__Chthonomonadetes;o__Chthonomonadales;f__Chthonomonadaceae;g__Chthonomonas;s__;	0	0	0	0	0	0	0	1	0	0	0	0	0	0	0	0	0	0	0	0	0	0	0	0	0	4	0	0	0	0
OTU_10053	k__Bacteria;p__Actinobacteriota;c__Thermoleophilia;o__Solirubrobacterales;f__Solirubrobacteraceae;g__Conexibacter;s__;	0	0	0	0	0	0	0	1	2	1	1	2	0	0	0	0	0	0	0	0	0	1	0	0	0	3	0	0	0	0
OTU_10054	k__Bacteria;p__Chloroflexi;c__Ktedonobacteria;o__Ktedonobacterales;f__Ktedonobacteraceae;g__;s__;	0	0	0	0	0	0	0	0	0	0	0	0	0	0	0	0	0	0	0	0	0	0	0	0	0	2	0	0	0	0
OTU_10055	k__Bacteria;p__Myxococcota;c__unidentified_Myxococcota;o__unidentified_Myxococcota;f__Haliangiaceae;g__Haliangium;s__;	0	0	0	0	0	0	0	0	0	0	0	0	0	0	0	0	0	0	0	0	0	0	0	0	0	3	0	0	0	0
OTU_10056	k__Bacteria;p__Actinobacteria;c__;o__;f__;g__;s__;	0	0	0	0	0	0	0	0	0	0	0	0	0	0	0	0	0	0	0	0	0	0	0	0	0	2	0	0	0	0
OTU_10057	k__Bacteria;p__Bacteroidota;c__Bacteroidia;o__Sphingobacteriales;f__;g__;s__;	0	0	0	0	0	0	0	0	0	0	0	0	0	0	0	0	0	0	0	0	0	0	0	0	0	1	2	0	0	0
OTU_10058	k__Bacteria;p__Actinobacteria;c__unidentified_Actinobacteria;o__Frankiales;f__Geodermatophilaceae;g__Geodermatophilus;s__;	0	0	0	0	0	0	0	0	3	0	0	0	0	0	0	0	0	0	0	0	0	3	0	0	0	1	0	0	0	0
OTU_10059	k__Bacteria;p__Bacteroidota;c__Bacteroidia;o__Chitinophagales;f__Chitinophagaceae;g__;s__;	0	0	0	0	1	0	0	0	0	3	2	0	0	0	0	0	0	0	0	0	0	4	0	0	0	2	1	0	0	0
OTU_1006	k__Bacteria;p__Chloroflexi;c__Ktedonobacteria;o__Ktedonobacterales;f__Ktedonobacteraceae;g__Ktedonobacter;s__;	0	0	0	0	0	0	15	17	17	12	17	11	5	4	3	0	0	0	0	0	0	7	1	5	3	2	1	0	3	0
OTU_10060	k__Bacteria;p__;c__;o__;f__;g__;s__;	0	0	0	0	0	0	0	0	0	0	0	0	0	0	0	0	0	0	0	0	0	0	0	0	0	2	0	0	0	0
OTU_10061	k__Bacteria;p__Bacteroidota;c__Bacteroidia;o__Cytophagales;f__Microscillaceae;g__;s__;	0	0	0	0	0	0	0	0	0	0	0	0	0	0	0	0	0	0	0	0	0	0	0	0	0	2	0	0	0	0
OTU_10062	k__Bacteria;p__Proteobacteria;c__Gammaproteobacteria;o__Burkholderiales;f__Alcaligenaceae;g__Bordetella;s__;	0	0	0	0	0	0	0	0	0	0	0	2	0	0	0	0	0	0	0	0	0	0	0	0	0	2	0	0	0	0
OTU_10063	k__Bacteria;p__Actinobacteria;c__;o__;f__;g__;s__;	0	0	0	0	0	0	0	0	0	0	0	0	0	0	0	0	0	0	0	0	0	0	0	0	0	2	0	0	0	0
OTU_10064	k__Bacteria;p__Chloroflexi;c__Ktedonobacteria;o__Ktedonobacterales;f__Ktedonobacteraceae;g__;s__;	0	0	0	0	0	0	0	0	0	0	0	0	0	0	0	0	0	0	0	0	0	0	0	0	0	3	0	0	0	0
OTU_10065	k__Bacteria;p__Chloroflexi;c__Ktedonobacteria;o__Ktedonobacterales;f__Ktedonobacteraceae;g__;s__;	0	0	0	0	0	0	0	0	2	0	0	0	0	0	0	0	0	0	0	0	0	0	0	0	0	1	0	0	0	0
OTU_10066	k__Bacteria;p__Armatimonadota;c__Fimbriimonadia;o__Fimbriimonadales;f__Fimbriimonadaceae;g__;s__;	0	0	1	0	0	0	0	0	0	0	0	1	0	0	0	0	0	0	0	0	0	0	0	0	0	2	0	0	0	0
OTU_10067	k__Bacteria;p__Chloroflexi;c__Ktedonobacteria;o__Ktedonobacterales;f__Ktedonobacteraceae;g__;s__;	0	0	0	0	0	0	0	0	0	0	0	0	0	0	0	0	0	0	0	0	0	0	0	0	0	4	0	0	0	0
OTU_10068	k__Bacteria;p__Actinobacteria;c__unidentified_Actinobacteria;o__Streptosporangiales;f__Thermomonosporaceae;g__;s__;	0	0	0	0	0	0	0	0	0	0	0	0	0	0	0	0	0	0	0	0	0	0	0	0	0	3	0	0	0	0
OTU_10069	k__Bacteria;p__Gemmatimonadetes;c__unidentified_Gemmatimonadetes;o__Gemmatimonadales;f__Gemmatimonadaceae;g__;s__;	0	0	0	0	0	0	0	0	0	0	0	0	0	0	0	0	0	0	0	0	0	0	0	0	0	5	0	0	0	0
OTU_1007	k__Bacteria;p__Acidobacteriota;c__Holophagae;o__;f__;g__;s__;	0	0	0	0	0	0	0	0	0	10	4	21	0	0	0	0	0	0	0	0	0	0	6	0	42	8	3	0	0	0
OTU_10070	k__Bacteria;p__Verrucomicrobiota;c__Verrucomicrobiae;o__;f__;g__;s__;	0	0	0	0	0	0	0	0	0	0	0	0	0	0	0	0	0	0	0	0	0	0	0	0	0	2	0	0	0	0
OTU_10071	k__Bacteria;p__Verrucomicrobiota;c__Verrucomicrobiae;o__Chthoniobacterales;f__Chthoniobacteraceae;g__Chthoniobacter;s__;	0	0	0	0	0	0	0	0	0	0	0	0	0	0	1	0	0	0	0	0	0	1	0	0	0	3	0	0	0	0
OTU_10072	k__Bacteria;p__Chloroflexi;c__Chloroflexia;o__Thermomicrobiales;f__;g__;s__;	0	0	0	0	0	0	0	0	0	0	0	0	0	0	0	0	0	0	0	0	0	0	0	0	0	2	0	0	0	0
OTU_10073	k__Bacteria;p__Proteobacteria;c__Gammaproteobacteria;o__Burkholderiales;f__Burkholderiaceae;g__;s__;	0	0	0	0	0	0	0	0	0	0	0	0	0	0	0	0	0	0	0	0	0	0	0	0	0	2	0	0	0	0
OTU_10074	k__Bacteria;p__Proteobacteria;c__Gammaproteobacteria;o__Legionellales;f__Legionellaceae;g__Legionella;s__;	0	0	0	0	0	0	0	0	0	0	0	0	0	0	0	0	0	0	0	0	0	0	0	0	0	2	0	0	0	0
OTU_10075	k__Bacteria;p__Chloroflexi;c__Ktedonobacteria;o__Ktedonobacterales;f__Ktedonobacteraceae;g__;s__;	0	0	0	0	0	0	5	1	0	0	0	0	0	0	0	0	0	0	0	0	0	0	0	0	0	3	0	0	0	0
OTU_10076	k__Bacteria;p__Myxococcota;c__;o__;f__;g__;s__;	0	0	0	0	0	0	0	0	0	0	0	0	0	0	0	0	0	0	0	0	0	0	0	0	0	2	0	0	2	0
OTU_10077	k__Bacteria;p__Chloroflexi;c__Ktedonobacteria;o__Ktedonobacterales;f__Ktedonobacteraceae;g__;s__;	0	0	0	0	0	0	0	0	0	0	0	0	0	0	0	0	0	0	0	0	0	0	0	0	1	2	0	0	0	0
OTU_10078	k__Bacteria;p__Proteobacteria;c__Alphaproteobacteria;o__Sphingomonadales;f__Sphingomonadaceae;g__Sphingoaurantiacus;s__;	0	0	0	0	0	0	0	0	0	0	2	0	0	0	0	0	0	0	0	0	0	0	0	0	1	3	0	0	0	0
OTU_10079	k__Bacteria;p__Proteobacteria;c__Gammaproteobacteria;o__;f__;g__;s__;	0	0	0	0	0	0	0	0	0	0	0	0	0	0	0	0	0	0	0	0	0	0	0	0	0	3	0	0	0	0
OTU_1008	k__Bacteria;p__Firmicutes;c__Bacilli;o__unidentified_Bacilli;f__Thermoactinomycetaceae;g__Planifilum;s__Planifilum_composti;	0	0	0	0	0	0	60	2	18	6	3	3	0	0	0	0	0	0	0	0	0	3	4	4	8	6	2	0	0	0
OTU_10080	k__Bacteria;p__Planctomycetota;c__;o__;f__;g__;s__;	0	0	0	0	0	0	0	0	0	0	0	0	0	0	0	0	0	0	0	0	0	0	0	0	0	2	0	0	0	0
OTU_10081	k__Bacteria;p__Acidobacteriota;c__Acidobacteriae;o__Acidobacteriales;f__;g__;s__;	0	0	0	0	0	0	0	0	0	0	0	0	0	0	0	0	0	0	0	0	0	0	0	0	0	3	0	0	0	0
OTU_10082	k__Bacteria;p__Actinobacteria;c__unidentified_Actinobacteria;o__Frankiales;f__;g__;s__;	0	0	0	0	0	0	0	1	0	0	0	0	0	0	0	0	0	0	0	0	0	0	0	0	0	2	0	0	0	0
OTU_10083	k__Bacteria;p__Proteobacteria;c__Alphaproteobacteria;o__;f__;g__;s__;	0	0	0	0	0	0	0	0	0	0	0	0	0	0	0	0	0	0	0	0	0	0	0	0	0	2	0	0	0	0
OTU_10084	k__Bacteria;p__Actinobacteriota;c__Acidimicrobiia;o__;f__;g__;s__;	0	0	0	0	0	0	0	1	0	1	0	4	0	0	0	0	0	0	0	0	0	0	0	0	0	2	0	1	0	0
OTU_10085	k__Bacteria;p__Acidobacteriota;c__Vicinamibacteria;o__Vicinamibacterales;f__Vicinamibacteraceae;g__;s__;	0	0	0	0	0	0	0	0	0	0	2	0	0	0	0	0	0	0	0	0	0	0	0	0	0	2	0	0	0	0
OTU_10086	k__Bacteria;p__Proteobacteria;c__Gammaproteobacteria;o__;f__;g__;s__;	0	0	0	0	0	0	0	0	0	0	0	0	0	0	0	0	0	0	0	0	0	1	0	0	0	3	0	0	0	0
OTU_10087	k__Bacteria;p__Verrucomicrobiota;c__Verrucomicrobiae;o__Opitutales;f__Opitutaceae;g__Lacunisphaera;s__;	0	0	0	0	0	0	0	0	0	0	0	0	0	0	0	0	0	0	0	0	0	0	0	0	0	2	0	0	0	0
OTU_10088	k__Bacteria;p__Chlamydiae;c__unidentified_Chlamydiae;o__Chlamydiales;f__;g__;s__;	0	0	0	0	0	0	0	0	0	0	0	0	0	0	0	0	0	0	0	0	0	0	0	0	0	3	0	0	0	0
OTU_10089	k__Bacteria;p__Bacteroidota;c__Bacteroidia;o__Chitinophagales;f__Chitinophagaceae;g__Segetibacter;s__;	0	0	0	0	0	0	0	0	0	0	0	0	0	0	0	0	0	0	0	0	0	0	0	0	1	5	2	0	0	0
OTU_1009	k__Bacteria;p__Chloroflexi;c__Ktedonobacteria;o__Ktedonobacterales;f__Ktedonobacteraceae;g__;s__;	0	0	0	0	0	0	14	38	0	12	0	5	0	0	1	0	0	0	0	0	0	2	2	0	5	6	2	0	1	0
OTU_10090	k__Bacteria;p__Gemmatimonadota;c__unidentified_Gemmatimonadota;o__unidentified_Gemmatimonadota;f__unidentified_Gemmatimonadota;g__unidentified_Gemmatimonadota;s__metagenome;	0	0	0	0	0	0	0	0	0	0	0	0	0	0	0	0	0	0	0	0	0	0	0	0	0	2	0	0	0	0
OTU_10091	k__Bacteria;p__;c__;o__;f__;g__;s__;	0	0	0	0	0	0	0	0	0	0	0	5	0	0	0	0	0	0	0	0	0	0	0	0	0	2	2	0	0	0
OTU_10092	k__Bacteria;p__Actinobacteria;c__;o__;f__;g__;s__;	0	0	0	0	0	0	0	0	0	0	0	0	0	0	0	0	0	0	0	0	0	0	0	0	0	2	0	0	0	0
OTU_10093	k__Bacteria;p__Bacteroidota;c__Bacteroidia;o__Cytophagales;f__Microscillaceae;g__Ohtaekwangia;s__metagenome;	0	0	0	0	0	0	0	0	0	0	2	0	0	0	0	0	0	0	0	0	0	0	1	0	0	3	0	0	0	0
OTU_10094	k__Bacteria;p__Proteobacteria;c__Alphaproteobacteria;o__unidentified_Alphaproteobacteria;f__Acetobacteraceae;g__;s__;	0	0	0	0	4	0	0	3	5	1	0	0	0	0	0	0	0	0	0	0	0	3	1	0	4	5	1	0	0	0
OTU_10095	k__Bacteria;p__Acidobacteriota;c__Vicinamibacteria;o__Vicinamibacterales;f__Vicinamibacteraceae;g__Luteitalea;s__;	0	0	0	0	0	0	0	0	0	1	2	0	0	0	0	0	0	0	0	0	0	0	0	0	0	3	0	0	0	0
OTU_10096	k__Bacteria;p__Bacteroidota;c__Bacteroidia;o__Chitinophagales;f__Chitinophagaceae;g__;s__;	0	0	0	0	0	0	0	0	0	0	0	0	0	0	0	0	0	0	0	0	0	0	0	0	0	3	0	0	0	0
OTU_10097	k__Bacteria;p__Actinobacteria;c__unidentified_Actinobacteria;o__Pseudonocardiales;f__Pseudonocardiaceae;g__Pseudonocardia;s__;	0	0	0	0	0	0	0	0	0	0	0	0	0	0	0	0	0	0	0	0	0	0	0	0	0	2	0	0	0	0
OTU_10098	k__Bacteria;p__Acidobacteriota;c__Blastocatellia;o__;f__;g__;s__;	0	0	0	0	0	0	0	0	1	0	0	0	0	0	0	0	0	0	0	0	0	0	0	0	1	1	0	0	0	0
OTU_10099	k__Bacteria;p__Proteobacteria;c__Gammaproteobacteria;o__Pseudomonadales;f__Pseudomonadaceae;g__Pseudomonas;s__;	0	0	0	0	0	0	0	0	0	0	0	0	0	0	0	0	0	0	0	0	0	0	0	0	0	3	0	0	0	0
OTU_101	k__Bacteria;p__Proteobacteria;c__Gammaproteobacteria;o__unidentified_Gammaproteobacteria;f__unidentified_Gammaproteobacteria;g__Acidibacter;s__;	0	0	0	0	2	0	69	57	27	279	188	244	89	153	99	0	0	0	0	0	0	56	39	14	119	150	32	46	35	23
OTU_1010	k__Bacteria;p__Nitrospirota;c__Nitrospira;o__Nitrospirales;f__Nitrospiraceae;g__;s__;	0	0	0	0	3	0	0	0	3	29	26	25	0	0	6	0	0	0	0	0	0	9	13	1	15	10	7	0	0	0
OTU_10100	k__Bacteria;p__Chlamydiae;c__unidentified_Chlamydiae;o__Chlamydiales;f__Simkaniaceae;g__;s__;	0	0	0	0	0	0	0	0	0	0	0	0	0	0	0	0	0	0	0	0	0	0	0	0	0	2	0	0	0	0
OTU_10101	k__Bacteria;p__;c__;o__;f__;g__;s__;	0	0	0	0	0	0	4	4	2	0	0	0	0	0	0	0	0	0	0	0	0	1	0	0	0	1	0	0	0	0
OTU_10102	k__Bacteria;p__Actinobacteria;c__;o__;f__;g__;s__;	0	0	0	0	0	0	0	0	0	0	0	0	0	0	1	0	0	0	0	0	0	0	0	0	0	2	0	0	0	0
OTU_10103	k__Bacteria;p__Armatimonadota;c__Armatimonadia;o__Armatimonadales;f__;g__;s__;	0	0	0	0	0	0	0	0	0	0	0	1	0	0	0	0	0	0	0	0	0	0	0	0	0	3	0	0	1	0
OTU_10104	k__Bacteria;p__Proteobacteria;c__Gammaproteobacteria;o__unidentified_Gammaproteobacteria;f__unidentified_Gammaproteobacteria;g__Aquicella;s__;	0	0	0	0	0	0	0	0	0	0	0	0	0	0	0	0	0	0	0	0	0	0	0	0	0	3	0	0	0	0
OTU_10105	k__Bacteria;p__Bacteroidota;c__Bacteroidia;o__Cytophagales;f__Microscillaceae;g__Ohtaekwangia;s__;	0	0	0	0	0	0	0	0	0	0	0	0	0	0	0	0	0	0	0	0	0	0	0	0	0	2	0	0	0	0
OTU_10106	k__Bacteria;p__Proteobacteria;c__Gammaproteobacteria;o__;f__;g__;s__;	0	0	0	0	0	0	0	0	0	1	1	1	0	0	0	0	0	0	0	0	0	1	0	0	3	2	0	0	0	0
OTU_10107	k__Archaea;p__Crenarchaeota;c__;o__;f__;g__;s__;	0	0	0	0	0	0	0	0	0	0	0	0	0	0	0	0	0	0	0	0	0	0	0	0	0	3	0	0	0	0
OTU_10108	k__Bacteria;p__;c__;o__;f__;g__;s__;	0	0	0	0	0	0	0	0	0	0	0	0	0	0	0	0	0	0	0	0	0	0	0	0	0	3	0	0	0	0
OTU_10109	k__Bacteria;p__Proteobacteria;c__Alphaproteobacteria;o__;f__;g__;s__;	0	0	0	0	1	0	0	0	0	0	0	0	0	0	0	0	0	0	0	0	0	0	0	0	0	3	0	0	0	0
OTU_1011	k__Bacteria;p__Bacteroidota;c__Bacteroidia;o__Chitinophagales;f__Chitinophagaceae;g__Puia;s__;	0	0	0	0	0	0	0	3	0	24	6	12	0	1	0	0	0	0	0	0	0	2	0	0	4	2	1	2	0	0
OTU_10110	k__Bacteria;p__Myxococcota;c__unidentified_Myxococcota;o__unidentified_Myxococcota;f__Haliangiaceae;g__Haliangium;s__;	0	0	0	0	0	0	0	0	0	0	0	0	0	0	0	0	0	0	0	0	0	0	0	0	0	2	0	0	0	0
OTU_10111	k__Bacteria;p__Acidobacteriota;c__Holophagae;o__;f__;g__;s__;	0	0	0	0	0	0	0	0	0	0	0	0	0	0	0	0	0	0	0	0	0	0	0	0	1	2	0	0	0	0
OTU_10112	k__Bacteria;p__Proteobacteria;c__Gammaproteobacteria;o__Pseudomonadales;f__Moraxellaceae;g__unidentified_Moraxellaceae;s__metagenome;	0	0	0	0	0	0	0	2	2	1	0	0	0	0	0	0	0	0	0	0	0	0	0	0	0	4	0	0	0	0
OTU_10113	k__Bacteria;p__Proteobacteria;c__Alphaproteobacteria;o__;f__;g__;s__;	0	0	0	0	0	0	0	0	1	0	0	0	0	0	0	0	0	0	0	0	0	0	0	0	0	2	0	0	0	0
OTU_10114	k__Bacteria;p__Proteobacteria;c__Alphaproteobacteria;o__Rhizobiales;f__;g__;s__;	0	0	0	0	0	0	0	0	0	0	0	0	0	0	0	0	0	0	0	0	0	0	0	0	0	2	0	0	0	0
OTU_10115	k__Bacteria;p__Proteobacteria;c__Alphaproteobacteria;o__Rhizobiales;f__;g__;s__;	0	0	0	0	0	0	0	0	0	0	0	0	0	0	0	0	0	0	0	0	0	0	0	0	0	2	0	0	0	0
OTU_10116	k__Bacteria;p__;c__;o__;f__;g__;s__;	0	0	0	0	0	0	0	0	0	0	0	0	0	0	0	0	0	0	0	0	0	1	0	0	0	2	0	0	0	0
OTU_10117	k__Bacteria;p__Chloroflexi;c__Dehalococcoidia;o__unidentified_Dehalococcoidia;f__unidentified_Dehalococcoidia;g__unidentified_Dehalococcoidia;s__metagenome;	0	0	0	0	0	0	0	0	0	0	0	0	0	0	0	0	0	0	0	0	0	0	0	0	0	2	0	0	0	0
OTU_10118	k__Bacteria;p__;c__;o__;f__;g__;s__;	0	0	0	0	0	0	0	0	0	0	0	0	0	0	0	0	0	0	0	0	0	0	0	0	0	2	0	0	0	0
OTU_10119	k__Bacteria;p__Proteobacteria;c__;o__;f__;g__;s__;	0	0	0	0	0	0	0	0	0	0	0	0	0	0	0	0	0	0	0	0	0	0	0	0	0	2	0	0	0	0
OTU_1012	k__Bacteria;p__;c__;o__;f__;g__;s__;	0	0	0	0	2	0	0	0	0	12	9	11	0	0	0	0	0	0	0	0	0	23	21	2	0	0	0	0	1	0
OTU_10120	k__Bacteria;p__Gemmatimonadetes;c__unidentified_Gemmatimonadetes;o__Gemmatimonadales;f__Gemmatimonadaceae;g__;s__;	0	0	0	0	0	0	0	0	0	0	0	0	0	0	0	0	0	0	0	0	0	0	0	0	0	2	0	0	0	0
OTU_10121	k__Bacteria;p__Chloroflexi;c__Ktedonobacteria;o__;f__;g__;s__;	0	0	0	0	0	0	0	0	0	0	0	0	0	0	0	0	0	0	0	0	0	1	0	0	0	1	0	1	0	0
OTU_10122	k__Bacteria;p__Bacteroidota;c__Bacteroidia;o__Chitinophagales;f__Chitinophagaceae;g__;s__;	0	0	0	0	0	0	0	2	1	2	3	1	0	0	0	0	0	0	0	0	0	5	1	0	2	3	0	0	0	0
OTU_10123	k__Bacteria;p__;c__;o__;f__;g__;s__;	0	0	0	0	0	0	0	0	0	0	0	0	0	0	4	0	0	0	0	0	0	0	0	0	0	2	0	0	0	0
OTU_10124	k__Bacteria;p__Bacteroidota;c__Bacteroidia;o__Chitinophagales;f__Chitinophagaceae;g__Ferruginibacter;s__;	0	0	0	0	0	0	0	0	0	0	0	0	0	0	0	0	0	0	0	0	0	0	0	0	0	3	1	0	0	0
OTU_10125	k__Bacteria;p__;c__;o__;f__;g__;s__;	0	0	0	0	0	0	0	0	0	0	0	0	0	0	0	0	0	0	0	0	0	0	0	0	0	2	0	0	0	0
OTU_10126	k__Bacteria;p__;c__;o__;f__;g__;s__;	0	0	0	0	0	0	0	1	4	0	0	0	0	0	0	0	0	0	0	0	0	1	0	0	0	1	0	0	0	0
OTU_10127	k__Bacteria;p__Proteobacteria;c__Alphaproteobacteria;o__Rickettsiales;f__;g__;s__;	0	0	0	0	0	0	0	0	0	0	0	0	0	0	0	0	0	0	0	0	0	0	0	0	0	2	0	0	0	0
OTU_10128	k__Bacteria;p__;c__;o__;f__;g__;s__;	0	0	0	0	0	0	0	0	0	0	0	0	0	0	0	0	0	0	0	0	0	0	0	0	0	2	0	0	0	0
OTU_10129	k__Bacteria;p__Proteobacteria;c__Gammaproteobacteria;o__;f__;g__;s__;	0	0	0	0	0	0	0	0	0	0	0	0	0	0	0	0	0	0	0	0	0	0	0	0	0	2	0	0	0	0
OTU_1013	k__Bacteria;p__;c__;o__;f__;g__;s__;	0	0	0	0	0	0	2	3	1	18	17	25	0	0	0	0	0	0	0	0	0	2	0	0	13	25	9	0	2	0
OTU_10130	k__Bacteria;p__Acidobacteriota;c__Acidobacteriae;o__;f__;g__;s__;	0	0	0	0	3	0	0	2	0	0	0	0	0	0	0	0	0	0	0	0	0	0	0	0	0	3	0	0	0	0
OTU_10131	k__Bacteria;p__Proteobacteria;c__Alphaproteobacteria;o__;f__;g__;s__;	0	0	0	0	0	0	0	0	0	0	0	0	0	0	0	0	0	0	0	0	0	0	0	0	0	3	0	0	0	0
OTU_10132	k__Bacteria;p__Proteobacteria;c__Alphaproteobacteria;o__unidentified_Alphaproteobacteria;f__Acetobacteraceae;g__;s__;	0	0	0	0	0	0	0	0	0	0	0	0	0	0	0	0	0	0	0	0	0	0	0	0	0	3	0	0	0	0
OTU_10133	k__Bacteria;p__Chloroflexi;c__Ktedonobacteria;o__Ktedonobacterales;f__Ktedonobacteraceae;g__;s__;	0	0	0	0	0	0	0	0	0	0	0	1	0	0	0	0	0	0	0	0	0	0	11	0	0	1	0	0	0	0
OTU_10134	k__Bacteria;p__Actinobacteria;c__unidentified_Actinobacteria;o__Frankiales;f__;g__;s__;	0	0	0	0	0	0	0	0	0	0	0	0	0	0	0	0	0	0	0	0	0	0	0	0	0	4	0	0	0	0
OTU_10135	k__Bacteria;p__Acidobacteriota;c__Acidobacteriae;o__;f__;g__;s__;	0	0	0	0	0	0	0	0	0	0	0	0	0	0	0	0	0	0	0	0	0	0	0	0	0	2	1	0	0	0
OTU_10136	k__Bacteria;p__Actinobacteria;c__unidentified_Actinobacteria;o__Pseudonocardiales;f__Pseudonocardiaceae;g__;s__;	0	0	0	0	0	0	0	0	0	0	0	0	0	0	0	0	0	0	0	0	0	0	0	0	0	3	0	0	0	0
OTU_10137	k__Bacteria;p__Acidobacteriota;c__Acidobacteriae;o__Acidobacteriales;f__;g__;s__;	0	0	0	0	0	0	0	0	0	0	0	0	0	0	0	0	0	0	0	0	0	0	0	0	0	2	0	0	0	0
OTU_10138	k__Bacteria;p__;c__;o__;f__;g__;s__;	0	0	0	0	0	0	0	0	0	0	0	0	0	0	0	0	0	0	0	0	0	0	0	1	0	3	0	0	0	0
OTU_10139	k__Bacteria;p__Myxococcota;c__unidentified_Myxococcota;o__unidentified_Myxococcota;f__unidentified_Myxococcota;g__unidentified_Myxococcota;s__metagenome;	0	0	0	0	0	0	0	0	1	0	1	0	0	0	0	0	0	0	0	0	0	0	1	0	0	4	0	0	0	0
OTU_1014	k__Bacteria;p__Firmicutes;c__Bacilli;o__Bacillales;f__Bacillaceae;g__Bacillus;s__;	0	0	0	0	0	0	10	10	5	21	5	12	0	0	1	0	0	0	0	0	0	3	0	0	3	3	2	1	0	0
OTU_10140	k__Bacteria;p__Myxococcota;c__unidentified_Myxococcota;o__unidentified_Myxococcota;f__Sandaracinaceae;g__;s__;	0	0	0	0	0	0	0	0	0	0	0	0	0	0	0	0	0	0	0	0	0	0	0	0	0	2	0	0	0	0
OTU_10141	k__Bacteria;p__Firmicutes;c__Bacilli;o__unidentified_Bacilli;f__Thermoactinomycetaceae;g__Seinonella;s__;	0	0	0	0	0	0	0	0	0	0	0	0	0	0	0	0	0	0	0	0	0	0	0	0	1	2	0	0	0	0
OTU_10142	k__Bacteria;p__Acidobacteriota;c__Acidobacteriae;o__Acidobacteriales;f__;g__;s__;	0	0	0	0	0	0	0	0	0	0	0	0	0	0	0	0	0	0	0	0	0	0	0	0	0	2	0	0	0	0
OTU_10143	k__Bacteria;p__Bacteroidota;c__Bacteroidia;o__Chitinophagales;f__Chitinophagaceae;g__;s__;	0	0	0	0	1	0	0	0	0	0	0	2	0	0	0	0	0	0	0	0	0	1	0	0	0	3	0	0	0	0
OTU_10144	k__Bacteria;p__Actinobacteria;c__;o__;f__;g__;s__;	0	0	0	0	0	0	0	0	0	0	0	0	0	0	0	0	0	0	0	0	0	0	0	0	0	2	0	0	0	0
OTU_10145	k__Bacteria;p__Proteobacteria;c__Gammaproteobacteria;o__;f__;g__;s__;	0	0	0	0	0	0	0	1	0	0	0	0	0	0	0	0	0	0	0	0	0	0	0	0	0	1	0	0	0	0
OTU_10146	k__Bacteria;p__Acidobacteriota;c__Acidobacteriae;o__;f__;g__;s__;	0	0	0	0	0	0	0	0	0	0	0	0	0	0	0	0	0	0	0	0	0	0	0	0	0	4	0	0	0	0
OTU_10147	k__Bacteria;p__Chlamydiae;c__unidentified_Chlamydiae;o__Chlamydiales;f__Simkaniaceae;g__unidentified_Simkaniaceae;s__metagenome;	0	0	0	0	1	0	0	1	0	1	0	0	0	0	0	0	0	0	0	0	0	1	0	0	0	2	1	0	0	0
OTU_10148	k__Bacteria;p__Chloroflexi;c__Ktedonobacteria;o__Ktedonobacterales;f__Ktedonobacteraceae;g__;s__;	0	0	0	0	0	0	0	0	0	0	0	0	0	0	0	0	0	0	0	0	0	0	1	0	0	2	0	0	0	0
OTU_10149	k__Bacteria;p__Firmicutes;c__Clostridia;o__Clostridiales;f__unidentified_Clostridiales;g__Oxobacter;s__;	0	0	0	0	0	0	0	0	0	0	0	0	0	0	0	0	0	0	0	0	0	0	0	0	0	2	0	0	0	0
OTU_1015	k__Bacteria;p__Chloroflexi;c__Chloroflexia;o__Thermomicrobiales;f__unidentified_Thermomicrobiales;g__unidentified_Thermomicrobiales;s__bacterium_Ellin6537;	0	0	0	0	2	0	31	47	18	3	5	4	0	0	1	0	0	0	0	0	0	7	0	2	12	6	2	0	0	0
OTU_10150	k__Bacteria;p__Verrucomicrobiota;c__Verrucomicrobiae;o__;f__;g__;s__;	0	0	0	0	0	0	0	0	0	0	0	0	0	0	1	0	0	0	0	0	0	0	0	0	0	2	0	0	0	0
OTU_10151	k__Bacteria;p__;c__;o__;f__;g__;s__;	0	0	0	0	0	0	0	0	0	0	0	0	0	0	0	0	0	0	0	0	0	0	0	0	0	2	0	0	0	0
OTU_10152	k__Bacteria;p__;c__;o__;f__;g__;s__;	0	0	0	0	0	0	0	0	0	0	0	0	0	0	0	0	0	0	0	0	0	0	0	0	0	3	0	0	0	0
OTU_10153	k__Bacteria;p__;c__;o__;f__;g__;s__;	0	0	0	0	0	0	0	0	0	0	0	0	0	0	0	0	0	0	0	0	0	0	0	0	0	2	0	0	0	0
OTU_10154	k__Bacteria;p__Proteobacteria;c__;o__;f__;g__;s__;	0	0	0	0	0	0	0	0	0	0	0	0	0	0	0	0	0	0	0	0	0	0	0	0	0	2	0	0	0	0
OTU_10155	k__Bacteria;p__Proteobacteria;c__Gammaproteobacteria;o__Burkholderiales;f__Comamonadaceae;g__;s__;	0	0	0	0	0	0	0	0	0	0	0	0	0	0	0	0	0	0	0	0	0	0	0	0	0	3	0	0	0	0
OTU_10156	k__Bacteria;p__Myxococcota;c__Myxococcia;o__Myxococcales;f__Myxococcaceae;g__;s__;	0	0	0	0	0	0	0	0	0	0	0	0	0	0	0	0	0	0	0	0	0	0	0	0	0	2	0	0	0	0
OTU_10157	k__Bacteria;p__Myxococcota;c__;o__;f__;g__;s__;	0	0	0	0	0	0	0	0	0	0	0	0	0	0	0	0	0	0	0	0	0	0	0	0	0	2	0	0	0	0
OTU_10158	k__Bacteria;p__Verrucomicrobiota;c__Verrucomicrobiae;o__;f__;g__;s__;	0	0	0	0	0	0	0	0	0	0	0	0	0	0	0	0	0	0	0	0	0	0	0	0	0	0	3	0	0	0
OTU_10159	k__Bacteria;p__Proteobacteria;c__Gammaproteobacteria;o__Legionellales;f__Legionellaceae;g__Legionella;s__;	0	0	0	0	0	0	0	1	0	0	0	0	0	0	0	0	0	0	0	0	0	0	0	0	0	0	2	0	0	0
OTU_1016	k__Bacteria;p__Acidobacteriota;c__Acidobacteriae;o__Bryobacterales;f__Bryobacteraceae;g__Bryobacter;s__metagenome;	0	0	0	0	0	0	21	2	1	7	8	2	0	0	0	0	0	0	0	0	0	12	3	0	11	23	3	0	1	0
OTU_10160	k__Bacteria;p__;c__;o__;f__;g__;s__;	0	0	0	0	0	0	0	0	0	0	0	0	0	0	0	0	0	0	0	0	0	0	0	0	0	0	2	0	0	0
OTU_10161	k__Bacteria;p__;c__;o__;f__;g__;s__;	0	0	0	0	0	0	0	0	2	0	0	0	0	0	0	0	0	0	0	0	0	0	0	0	0	0	2	0	0	0
OTU_10162	k__Bacteria;p__Acidobacteriota;c__Vicinamibacteria;o__Vicinamibacterales;f__Vicinamibacteraceae;g__;s__;	0	0	0	0	0	0	0	0	0	0	0	0	0	0	0	0	0	0	0	0	0	0	0	0	0	0	4	0	0	0
OTU_10163	k__Bacteria;p__Planctomycetota;c__Phycisphaerae;o__Tepidisphaerales;f__;g__;s__;	0	0	0	0	0	0	0	0	0	0	1	0	0	0	0	0	0	0	0	0	0	0	0	0	0	0	2	0	0	0
OTU_10164	k__Bacteria;p__Chloroflexi;c__Ktedonobacteria;o__Ktedonobacterales;f__Ktedonobacteraceae;g__;s__;	0	0	0	0	0	0	0	4	1	0	0	0	0	0	0	0	0	0	0	0	0	0	0	0	0	0	2	0	0	0
OTU_10165	k__Bacteria;p__Proteobacteria;c__Gammaproteobacteria;o__Burkholderiales;f__Burkholderiaceae;g__;s__;	0	0	0	0	0	0	0	0	0	0	0	0	0	0	0	0	0	0	0	0	0	0	0	0	0	0	2	0	0	0
OTU_10166	k__Bacteria;p__Proteobacteria;c__Gammaproteobacteria;o__Pseudomonadales;f__Pseudomonadaceae;g__Pseudomonas;s__;	0	0	0	0	0	0	0	0	0	0	0	0	0	0	0	0	0	0	0	0	0	0	0	0	0	0	8	0	0	0
OTU_10167	k__Bacteria;p__Myxococcota;c__unidentified_Myxococcota;o__unidentified_Myxococcota;f__Haliangiaceae;g__Haliangium;s__;	0	0	0	0	1	0	0	0	1	2	0	1	0	0	0	0	0	0	0	0	0	0	0	0	2	0	4	0	0	0
OTU_10168	k__Bacteria;p__Planctomycetota;c__Phycisphaerae;o__Tepidisphaerales;f__unidentified_Tepidisphaerales;g__unidentified_Tepidisphaerales;s__Planctomycetales_bacterium_Ellin7244;	0	0	0	0	0	0	0	1	0	0	1	0	0	0	0	0	0	0	0	0	0	0	0	0	3	0	1	0	0	0
OTU_10169	k__Bacteria;p__Actinobacteria;c__unidentified_Actinobacteria;o__Frankiales;f__Acidothermaceae;g__Acidothermus;s__;	0	0	0	0	0	0	0	0	0	0	0	0	0	0	0	0	0	0	0	0	0	0	0	0	0	0	2	0	0	0
OTU_1017	k__Bacteria;p__Proteobacteria;c__Gammaproteobacteria;o__Xanthomonadales;f__Xanthomonadaceae;g__Lysobacter;s__;	0	0	0	0	0	0	0	0	0	10	5	24	0	0	7	0	0	0	0	0	0	0	9	1	47	9	3	0	0	0
OTU_10170	k__Bacteria;p__Actinobacteria;c__;o__;f__;g__;s__;	0	0	0	0	0	0	0	0	0	0	0	0	0	0	0	0	0	0	0	0	0	0	0	0	0	0	2	0	0	0
OTU_10171	k__Bacteria;p__Acidobacteriota;c__Holophagae;o__;f__;g__;s__;	0	0	0	0	0	0	0	0	0	0	0	0	0	0	0	0	0	0	0	0	0	0	0	0	5	3	3	0	0	0
OTU_10172	k__Bacteria;p__Acidobacteriota;c__Acidobacteriae;o__Acidobacteriales;f__;g__;s__;	0	0	0	0	0	0	0	0	0	0	0	0	0	0	0	0	0	0	0	0	0	0	0	0	0	1	2	0	0	0
OTU_10173	k__Bacteria;p__Chloroflexi;c__Chloroflexia;o__Thermomicrobiales;f__;g__;s__;	0	0	0	0	0	0	0	0	0	0	0	0	0	0	0	0	0	0	0	0	0	0	0	0	0	0	2	0	0	0
OTU_10174	k__Bacteria;p__;c__;o__;f__;g__;s__;	0	0	0	0	0	0	0	0	0	0	0	0	0	0	0	0	0	0	0	0	0	0	0	0	0	0	3	0	0	0
OTU_10175	k__Bacteria;p__Proteobacteria;c__Gammaproteobacteria;o__Pseudomonadales;f__Pseudomonadaceae;g__Pseudomonas;s__;	0	0	0	0	0	0	0	0	0	0	0	0	0	0	0	0	0	0	0	0	0	0	0	0	0	0	6	0	0	0
OTU_10176	k__Bacteria;p__Bacteroidota;c__Bacteroidia;o__Chitinophagales;f__Chitinophagaceae;g__;s__;	0	0	0	0	0	0	0	0	0	0	0	0	0	0	0	0	0	0	0	0	0	0	0	0	0	0	3	0	0	0
OTU_10177	k__Bacteria;p__Bacteroidota;c__Ignavibacteria;o__unidentified_Ignavibacteria;f__unidentified_Ignavibacteria;g__unidentified_Ignavibacteria;s__metagenome;	0	0	0	0	0	0	0	0	0	0	0	0	0	0	0	0	0	0	0	0	0	0	0	0	2	0	2	0	0	0
OTU_10178	k__Bacteria;p__Verrucomicrobiota;c__Verrucomicrobiae;o__Chthoniobacterales;f__Chthoniobacteraceae;g__Chthoniobacter;s__;	0	0	0	0	0	0	0	0	0	0	0	0	0	0	0	0	0	0	0	0	0	1	0	0	0	1	3	0	0	0
OTU_10179	k__Bacteria;p__;c__;o__;f__;g__;s__;	0	0	0	0	0	0	0	0	1	0	0	1	0	0	0	0	0	0	0	0	0	1	0	0	4	1	5	0	0	0
OTU_1018	k__Bacteria;p__Verrucomicrobiota;c__Verrucomicrobiae;o__;f__;g__;s__;	0	0	0	0	0	0	12	3	0	11	29	14	0	4	0	0	0	0	0	0	0	5	1	0	10	2	2	0	0	0
OTU_10180	k__Bacteria;p__Actinobacteria;c__unidentified_Actinobacteria;o__Micromonosporales;f__Micromonosporaceae;g__;s__;	0	0	0	0	0	0	0	0	0	0	0	0	0	0	0	0	0	0	0	0	0	0	0	0	0	0	2	0	0	0
OTU_10181	k__Bacteria;p__;c__;o__;f__;g__;s__;	0	0	0	0	0	0	0	0	0	0	0	0	0	0	0	0	0	0	0	0	0	0	0	0	0	0	2	0	0	0
OTU_10182	k__Bacteria;p__Acidobacteriota;c__Blastocatellia;o__;f__;g__;s__;	0	0	0	0	0	0	0	0	0	0	2	0	0	0	0	0	0	0	0	0	0	0	0	0	0	0	2	0	0	0
OTU_10183	k__Bacteria;p__Chloroflexi;c__Ktedonobacteria;o__Ktedonobacterales;f__;g__;s__;	0	0	0	0	0	0	0	3	2	1	4	3	0	0	0	0	0	0	0	0	0	9	6	8	5	2	3	0	0	0
OTU_10184	k__Bacteria;p__;c__;o__;f__;g__;s__;	0	0	0	0	0	0	0	0	0	0	0	0	0	0	0	0	0	0	0	0	0	0	0	0	0	0	2	0	0	0
OTU_10185	k__Bacteria;p__Planctomycetes;c__unidentified_Planctomycetes;o__Gemmatales;f__Gemmataceae;g__;s__;	0	0	0	0	0	0	0	0	0	0	1	0	0	0	0	0	0	0	0	0	0	0	0	0	0	1	3	0	0	0
OTU_10186	k__Bacteria;p__Actinobacteria;c__unidentified_Actinobacteria;o__Micrococcales;f__Microbacteriaceae;g__;s__;	0	0	0	0	0	0	0	0	0	0	0	0	0	0	0	0	0	0	0	0	0	0	0	0	0	0	2	0	0	0
OTU_10187	k__Bacteria;p__Proteobacteria;c__Alphaproteobacteria;o__;f__;g__;s__;	0	0	0	0	0	0	0	0	0	0	0	0	0	0	0	0	0	0	0	0	0	0	0	0	1	0	3	0	0	0
OTU_10188	k__Bacteria;p__;c__;o__;f__;g__;s__;	0	0	0	0	1	0	5	0	1	0	0	0	0	0	0	0	0	0	0	0	0	1	0	0	0	0	1	0	0	0
OTU_10189	k__Bacteria;p__Acidobacteriota;c__;o__;f__;g__;s__;	0	0	0	0	0	0	0	0	0	0	0	0	0	0	0	0	0	0	0	0	0	0	0	0	0	0	2	0	0	0
OTU_1019	k__Bacteria;p__Proteobacteria;c__Gammaproteobacteria;o__Burkholderiales;f__Nitrosomonadaceae;g__unidentified_Nitrosomonadaceae;s__Betaproteobacteria_bacterium_GR16_43;	0	0	0	0	0	0	2	4	0	12	23	15	0	0	0	0	0	0	0	0	0	5	2	0	28	10	2	0	0	0
OTU_10190	k__Bacteria;p__Chloroflexi;c__Ktedonobacteria;o__Ktedonobacterales;f__Ktedonobacteraceae;g__;s__;	0	0	0	0	0	0	0	0	0	0	0	0	0	0	0	0	0	0	0	0	0	0	0	0	0	0	2	0	0	0
OTU_10191	k__Bacteria;p__Proteobacteria;c__Gammaproteobacteria;o__unidentified_Gammaproteobacteria;f__unidentified_Gammaproteobacteria;g__Aquicella;s__;	0	0	0	0	0	0	0	0	0	0	0	0	0	0	0	0	0	0	0	0	0	0	0	0	0	0	2	0	0	0
OTU_10192	k__Bacteria;p__;c__;o__;f__;g__;s__;	0	0	0	0	0	0	0	1	0	0	0	0	0	0	0	0	0	0	0	0	0	0	0	0	0	0	3	0	0	0
OTU_10193	k__Bacteria;p__Actinobacteriota;c__Thermoleophilia;o__Solirubrobacterales;f__Solirubrobacteraceae;g__Solirubrobacter;s__;	0	0	0	0	0	0	0	1	0	0	1	2	0	0	0	0	0	0	0	0	0	0	2	2	0	0	1	0	0	0
OTU_10194	k__Bacteria;p__unidentified_Bacteria;c__unidentified_Bacteria;o__Bdellovibrionales;f__Bdellovibrionaceae;g__Bdellovibrio;s__;	0	0	0	0	0	0	0	0	0	0	0	0	0	0	0	0	0	0	0	0	0	0	0	0	0	0	2	0	0	0
OTU_10195	k__Bacteria;p__Proteobacteria;c__Gammaproteobacteria;o__Pseudomonadales;f__Pseudomonadaceae;g__Pseudomonas;s__;	0	0	0	0	0	0	0	0	0	0	0	0	0	0	0	0	0	0	0	0	0	0	0	0	0	0	4	0	0	0
OTU_10196	k__Bacteria;p__Proteobacteria;c__Gammaproteobacteria;o__;f__;g__;s__;	0	0	0	0	0	0	0	0	0	0	0	0	0	0	0	0	0	0	0	0	0	0	0	1	0	0	2	0	0	0
OTU_10197	k__Bacteria;p__;c__;o__;f__;g__;s__;	0	0	0	0	0	0	0	0	0	0	0	0	0	0	0	0	0	0	0	0	0	0	0	0	0	0	2	0	0	0
OTU_10198	k__Bacteria;p__Proteobacteria;c__Gammaproteobacteria;o__;f__;g__;s__;	0	0	0	0	1	0	0	0	1	0	0	0	0	0	0	0	0	0	0	0	0	0	0	0	0	0	2	0	0	0
OTU_10199	k__Bacteria;p__Bacteroidota;c__Bacteroidia;o__Bacteroidales;f__Muribaculaceae;g__;s__;	0	0	0	0	0	0	0	0	0	0	0	0	0	0	0	0	1	0	0	0	0	0	0	0	0	0	3	0	0	0
OTU_102	k__Bacteria;p__Proteobacteria;c__Alphaproteobacteria;o__Caulobacterales;f__Caulobacteraceae;g__Phenylobacterium;s__metagenome;	0	0	0	0	15	0	144	80	238	43	70	39	7	14	28	0	0	0	0	1	0	204	21	11	50	47	15	18	23	10
OTU_1020	k__Bacteria;p__Proteobacteria;c__Gammaproteobacteria;o__Pseudomonadales;f__Halieaceae;g__;s__;	0	0	0	0	0	0	0	0	0	35	20	1	0	0	5	0	0	0	0	0	0	4	0	0	1	0	0	0	0	0
OTU_10200	k__Bacteria;p__Actinobacteria;c__unidentified_Actinobacteria;o__Frankiales;f__Frankiaceae;g__Jatrophihabitans;s__;	0	0	0	0	0	0	0	0	0	0	0	0	0	0	0	0	0	0	0	0	0	0	0	0	0	0	2	0	0	0
OTU_10201	k__Bacteria;p__Proteobacteria;c__Gammaproteobacteria;o__Pseudomonadales;f__Pseudomonadaceae;g__Pseudomonas;s__;	0	0	0	0	0	0	0	0	0	0	0	2	0	0	0	0	0	0	0	0	0	0	0	0	0	0	3	0	0	0
OTU_10202	k__Bacteria;p__Proteobacteria;c__Gammaproteobacteria;o__Pseudomonadales;f__Pseudomonadaceae;g__Pseudomonas;s__;	0	0	0	0	0	0	0	0	0	0	0	0	0	0	0	0	0	0	0	0	0	0	0	0	0	0	3	0	0	0
OTU_10203	k__Bacteria;p__Acidobacteriota;c__Acidobacteriae;o__Acidobacteriales;f__unidentified_Acidobacteriales;g__Terriglobus;s__;	0	0	0	0	0	0	0	0	0	0	0	0	0	0	0	0	0	0	0	0	0	0	0	0	0	0	2	0	0	0
OTU_10204	k__Bacteria;p__Proteobacteria;c__Gammaproteobacteria;o__unidentified_Gammaproteobacteria;f__unidentified_Gammaproteobacteria;g__Aquicella;s__;	0	0	0	0	0	0	0	0	0	0	0	0	0	0	0	0	0	0	0	0	0	0	0	0	0	1	2	0	0	0
OTU_10205	k__Bacteria;p__Chloroflexi;c__Ktedonobacteria;o__Ktedonobacterales;f__Ktedonobacteraceae;g__;s__;	0	0	0	0	0	0	2	1	0	3	3	5	1	0	0	0	0	0	0	0	0	0	0	0	0	0	2	0	0	0
OTU_10206	k__Bacteria;p__Planctomycetota;c__Phycisphaerae;o__Tepidisphaerales;f__;g__;s__;	0	0	0	0	0	0	0	0	0	0	0	0	0	0	0	0	0	0	0	0	0	0	0	0	0	0	4	0	0	0
OTU_10207	k__Bacteria;p__Proteobacteria;c__Alphaproteobacteria;o__Sphingomonadales;f__Sphingomonadaceae;g__Novosphingobium;s__;	0	0	0	0	0	0	0	0	0	0	0	0	0	0	0	0	0	0	0	0	0	1	0	0	0	0	4	0	0	0
OTU_10208	k__Bacteria;p__Proteobacteria;c__Gammaproteobacteria;o__Pseudomonadales;f__Pseudomonadaceae;g__Pseudomonas;s__;	0	0	0	0	0	0	0	0	0	0	0	0	0	0	0	0	0	0	0	0	0	0	0	0	0	0	2	0	0	0
OTU_10209	k__Bacteria;p__Actinobacteria;c__;o__;f__;g__;s__;	0	0	0	0	0	0	0	0	0	0	0	0	0	0	0	0	0	0	0	0	0	0	0	0	0	0	2	0	0	0
OTU_1021	k__Bacteria;p__Acidobacteriota;c__Acidobacteriae;o__Acidobacteriales;f__;g__;s__;	0	0	0	0	15	0	52	75	41	23	7	1	0	0	0	0	0	0	0	0	0	5	0	0	2	9	1	0	2	0
OTU_10210	k__Bacteria;p__Proteobacteria;c__;o__;f__;g__;s__;	0	0	0	0	0	0	0	0	0	0	0	0	0	0	0	0	0	0	0	0	0	0	0	0	0	0	2	0	0	0
OTU_10211	k__Bacteria;p__Proteobacteria;c__Alphaproteobacteria;o__Rhizobiales;f__;g__;s__;	0	0	0	0	0	0	0	0	0	0	0	0	0	0	0	0	0	0	0	0	0	0	0	0	0	0	2	0	0	0
OTU_10212	k__Bacteria;p__Proteobacteria;c__Alphaproteobacteria;o__;f__;g__;s__;	0	0	0	0	0	0	0	0	0	0	0	0	0	0	0	0	0	0	0	0	0	0	0	0	0	0	2	0	0	0
OTU_10213	k__Bacteria;p__Proteobacteria;c__Gammaproteobacteria;o__;f__;g__;s__;	0	0	0	0	0	0	0	0	0	0	0	0	0	0	0	0	0	0	0	0	0	0	0	0	0	1	2	0	0	0
OTU_10214	k__Bacteria;p__Myxococcota;c__unidentified_Myxococcota;o__unidentified_Myxococcota;f__Haliangiaceae;g__Haliangium;s__;	0	0	0	0	2	0	0	0	0	0	0	0	0	0	0	0	0	0	0	0	0	0	0	0	0	0	3	0	0	0
OTU_10215	k__Bacteria;p__Gemmatimonadetes;c__unidentified_Gemmatimonadetes;o__Gemmatimonadales;f__Gemmatimonadaceae;g__;s__;	0	0	0	0	0	0	0	0	0	0	0	0	0	0	0	0	0	0	0	0	0	0	0	0	0	0	2	0	0	0
OTU_10216	k__Bacteria;p__;c__;o__;f__;g__;s__;	0	0	0	0	0	0	0	0	0	0	0	0	0	0	0	0	0	0	0	0	0	0	0	0	0	0	2	0	0	0
OTU_10217	k__Bacteria;p__Actinobacteriota;c__Acidimicrobiia;o__unidentified_Acidimicrobiia;f__unidentified_Acidimicrobiia;g__unidentified_Acidimicrobiia;s__metagenome;	0	0	0	0	0	0	0	0	0	0	1	0	0	0	0	0	0	0	0	0	0	0	0	0	0	0	2	0	0	0
OTU_10218	k__Bacteria;p__Chloroflexi;c__Chloroflexia;o__Chloroflexales;f__Roseiflexaceae;g__;s__;	0	0	0	0	0	0	0	0	0	0	1	0	0	1	0	0	0	0	0	0	0	7	2	5	2	0	1	0	0	0
OTU_10219	k__Bacteria;p__Proteobacteria;c__Gammaproteobacteria;o__Pseudomonadales;f__Pseudomonadaceae;g__Pseudomonas;s__;	0	0	0	0	0	0	0	0	0	0	0	0	0	0	0	0	0	0	0	0	0	0	0	0	0	0	3	0	0	0
OTU_1022	k__Bacteria;p__Bacteroidota;c__Bacteroidia;o__Cytophagales;f__Microscillaceae;g__Hassallia;s__;	0	0	0	0	1	0	0	1	0	13	8	0	0	0	11	0	0	0	0	0	0	9	8	8	1	2	0	0	0	0
OTU_10220	k__Bacteria;p__Chloroflexi;c__;o__;f__;g__;s__;	0	0	0	0	0	0	0	0	0	0	0	0	0	0	0	0	0	0	0	0	0	0	0	0	0	0	2	0	0	0
OTU_10221	k__Bacteria;p__Proteobacteria;c__Alphaproteobacteria;o__Rhizobiales;f__;g__;s__;	0	0	0	0	0	0	0	0	0	0	0	0	0	0	0	0	0	0	0	0	0	0	0	0	0	0	2	0	0	0
OTU_10222	k__Bacteria;p__;c__;o__;f__;g__;s__;	0	0	0	0	0	0	0	0	0	0	0	0	0	0	0	0	0	0	0	0	0	0	0	0	0	0	2	0	0	0
OTU_10223	k__Bacteria;p__Proteobacteria;c__Gammaproteobacteria;o__Xanthomonadales;f__Rhodanobacteraceae;g__unidentified_Rhodanobacteraceae;s__Aquimonas_sp_enrichment_culture_clone_03SUJ1;	0	0	0	0	0	0	0	0	0	0	13	3	0	0	0	0	0	0	0	0	0	0	0	0	2	1	4	0	0	0
OTU_10224	k__Bacteria;p__Proteobacteria;c__Alphaproteobacteria;o__unidentified_Alphaproteobacteria;f__Reyranellaceae;g__Reyranella;s__;	0	0	0	0	0	0	0	0	0	0	0	0	0	0	0	0	0	0	0	0	0	0	0	0	0	0	2	0	0	0
OTU_10225	k__Bacteria;p__;c__;o__;f__;g__;s__;	0	0	0	0	0	0	0	0	0	0	0	0	0	0	0	0	0	0	0	0	0	0	0	0	0	0	2	0	0	0
OTU_10226	k__Bacteria;p__Proteobacteria;c__Gammaproteobacteria;o__;f__;g__;s__;	0	0	0	0	0	0	0	0	0	0	0	0	0	0	0	0	0	0	0	0	0	0	0	0	0	0	2	0	0	0
OTU_10227	k__Bacteria;p__Acidobacteriota;c__Acidobacteriae;o__Acidobacteriales;f__;g__;s__;	0	0	0	0	0	0	0	0	0	0	0	0	0	0	0	0	0	0	0	0	0	0	0	0	1	0	2	0	0	0
OTU_10228	k__Bacteria;p__Proteobacteria;c__Alphaproteobacteria;o__;f__;g__;s__;	0	0	0	0	1	0	0	0	0	0	1	0	0	0	0	0	0	0	0	0	0	0	0	0	0	0	2	0	0	0
OTU_10229	k__Bacteria;p__Proteobacteria;c__Gammaproteobacteria;o__Pseudomonadales;f__Pseudomonadaceae;g__Pseudomonas;s__;	0	0	0	0	0	0	0	0	0	0	0	0	0	0	0	0	0	0	0	0	0	0	0	0	0	0	2	0	0	0
OTU_1023	k__Bacteria;p__Acidobacteriota;c__Acidobacteriae;o__Bryobacterales;f__Bryobacteraceae;g__Bryobacter;s__metagenome;	0	0	0	0	18	0	61	60	32	16	14	17	0	3	3	0	0	0	0	0	0	12	1	0	37	37	8	2	4	2
OTU_10230	k__Bacteria;p__Proteobacteria;c__Gammaproteobacteria;o__Xanthomonadales;f__Xanthomonadaceae;g__;s__;	0	0	0	0	0	0	0	0	0	0	0	0	0	0	0	0	0	0	0	0	0	0	0	0	0	0	2	0	0	0
OTU_10231	k__Bacteria;p__unidentified_Bacteria;c__unidentified_Bacteria;o__unidentified_Bacteria;f__unidentified_Bacteria;g__unidentified_Bacteria;s__Myxococcales_bacterium_enrichment_culture_clone_11380;	0	0	0	0	0	0	0	0	0	1	0	1	0	0	0	0	0	0	0	0	0	0	0	0	0	1	2	0	0	0
OTU_10232	k__Bacteria;p__Acidobacteriota;c__Vicinamibacteria;o__Vicinamibacterales;f__Vicinamibacteraceae;g__Vicinamibacter;s__;	0	0	0	0	0	0	0	0	0	2	2	0	0	0	0	0	0	0	0	0	0	1	0	1	2	0	2	0	0	0
OTU_10233	k__Bacteria;p__Proteobacteria;c__Gammaproteobacteria;o__;f__;g__;s__;	0	0	0	0	1	0	0	0	0	0	0	0	0	0	0	0	0	0	0	0	0	0	0	0	0	0	2	0	0	0
OTU_10234	k__Bacteria;p__;c__;o__;f__;g__;s__;	0	0	0	0	0	0	0	0	0	0	0	0	0	0	0	0	0	0	0	0	0	0	0	0	0	0	2	0	0	0
OTU_10235	k__Bacteria;p__Proteobacteria;c__Gammaproteobacteria;o__Xanthomonadales;f__Rhodanobacteraceae;g__;s__;	0	0	0	0	0	0	0	0	0	0	0	0	0	0	0	0	0	0	0	0	0	0	0	0	0	0	2	0	0	0
OTU_10236	k__Bacteria;p__Elusimicrobiota;c__;o__;f__;g__;s__;	0	0	0	0	0	0	0	0	0	0	0	0	0	0	0	0	0	0	0	0	0	0	0	0	0	0	3	0	0	0
OTU_10237	k__Bacteria;p__Actinobacteria;c__unidentified_Actinobacteria;o__Micrococcales;f__;g__;s__;	0	0	0	0	0	0	0	0	0	0	0	0	0	0	0	0	0	0	0	0	0	0	0	0	0	0	2	0	0	0
OTU_10238	k__Bacteria;p__Proteobacteria;c__Gammaproteobacteria;o__Pseudomonadales;f__Pseudomonadaceae;g__Pseudomonas;s__;	0	0	0	0	0	0	0	0	0	0	0	0	0	0	0	0	0	0	0	0	0	0	0	0	0	0	4	0	0	0
OTU_10239	k__Bacteria;p__Planctomycetota;c__Phycisphaerae;o__Tepidisphaerales;f__;g__;s__;	0	0	0	0	0	0	0	0	0	0	0	0	0	0	0	0	0	0	0	0	0	0	0	0	0	0	3	0	0	0
OTU_1024	k__Bacteria;p__Actinobacteria;c__unidentified_Actinobacteria;o__Micrococcales;f__Promicromonosporaceae;g__Promicromonospora;s__;	0	0	0	0	0	0	1	0	4	8	8	1	0	0	2	1	0	0	0	0	0	10	4	2	7	1	3	0	0	4
OTU_10240	k__Bacteria;p__Chloroflexi;c__Ktedonobacteria;o__Ktedonobacterales;f__Ktedonobacteraceae;g__;s__;	0	0	0	0	0	0	0	0	0	0	0	0	0	0	0	0	0	0	0	0	0	0	0	0	0	0	5	0	0	0
OTU_10241	k__Bacteria;p__Myxococcota;c__;o__;f__;g__;s__;	0	0	0	0	0	0	0	0	0	0	0	0	0	0	0	0	0	0	0	0	0	0	0	0	0	0	2	0	0	0
OTU_10242	k__Bacteria;p__Proteobacteria;c__Alphaproteobacteria;o__Sphingomonadales;f__Sphingomonadaceae;g__;s__;	0	0	0	0	0	0	0	0	0	0	0	0	0	0	0	0	0	0	0	0	0	0	0	0	0	0	2	0	0	0
OTU_10243	k__Bacteria;p__Actinobacteria;c__;o__;f__;g__;s__;	0	0	0	0	0	0	0	0	0	0	0	0	0	0	0	0	0	0	0	0	0	0	0	0	1	1	3	0	0	0
OTU_10244	k__Bacteria;p__Acidobacteriota;c__Acidobacteriae;o__Solibacterales;f__Solibacteraceae;g__;s__;	0	0	0	0	4	0	0	1	0	1	0	0	0	0	0	0	0	0	0	0	0	0	0	0	0	0	4	0	0	0
OTU_10245	k__Bacteria;p__Acidobacteriota;c__Acidobacteriae;o__;f__;g__;s__;	0	0	0	0	0	0	0	0	0	0	0	0	0	0	0	0	0	0	0	0	0	0	0	0	0	0	4	0	0	0
OTU_10246	k__Bacteria;p__Planctomycetes;c__unidentified_Planctomycetes;o__Isosphaerales;f__Isosphaeraceae;g__;s__;	0	0	0	0	0	0	1	0	0	0	0	0	0	0	0	0	0	0	0	0	0	1	0	0	0	0	3	0	0	0
OTU_10247	k__Bacteria;p__Proteobacteria;c__Gammaproteobacteria;o__Burkholderiales;f__Nitrosomonadaceae;g__;s__;	0	0	0	0	1	0	0	1	0	1	1	1	0	0	0	0	0	0	0	0	0	6	0	0	0	1	2	0	0	0
OTU_10248	k__Bacteria;p__Actinobacteria;c__unidentified_Actinobacteria;o__Frankiales;f__Acidothermaceae;g__Acidothermus;s__;	0	0	0	0	0	0	0	0	0	0	0	0	0	0	0	0	0	0	0	0	0	0	0	0	0	0	2	0	0	0
OTU_10249	k__Bacteria;p__Acidobacteriota;c__Thermoanaerobaculia;o__Thermoanaerobaculales;f__Thermoanaerobaculaceae;g__;s__;	0	0	0	0	0	0	0	0	0	0	0	0	0	0	0	0	0	0	0	0	0	0	0	0	0	0	2	0	0	0
OTU_1025	k__Bacteria;p__Bacteroidota;c__Bacteroidia;o__Chitinophagales;f__Chitinophagaceae;g__;s__;	0	0	0	0	0	0	0	0	0	21	20	15	0	0	0	0	0	0	0	0	0	2	0	0	4	6	0	0	0	0
OTU_10250	k__Bacteria;p__Chloroflexi;c__Ktedonobacteria;o__Ktedonobacterales;f__Ktedonobacteraceae;g__;s__;	0	0	0	0	0	0	0	1	0	0	0	0	0	0	0	0	0	0	0	0	0	1	0	0	0	0	1	0	0	0
OTU_10251	k__Bacteria;p__Planctomycetes;c__unidentified_Planctomycetes;o__Gemmatales;f__Gemmataceae;g__;s__;	0	0	0	0	0	0	0	0	0	0	0	0	0	0	0	0	0	0	0	0	0	1	0	0	0	0	2	0	0	0
OTU_10252	k__Bacteria;p__Chloroflexi;c__Ktedonobacteria;o__Ktedonobacterales;f__Ktedonobacteraceae;g__;s__;	0	0	0	0	0	0	0	0	0	3	0	0	0	0	0	0	0	0	0	0	0	0	0	0	0	0	5	0	0	0
OTU_10253	k__Bacteria;p__Bacteroidota;c__Bacteroidia;o__Chitinophagales;f__Chitinophagaceae;g__Edaphobaculum;s__metagenome;	0	0	0	0	0	0	0	0	0	0	0	0	0	0	0	0	0	0	0	0	0	0	0	0	0	0	2	0	0	0
OTU_10254	k__Bacteria;p__;c__;o__;f__;g__;s__;	0	0	0	0	0	0	0	0	0	0	0	0	0	0	0	0	0	0	0	0	0	0	0	0	0	0	2	0	0	0
OTU_10255	k__Bacteria;p__;c__;o__;f__;g__;s__;	0	0	0	0	0	0	0	0	0	0	0	0	0	0	0	0	0	0	0	0	0	0	0	0	0	0	2	0	0	0
OTU_10256	k__Bacteria;p__;c__;o__;f__;g__;s__;	0	0	0	0	0	0	0	0	0	0	0	0	0	0	0	0	0	0	0	0	0	0	0	0	0	0	2	0	0	0
OTU_10257	k__Bacteria;p__;c__;o__;f__;g__;s__;	0	0	0	0	0	0	0	0	0	0	0	0	0	0	0	0	0	0	0	0	0	0	0	1	0	0	1	0	0	0
OTU_10258	k__Bacteria;p__Acidobacteriota;c__Vicinamibacteria;o__Vicinamibacterales;f__Vicinamibacteraceae;g__;s__;	0	0	0	0	0	0	0	0	0	0	0	0	0	0	0	0	0	0	0	0	0	0	0	0	0	0	3	0	0	0
OTU_10259	k__Bacteria;p__;c__;o__;f__;g__;s__;	0	0	0	0	0	0	0	0	0	0	0	0	0	0	0	0	0	0	0	0	0	0	0	0	0	0	4	0	0	0
OTU_1026	k__Bacteria;p__Proteobacteria;c__Alphaproteobacteria;o__Rhizobiales;f__;g__;s__;	0	0	0	0	0	0	0	0	0	0	8	4	0	0	0	0	0	0	0	0	0	3	3	1	6	2	7	0	2	3
OTU_10260	k__Bacteria;p__Verrucomicrobiota;c__Verrucomicrobiae;o__;f__;g__;s__;	0	0	0	0	0	0	0	0	0	0	0	0	0	0	0	0	0	0	0	0	0	0	0	0	0	0	3	0	0	0
OTU_10261	k__Bacteria;p__Chloroflexi;c__Chloroflexia;o__Thermomicrobiales;f__;g__;s__;	0	0	0	0	0	0	0	0	0	1	0	0	0	0	0	0	0	0	0	0	0	0	0	0	0	0	4	0	0	0
OTU_10262	k__Bacteria;p__unidentified_Bacteria;c__unidentified_Bacteria;o__unidentified_Bacteria;f__unidentified_Bacteria;g__unidentified_Bacteria;s__candidate_division_TM7_bacterium_JGI_0001002_L20;	0	0	0	0	0	0	0	0	0	0	0	0	0	0	0	0	0	0	0	0	0	0	0	0	0	0	3	0	0	0
OTU_10263	k__Bacteria;p__Proteobacteria;c__Gammaproteobacteria;o__Pseudomonadales;f__Pseudomonadaceae;g__Pseudomonas;s__;	0	0	0	0	0	0	0	0	0	0	0	0	0	0	0	0	0	0	0	0	0	0	2	0	0	1	5	0	0	0
OTU_10264	k__Bacteria;p__Chloroflexi;c__;o__;f__;g__;s__;	0	0	0	0	0	0	0	0	0	0	0	0	0	0	0	0	0	0	0	0	0	0	0	0	0	0	2	0	0	0
OTU_10265	k__Bacteria;p__Verrucomicrobiota;c__Verrucomicrobiae;o__Chthoniobacterales;f__Chthoniobacteraceae;g__Chthoniobacter;s__;	0	0	0	0	0	0	0	0	0	0	0	0	0	0	0	0	0	0	0	0	0	0	0	0	0	0	2	0	0	0
OTU_10266	k__Bacteria;p__Gemmatimonadetes;c__unidentified_Gemmatimonadetes;o__Gemmatimonadales;f__Gemmatimonadaceae;g__;s__;	0	0	0	0	0	0	0	0	0	0	0	0	0	0	0	0	0	0	0	0	0	0	0	0	0	0	2	0	0	0
OTU_10267	k__Bacteria;p__Chloroflexi;c__Ktedonobacteria;o__Ktedonobacterales;f__Ktedonobacteraceae;g__;s__;	0	0	0	0	0	0	0	0	0	0	0	0	0	0	0	0	0	0	0	0	0	0	0	0	0	0	2	0	0	0
OTU_10268	k__Bacteria;p__Chloroflexi;c__Ktedonobacteria;o__Ktedonobacterales;f__Ktedonobacteraceae;g__;s__;	0	0	0	0	0	0	0	0	0	0	0	0	0	0	0	0	0	0	0	0	0	1	0	0	0	0	2	0	0	0
OTU_10269	k__Bacteria;p__Elusimicrobiota;c__;o__;f__;g__;s__;	0	0	0	0	0	0	0	0	0	0	0	0	0	0	0	0	0	0	0	0	0	0	0	0	0	0	3	0	0	0
OTU_1027	k__Bacteria;p__Gemmatimonadetes;c__unidentified_Gemmatimonadetes;o__Gemmatimonadales;f__Gemmatimonadaceae;g__unidentified_Gemmatimonadaceae;s__metagenome;	0	0	0	0	6	0	0	2	8	0	1	0	0	0	0	0	0	0	0	0	0	31	7	3	0	1	0	0	0	0
OTU_10270	k__Bacteria;p__unidentified_Bacteria;c__unidentified_Bacteria;o__Bdellovibrionales;f__Bdellovibrionaceae;g__Bdellovibrio;s__Bdellovibrio_bacteriovorus;	0	0	0	0	0	0	0	0	0	0	0	0	0	0	0	0	0	0	0	0	0	0	0	0	0	0	3	0	0	0
OTU_10271	k__Bacteria;p__Actinobacteria;c__unidentified_Actinobacteria;o__Micrococcales;f__;g__;s__;	0	0	0	0	0	0	0	0	0	1	0	0	0	0	0	0	0	0	0	0	0	0	0	0	0	0	2	0	0	0
OTU_10272	k__Bacteria;p__;c__;o__;f__;g__;s__;	0	0	0	0	0	0	0	0	0	0	0	0	0	0	0	0	0	0	0	0	0	0	0	0	0	0	2	0	0	0
OTU_10273	k__Bacteria;p__Chloroflexi;c__Chloroflexia;o__Thermomicrobiales;f__;g__;s__;	0	0	0	0	0	0	0	0	0	0	0	0	1	0	0	1	0	0	0	0	0	0	0	0	0	1	2	0	0	0
OTU_10274	k__Bacteria;p__Actinobacteriota;c__Thermoleophilia;o__Solirubrobacterales;f__Solirubrobacteraceae;g__;s__;	0	0	0	0	0	0	0	0	0	0	0	0	0	0	0	0	0	0	0	0	0	1	0	0	0	0	3	0	0	0
OTU_10275	k__Bacteria;p__Myxococcota;c__unidentified_Myxococcota;o__unidentified_Myxococcota;f__Polyangiaceae;g__Pajaroellobacter;s__;	0	0	0	0	0	0	0	0	0	0	0	0	0	0	0	0	0	0	0	0	0	0	0	0	0	0	2	0	0	0
OTU_10276	k__Bacteria;p__Planctomycetes;c__unidentified_Planctomycetes;o__Isosphaerales;f__Isosphaeraceae;g__Singulisphaera;s__;	0	0	0	0	0	0	0	0	0	0	0	0	0	0	0	0	0	0	0	0	0	0	0	0	0	0	3	0	0	0
OTU_10277	k__Bacteria;p__Acidobacteriota;c__Acidobacteriae;o__Acidobacteriales;f__;g__;s__;	0	0	0	0	0	0	0	0	0	0	0	0	0	0	0	0	0	0	0	0	0	0	0	0	0	0	2	0	0	0
OTU_10278	k__Bacteria;p__;c__;o__;f__;g__;s__;	0	0	0	0	0	0	0	0	0	0	0	0	0	0	0	0	0	0	0	0	0	0	0	0	0	0	2	0	0	0
OTU_10279	k__Bacteria;p__Chloroflexi;c__Ktedonobacteria;o__Ktedonobacterales;f__Ktedonobacteraceae;g__;s__;	0	0	0	0	0	0	0	0	0	0	0	0	0	0	0	0	0	0	0	0	0	0	0	0	0	0	2	0	0	0
OTU_1028	k__Bacteria;p__Acidobacteriota;c__Thermoanaerobaculia;o__Thermoanaerobaculales;f__Thermoanaerobaculaceae;g__;s__;	0	0	0	0	0	0	0	0	3	5	12	7	0	0	1	0	0	0	0	0	0	0	4	0	8	12	5	0	0	0
OTU_10280	k__Bacteria;p__Firmicutes;c__Clostridia;o__;f__;g__;s__;	0	0	0	0	0	0	0	0	0	0	0	0	0	0	0	0	0	0	0	0	0	0	0	0	0	0	2	0	0	0
OTU_10281	k__Bacteria;p__Chloroflexi;c__Ktedonobacteria;o__Ktedonobacterales;f__;g__;s__;	0	0	0	0	0	0	0	0	0	0	0	0	0	0	0	0	0	0	0	0	0	0	0	0	0	0	2	0	0	0
OTU_10282	k__Bacteria;p__Acidobacteriota;c__Acidobacteriae;o__Bryobacterales;f__Bryobacteraceae;g__Bryobacter;s__;	0	0	0	0	0	0	0	0	0	0	0	0	0	0	0	0	0	0	0	0	0	0	0	0	0	0	2	0	0	0
OTU_10283	k__Bacteria;p__Chloroflexi;c__Ktedonobacteria;o__Ktedonobacterales;f__Ktedonobacteraceae;g__;s__;	0	0	0	0	0	0	0	0	0	0	0	0	0	0	0	0	0	0	0	0	0	0	0	0	0	0	3	0	0	0
OTU_10284	k__Bacteria;p__Proteobacteria;c__Gammaproteobacteria;o__Legionellales;f__Legionellaceae;g__Legionella;s__;	0	0	0	0	0	0	0	0	0	0	0	0	0	0	0	0	0	1	0	0	0	0	0	0	0	0	2	0	0	0
OTU_10285	k__Bacteria;p__;c__;o__;f__;g__;s__;	0	0	0	0	0	0	0	0	0	0	0	0	0	0	0	0	0	0	0	0	0	0	0	0	0	0	3	0	0	0
OTU_10286	k__Bacteria;p__;c__;o__;f__;g__;s__;	0	0	0	0	0	0	0	0	0	0	0	0	0	0	0	0	0	0	0	0	0	0	0	0	0	0	2	0	0	0
OTU_10287	k__Bacteria;p__Myxococcota;c__unidentified_Myxococcota;o__unidentified_Myxococcota;f__Sandaracinaceae;g__;s__;	0	0	0	0	0	0	0	0	0	0	0	0	0	0	0	0	0	0	0	0	0	0	0	0	0	0	2	0	0	0
OTU_10288	k__Bacteria;p__Proteobacteria;c__Alphaproteobacteria;o__Rickettsiales;f__unidentified_Rickettsiales;g__unidentified_Rickettsiales;s__metagenome;	0	0	0	0	0	0	0	0	0	0	0	0	0	0	0	0	0	0	0	0	0	0	0	0	0	0	2	0	0	0
OTU_10289	k__Bacteria;p__Chloroflexi;c__;o__;f__;g__;s__;	0	0	0	0	0	0	0	0	0	0	0	0	0	0	0	0	0	0	0	0	0	0	0	1	0	0	2	0	0	0
OTU_1029	k__Bacteria;p__Verrucomicrobiota;c__Verrucomicrobiae;o__Opitutales;f__Opitutaceae;g__Lacunisphaera;s__;	0	0	0	0	0	0	6	0	0	13	11	6	18	21	21	0	0	0	0	0	0	2	0	0	7	5	1	7	3	1
OTU_10290	k__Bacteria;p__Acidobacteriota;c__Acidobacteriae;o__Bryobacterales;f__Bryobacteraceae;g__Bryobacter;s__;	0	0	0	0	0	0	0	0	0	1	0	0	0	0	0	0	0	0	0	0	0	0	0	0	0	0	2	0	0	0
OTU_10291	k__Bacteria;p__Proteobacteria;c__Gammaproteobacteria;o__Pseudomonadales;f__Pseudomonadaceae;g__Pseudomonas;s__;	0	0	0	0	0	0	0	0	0	0	0	1	0	0	0	0	0	0	0	0	0	0	0	0	0	0	8	0	0	0
OTU_10292	k__Bacteria;p__unidentified_Bacteria;c__unidentified_Bacteria;o__Bacteriovoracales;f__Bacteriovoracaceae;g__Bacteriovorax;s__;	0	0	0	0	0	0	0	0	0	2	1	0	0	0	0	0	0	0	0	0	0	1	0	0	0	0	2	0	0	0
OTU_10293	k__Bacteria;p__Proteobacteria;c__Gammaproteobacteria;o__Xanthomonadales;f__Rhodanobacteraceae;g__;s__;	0	0	0	0	0	0	0	0	0	1	2	0	0	0	0	0	0	0	0	0	0	0	2	0	0	2	2	0	0	0
OTU_10294	k__Bacteria;p__Proteobacteria;c__;o__;f__;g__;s__;	0	0	0	0	0	0	0	0	0	0	0	0	0	0	0	0	0	0	0	0	0	0	0	0	0	0	2	0	0	0
OTU_10295	k__Bacteria;p__Actinobacteria;c__;o__;f__;g__;s__;	0	0	0	0	0	0	0	0	0	0	0	0	0	0	0	0	0	0	0	0	0	0	0	0	0	0	2	0	0	0
OTU_10296	k__Bacteria;p__Parcubacteria;c__unidentified_Parcubacteria;o__unidentified_Parcubacteria;f__unidentified_Parcubacteria;g__unidentified_Parcubacteria;s__Candidatus_Adlerbacteria_bacterium_GW2011_GWC1_50_9;	0	0	0	0	0	0	0	0	0	0	0	0	0	0	0	0	0	0	0	0	0	0	0	0	0	0	2	0	0	0
OTU_10297	k__Bacteria;p__;c__;o__;f__;g__;s__;	0	0	0	0	0	0	0	0	0	0	0	0	0	0	0	0	0	0	0	0	0	0	0	0	0	0	3	0	0	0
OTU_10298	k__Bacteria;p__Chloroflexi;c__Ktedonobacteria;o__Ktedonobacterales;f__;g__;s__;	0	0	0	0	0	0	0	1	0	0	0	0	0	0	0	0	0	0	0	0	0	0	0	0	0	0	2	0	0	0
OTU_10299	k__Bacteria;p__Acidobacteriota;c__;o__;f__;g__;s__;	0	0	0	0	0	0	0	0	0	0	0	1	0	0	1	0	0	0	0	0	0	0	1	0	1	1	3	0	0	0
OTU_103	k__Bacteria;p__Acidobacteriota;c__Acidobacteriae;o__Bryobacterales;f__Bryobacteraceae;g__Bryobacter;s__;	0	0	0	0	27	0	153	179	122	35	29	16	1	3	4	0	0	0	0	0	0	75	3	0	147	178	60	16	26	6
OTU_1030	k__Bacteria;p__Proteobacteria;c__Gammaproteobacteria;o__Burkholderiales;f__Methylophilaceae;g__Methylotenera;s__;	0	0	1	0	15	0	0	1	2	0	14	41	0	13	3	0	0	0	0	0	0	2	0	0	0	0	0	0	0	0
OTU_10300	k__Bacteria;p__Actinobacteria;c__unidentified_Actinobacteria;o__Frankiales;f__Acidothermaceae;g__Acidothermus;s__;	0	0	0	0	0	0	0	0	0	0	0	0	0	0	0	0	0	0	0	0	0	0	0	0	0	0	2	0	0	0
OTU_10301	k__Bacteria;p__Proteobacteria;c__Gammaproteobacteria;o__Pseudomonadales;f__Pseudomonadaceae;g__Pseudomonas;s__;	0	0	0	0	0	0	0	0	0	0	0	0	0	0	0	0	0	0	0	0	0	0	0	0	0	0	3	0	0	0
OTU_10302	k__Bacteria;p__Proteobacteria;c__Gammaproteobacteria;o__;f__;g__;s__;	0	0	0	0	0	0	0	0	0	0	0	0	0	0	0	0	0	0	0	0	0	0	0	0	0	0	2	0	0	0
OTU_10303	k__Bacteria;p__Acidobacteriota;c__Acidobacteriae;o__Acidobacteriales;f__;g__;s__;	0	0	0	0	0	0	0	0	0	0	0	0	0	0	0	0	0	0	0	0	0	0	0	0	0	0	2	0	0	0
OTU_10304	k__Bacteria;p__Chloroflexi;c__Ktedonobacteria;o__Ktedonobacterales;f__Ktedonobacteraceae;g__;s__;	0	0	0	0	0	0	0	0	0	0	0	0	0	0	0	0	0	0	0	0	0	0	0	0	0	0	2	0	0	0
OTU_10305	k__Bacteria;p__Acidobacteriota;c__Acidobacteriae;o__Acidobacteriales;f__unidentified_Acidobacteriales;g__Granulicella;s__;	0	0	0	0	0	0	0	0	0	0	0	0	0	0	0	0	0	0	0	0	0	0	0	0	0	0	2	0	0	0
OTU_10306	k__Bacteria;p__Planctomycetota;c__Phycisphaerae;o__Tepidisphaerales;f__;g__;s__;	0	0	0	0	0	0	0	0	0	0	0	0	0	0	0	0	0	0	0	0	0	0	0	0	0	0	2	0	0	0
OTU_10307	k__Bacteria;p__Proteobacteria;c__Alphaproteobacteria;o__;f__;g__;s__;	0	0	0	0	0	0	0	0	0	1	0	1	0	2	1	0	0	0	0	0	0	0	1	0	0	0	2	0	1	0
OTU_10308	k__Bacteria;p__Actinobacteria;c__;o__;f__;g__;s__;	0	0	0	0	0	0	0	0	0	0	1	0	0	0	0	0	0	0	0	0	0	0	0	0	0	0	2	0	0	0
OTU_10309	k__Bacteria;p__Proteobacteria;c__Gammaproteobacteria;o__Pseudomonadales;f__Pseudomonadaceae;g__Pseudomonas;s__;	0	0	0	0	0	0	0	0	0	0	0	0	0	0	0	0	0	0	0	0	0	0	0	0	0	0	2	0	0	0
OTU_1031	k__Bacteria;p__Proteobacteria;c__Alphaproteobacteria;o__Rhodobacterales;f__Rhodobacteraceae;g__Amaricoccus;s__metagenome;	0	0	0	0	0	1	0	0	0	5	16	1	0	0	4	0	0	0	0	0	0	0	0	0	0	1	1	7	0	0
OTU_10310	k__Bacteria;p__Bacteroidota;c__Bacteroidia;o__Chitinophagales;f__Chitinophagaceae;g__Edaphobaculum;s__;	0	0	0	0	0	0	0	0	0	0	0	0	0	0	0	0	0	0	0	0	0	0	0	0	0	0	2	0	0	0
OTU_10311	k__Bacteria;p__Myxococcota;c__unidentified_Myxococcota;o__unidentified_Myxococcota;f__Polyangiaceae;g__Pajaroellobacter;s__;	0	0	0	0	0	0	0	0	0	0	0	0	0	0	0	0	0	0	0	0	0	0	0	0	0	0	2	0	0	0
OTU_10312	k__Bacteria;p__Proteobacteria;c__Alphaproteobacteria;o__Rhodobacterales;f__Rhodobacteraceae;g__Pseudorhodobacter;s__;	0	0	0	0	0	0	0	1	0	0	0	0	0	1	0	0	0	1	0	0	0	2	0	0	0	0	0	3	0	0
OTU_10313	k__Bacteria;p__Firmicutes;c__Bacilli;o__unidentified_Bacilli;f__Staphylococcaceae;g__Macrococcus;s__Macrococcus_caseolyticus;	0	0	0	0	0	0	0	0	0	0	0	0	0	0	0	0	0	0	0	0	0	0	0	0	0	0	0	6	0	0
OTU_10314	k__Bacteria;p__Actinobacteria;c__unidentified_Actinobacteria;o__Pseudonocardiales;f__Pseudonocardiaceae;g__;s__;	0	0	0	0	0	0	1	0	1	1	2	4	0	0	0	0	0	0	0	0	0	2	2	0	0	0	0	6	1	2
OTU_10315	k__Bacteria;p__Proteobacteria;c__Alphaproteobacteria;o__;f__;g__;s__;	0	0	0	0	0	0	0	0	0	0	0	0	0	0	0	0	0	0	0	0	0	0	0	0	0	0	0	2	0	0
OTU_10316	k__Bacteria;p__Actinobacteria;c__unidentified_Actinobacteria;o__Micrococcales;f__Beutenbergiaceae;g__Salana;s__;	0	0	0	0	0	0	1	0	0	1	0	0	0	0	0	1	1	0	0	0	0	1	0	0	0	0	0	6	1	2
OTU_10317	k__Bacteria;p__Chloroflexi;c__Ktedonobacteria;o__Ktedonobacterales;f__Ktedonobacteraceae;g__;s__;	0	0	0	0	0	0	0	0	1	0	1	1	0	0	0	0	0	0	0	0	0	0	0	0	0	0	0	2	0	0
OTU_10318	k__Bacteria;p__Proteobacteria;c__Alphaproteobacteria;o__Rhizobiales;f__unidentified_Rhizobiales;g__Alsobacter;s__metagenome;	0	0	1	0	0	0	0	0	0	0	0	0	0	0	0	0	0	0	0	0	0	0	0	0	0	0	0	14	0	0
OTU_10319	k__Bacteria;p__Actinobacteria;c__unidentified_Actinobacteria;o__Propionibacteriales;f__Nocardioidaceae;g__Nocardioides;s__Nocardioides_plantarum;	0	0	0	0	0	0	0	0	0	0	0	0	1	0	0	0	0	0	0	0	0	0	0	0	0	0	0	3	0	0
OTU_1032	k__Bacteria;p__Verrucomicrobiota;c__Verrucomicrobiae;o__;f__;g__;s__;	0	0	0	0	1	0	20	19	3	15	7	11	12	6	7	0	0	0	0	0	0	9	2	0	4	10	4	3	0	3
OTU_10320	k__Bacteria;p__Proteobacteria;c__Gammaproteobacteria;o__Burkholderiales;f__;g__;s__;	0	0	0	0	0	0	0	0	0	0	1	0	0	4	0	0	0	0	0	0	0	0	1	0	0	0	0	2	0	0
OTU_10321	k__Bacteria;p__;c__;o__;f__;g__;s__;	0	0	0	0	0	0	0	0	0	0	0	0	0	1	0	0	0	0	0	0	0	4	0	0	0	0	0	1	1	0
OTU_10322	k__Bacteria;p__Bacteroidota;c__Bacteroidia;o__Chitinophagales;f__Chitinophagaceae;g__Chitinophaga;s__;	0	0	0	0	0	0	0	0	2	0	3	2	0	0	0	0	0	0	0	0	0	1	0	0	0	0	0	1	0	0
OTU_10323	k__Bacteria;p__Firmicutes;c__Clostridia;o__unidentified_Clostridia;f__Ruminococcaceae;g__;s__;	0	0	0	0	0	0	0	0	2	0	0	0	0	0	0	0	0	0	0	0	0	0	0	0	0	0	0	6	0	0
OTU_10324	k__Bacteria;p__Cyanobacteria;c__;o__;f__;g__;s__;	0	0	0	0	0	0	0	0	0	0	0	0	0	0	0	0	0	0	0	0	0	0	0	0	0	0	0	3	0	2
OTU_10325	k__Bacteria;p__Chloroflexi;c__Ktedonobacteria;o__Ktedonobacterales;f__Ktedonobacteraceae;g__;s__;	0	0	0	0	0	0	0	0	0	0	0	0	1	0	0	0	0	0	0	0	0	0	0	0	1	0	0	6	4	0
OTU_10326	k__Bacteria;p__Proteobacteria;c__Alphaproteobacteria;o__Rhizobiales;f__Xanthobacteraceae;g__;s__;	0	0	0	0	0	0	0	0	0	0	0	0	0	0	0	0	0	0	0	0	0	0	0	0	0	0	0	2	0	1
OTU_10327	k__Bacteria;p__Actinobacteria;c__unidentified_Actinobacteria;o__Streptomycetales;f__Streptomycetaceae;g__;s__;	0	0	0	0	0	0	0	0	0	0	0	2	0	0	0	0	0	0	0	0	0	0	0	0	1	1	4	1	0	0
OTU_10328	k__Bacteria;p__unidentified_Bacteria;c__Oligoflexia;o__unidentified_Oligoflexia;f__unidentified_Oligoflexia;g__unidentified_Oligoflexia;s__marine_metagenome;	0	0	0	0	0	0	0	0	0	0	0	0	0	0	0	0	0	0	0	0	0	0	0	0	0	0	0	3	0	0
OTU_10329	k__Bacteria;p__Cyanobacteria;c__;o__;f__;g__;s__;	0	0	0	0	0	0	0	0	0	0	0	0	0	0	0	0	0	0	0	0	0	0	0	0	0	0	0	5	0	0
OTU_1033	k__Bacteria;p__Proteobacteria;c__Gammaproteobacteria;o__unidentified_Gammaproteobacteria;f__unidentified_Gammaproteobacteria;g__Acidibacter;s__;	0	0	0	0	1	0	2	5	8	53	12	20	40	64	55	0	0	0	0	0	0	3	2	0	1	6	1	10	3	4
OTU_10330	k__Bacteria;p__unidentified_Bacteria;c__unidentified_Bacteria;o__unidentified_Bacteria;f__Desulfocapsaceae;g__;s__;	0	0	0	0	0	0	0	0	0	0	0	0	0	0	0	0	0	0	0	0	0	0	0	0	0	0	0	10	0	0
OTU_10331	k__Bacteria;p__Firmicutes;c__Clostridia;o__unidentified_Clostridia;f__Christensenellaceae;g__unidentified_Christensenellaceae;s__metagenome;	0	0	0	0	0	0	0	0	0	0	0	0	0	0	0	0	0	0	0	0	0	0	0	0	0	0	0	5	0	0
OTU_10332	k__Bacteria;p__;c__;o__;f__;g__;s__;	0	0	0	0	0	0	0	0	0	0	0	0	0	0	0	0	0	0	0	0	0	0	0	0	0	0	0	3	0	0
OTU_10333	k__Bacteria;p__Chloroflexi;c__Ktedonobacteria;o__Ktedonobacterales;f__Ktedonobacteraceae;g__;s__;	0	0	0	0	0	0	0	0	0	0	0	0	0	0	0	0	0	0	0	0	0	0	0	0	0	0	0	2	0	0
OTU_10335	k__Bacteria;p__Cyanobacteria;c__unidentified_Cyanobacteria;o__unidentified_Cyanobacteria;f__Leptolyngbyaceae;g__;s__;	0	0	0	0	0	0	0	0	0	0	0	0	0	0	0	0	0	0	0	0	0	0	0	0	0	0	0	2	0	0
OTU_10336	k__Bacteria;p__Actinobacteria;c__unidentified_Actinobacteria;o__Corynebacteriales;f__Mycobacteriaceae;g__Mycobacterium;s__;	0	0	0	0	0	0	0	0	0	0	0	0	0	0	0	0	0	0	0	0	0	0	0	0	0	0	0	2	0	0
OTU_10337	k__Bacteria;p__Chloroflexi;c__Ktedonobacteria;o__Ktedonobacterales;f__Ktedonobacteraceae;g__;s__;	0	0	0	0	0	0	0	0	0	0	0	0	0	0	0	0	0	0	0	0	0	0	0	0	0	0	0	4	1	0
OTU_10338	k__Bacteria;p__Bacteroidota;c__Bacteroidia;o__Sphingobacteriales;f__Sphingobacteriaceae;g__Mucilaginibacter;s__;	0	0	0	0	0	0	0	0	0	0	0	0	1	1	0	0	0	0	0	0	0	0	0	0	0	0	0	2	0	0
OTU_10339	k__Bacteria;p__Actinobacteriota;c__Coriobacteriia;o__Coriobacteriales;f__Eggerthellaceae;g__;s__;	0	0	0	0	0	0	0	0	1	0	0	0	0	0	0	0	0	0	0	0	0	0	0	0	0	0	0	2	0	0
OTU_1034	k__Bacteria;p__Actinobacteriota;c__Thermoleophilia;o__Solirubrobacterales;f__;g__;s__;	0	0	0	0	0	0	0	0	0	5	14	16	0	0	0	0	0	0	0	0	0	0	0	2	21	7	1	0	0	0
OTU_10340	k__Archaea;p__unidentified_Archaea;c__Thermoplasmata;o__;f__;g__;s__;	0	0	0	0	0	0	0	0	0	0	0	1	1	0	0	0	0	0	0	0	0	0	0	0	0	0	0	1	1	1
OTU_10341	k__Bacteria;p__;c__;o__;f__;g__;s__;	0	0	0	0	0	0	0	0	0	0	0	0	0	0	0	0	0	0	0	0	0	0	0	0	0	0	0	2	0	0
OTU_10342	k__Bacteria;p__Parcubacteria;c__unidentified_Parcubacteria;o__unidentified_Parcubacteria;f__unidentified_Parcubacteria;g__unidentified_Parcubacteria;s__Candidatus_Adlerbacteria_bacterium_GW2011_GWC1_50_9;	0	0	0	0	0	0	0	3	0	0	0	0	0	0	0	0	0	0	0	0	0	0	0	0	0	0	0	2	0	0
OTU_10343	k__Bacteria;p__Cyanobacteria;c__unidentified_Cyanobacteria;o__unidentified_Cyanobacteria;f__Leptolyngbyaceae;g__;s__;	0	0	0	0	0	0	0	0	0	0	0	0	0	0	0	0	0	0	0	0	0	0	0	0	0	0	0	1	3	1
OTU_10344	k__Bacteria;p__Proteobacteria;c__Alphaproteobacteria;o__Rhizobiales;f__;g__;s__;	0	0	0	0	0	0	0	0	0	0	0	0	0	0	0	0	0	0	0	0	0	0	0	0	1	0	0	4	0	0
OTU_10345	k__Bacteria;p__Proteobacteria;c__Gammaproteobacteria;o__Burkholderiales;f__;g__;s__;	0	0	0	0	0	0	0	0	0	0	0	0	0	0	0	0	0	0	0	0	0	0	0	0	0	0	0	2	0	0
OTU_10346	k__Bacteria;p__Chloroflexi;c__Ktedonobacteria;o__Ktedonobacterales;f__Ktedonobacteraceae;g__;s__;	0	0	0	0	0	0	0	0	0	0	0	0	0	0	0	0	0	0	0	0	0	0	0	0	0	0	0	2	6	0
OTU_10347	k__Bacteria;p__unidentified_Bacteria;c__unidentified_Bacteria;o__unidentified_Bacteria;f__unidentified_Bacteria;g__unidentified_Bacteria;s__Candidatus_Saccharibacteria_bacterium_YM_S32_TM7_50_20;	0	0	0	0	0	0	1	1	3	0	0	1	0	0	0	0	0	0	0	0	0	1	0	0	0	1	0	1	0	0
OTU_10348	k__Bacteria;p__Firmicutes;c__Bacilli;o__unidentified_Bacilli;f__Thermoactinomycetaceae;g__Melghirimyces;s__Melghirimyces_algeriensis;	0	0	0	0	0	0	0	0	0	0	0	0	1	0	0	0	0	0	0	0	0	0	0	0	0	0	0	6	3	0
OTU_10349	k__Bacteria;p__Chloroflexi;c__Anaerolineae;o__unidentified_Anaerolineae;f__unidentified_Anaerolineae;g__unidentified_Anaerolineae;s__metagenome;	0	0	0	0	0	0	0	0	0	0	0	1	0	0	0	0	0	0	0	0	0	0	0	0	0	0	0	2	0	0
OTU_1035	k__Bacteria;p__Acidobacteriota;c__Acidobacteriae;o__Acidobacteriales;f__;g__;s__;	0	0	0	0	5	0	1	0	2	24	26	19	12	13	21	0	0	0	0	0	0	14	0	0	12	14	6	7	4	1
OTU_10350	k__Bacteria;p__Acidobacteriota;c__Thermoanaerobaculia;o__Thermoanaerobaculales;f__Thermoanaerobaculaceae;g__;s__;	0	0	0	0	0	0	0	0	0	0	0	0	0	0	0	0	0	0	0	0	0	2	0	0	0	0	0	1	0	0
OTU_10351	k__Bacteria;p__Gemmatimonadetes;c__unidentified_Gemmatimonadetes;o__Gemmatimonadales;f__Gemmatimonadaceae;g__unidentified_Gemmatimonadaceae;s__metagenome;	0	0	0	0	1	0	0	0	0	0	0	0	0	0	0	0	0	0	0	0	0	2	0	0	0	0	0	2	0	0
OTU_10352	k__Bacteria;p__Bacteroidota;c__Bacteroidia;o__Chitinophagales;f__Chitinophagaceae;g__Niastella;s__;	0	0	0	0	0	0	0	0	0	0	0	0	0	0	0	0	0	0	0	0	0	0	0	0	0	0	0	2	0	0
OTU_10353	k__Bacteria;p__Firmicutes;c__Bacilli;o__Bacillales;f__Bacillaceae;g__Virgibacillus;s__;	0	0	0	0	0	0	3	0	0	0	2	0	0	0	0	0	0	0	0	0	0	0	0	0	2	0	0	3	0	0
OTU_10354	k__Bacteria;p__Abditibacteriota;c__Abditibacteria;o__Abditibacteriales;f__unidentified_Abditibacteriales;g__Abditibacterium;s__metagenome;	1	0	0	0	0	0	0	0	0	0	0	0	0	0	0	0	0	0	0	0	0	0	0	0	0	0	0	2	1	0
OTU_10355	k__Bacteria;p__Chloroflexi;c__Chloroflexia;o__;f__;g__;s__;	0	0	0	0	0	0	0	3	0	0	0	0	0	0	0	0	0	0	0	0	0	0	0	0	1	1	0	1	0	0
OTU_10356	k__Bacteria;p__unidentified_Bacteria;c__unidentified_Bacteria;o__unidentified_Bacteria;f__unidentified_Bacteria;g__unidentified_Bacteria;s__Candidatus_Saccharibacteria_bacterium_YM_S32_TM7_50_20;	0	0	0	0	0	0	0	0	1	0	0	0	0	0	0	0	0	0	0	0	0	0	0	0	0	1	0	1	1	0
OTU_10357	k__Bacteria;p__Acidobacteriota;c__Thermoanaerobaculia;o__Thermoanaerobaculales;f__Thermoanaerobaculaceae;g__;s__;	0	0	0	0	1	0	0	0	0	0	0	0	0	0	0	0	0	0	0	0	0	0	0	0	1	0	0	1	2	0
OTU_10358	k__Bacteria;p__Proteobacteria;c__Gammaproteobacteria;o__unidentified_Gammaproteobacteria;f__unidentified_Gammaproteobacteria;g__Acidibacter;s__;	0	0	0	0	0	0	0	0	0	0	0	0	0	0	0	0	0	0	0	0	0	0	0	0	0	0	0	2	0	0
OTU_10359	k__Bacteria;p__Actinobacteria;c__unidentified_Actinobacteria;o__Micrococcales;f__;g__;s__;	0	0	0	0	0	0	0	0	0	0	0	0	0	0	1	0	0	0	0	0	0	0	0	0	0	0	0	2	0	1
OTU_1036	k__Bacteria;p__unidentified_Bacteria;c__Babeliae;o__Babeliales;f__;g__;s__;	0	0	0	0	0	0	5	1	5	82	44	53	2	2	1	0	0	0	0	0	0	0	0	0	18	3	3	0	0	0
OTU_10360	k__Bacteria;p__Proteobacteria;c__Alphaproteobacteria;o__;f__;g__;s__;	0	0	0	0	0	0	0	0	0	0	0	0	0	0	0	0	0	0	0	0	0	0	0	0	0	0	0	4	0	0
OTU_10361	k__Bacteria;p__unidentified_Bacteria;c__unidentified_Bacteria;o__unidentified_Bacteria;f__unidentified_Bacteria;g__unidentified_Bacteria;s__Candidatus_Saccharibacteria_bacterium_RAAC3_TM7_1;	0	0	0	0	0	0	0	0	0	0	0	0	0	0	0	0	0	0	0	0	0	0	0	0	0	0	0	3	0	0
OTU_10362	k__Bacteria;p__Verrucomicrobiota;c__Verrucomicrobiae;o__Verrucomicrobiales;f__Verrucomicrobiaceae;g__;s__;	0	0	0	0	0	0	0	0	0	0	2	0	0	0	0	0	0	0	0	0	0	0	0	0	4	1	0	1	0	0
OTU_10363	k__Bacteria;p__Bacteroidota;c__Bacteroidia;o__Chitinophagales;f__Chitinophagaceae;g__;s__;	0	0	0	0	0	0	0	0	0	0	0	0	0	0	0	0	0	0	0	0	0	0	0	0	0	0	0	2	0	0
OTU_10364	k__Bacteria;p__Proteobacteria;c__Alphaproteobacteria;o__unidentified_Alphaproteobacteria;f__Acetobacteraceae;g__;s__;	0	0	0	0	0	0	0	0	0	0	0	0	0	0	0	0	0	0	0	0	0	0	0	0	0	0	0	3	0	0
OTU_10365	k__Bacteria;p__Proteobacteria;c__Gammaproteobacteria;o__;f__;g__;s__;	0	0	0	0	0	0	0	0	0	0	0	0	0	0	0	0	0	0	0	0	0	0	0	0	0	0	0	3	0	0
OTU_10366	k__Bacteria;p__Myxococcota;c__unidentified_Myxococcota;o__unidentified_Myxococcota;f__Haliangiaceae;g__Haliangium;s__;	0	0	0	0	1	0	2	0	1	0	1	0	0	0	0	0	0	0	0	0	0	0	0	0	1	0	0	1	0	0
OTU_10367	k__Bacteria;p__Chloroflexi;c__Ktedonobacteria;o__Ktedonobacterales;f__;g__;s__;	0	0	0	0	0	0	0	0	0	0	0	3	0	0	0	0	0	0	0	0	0	0	0	0	1	0	0	1	1	0
OTU_10368	k__Bacteria;p__Proteobacteria;c__Gammaproteobacteria;o__;f__;g__;s__;	0	0	0	0	0	0	0	0	0	0	0	0	0	0	0	0	0	0	0	0	0	0	0	0	0	0	0	2	1	0
OTU_10369	k__Bacteria;p__Bacteroidota;c__Bacteroidia;o__Chitinophagales;f__Chitinophagaceae;g__;s__;	0	0	0	0	0	0	0	16	5	0	0	0	0	2	0	0	0	0	0	0	0	5	0	0	1	0	2	3	2	0
OTU_1037	k__Bacteria;p__Proteobacteria;c__Alphaproteobacteria;o__unidentified_Alphaproteobacteria;f__Acetobacteraceae;g__Acidocella;s__;	0	0	0	0	0	0	0	0	0	12	16	26	19	14	11	0	0	0	0	0	0	0	0	0	4	0	0	0	0	2
OTU_10370	k__Bacteria;p__Proteobacteria;c__Alphaproteobacteria;o__Rhizobiales;f__;g__;s__;	0	0	0	0	0	0	0	0	0	0	0	0	0	0	0	0	0	0	0	0	0	0	0	0	0	0	0	2	0	0
OTU_10371	k__Bacteria;p__Bacteroidota;c__Bacteroidia;o__Cytophagales;f__Cytophagaceae;g__Siphonobacter;s__Siphonobacter_sp_BAB_5405;	0	0	0	0	0	0	0	0	0	0	0	0	0	0	0	0	0	0	0	0	0	0	0	0	0	0	1	1	1	0
OTU_10372	k__Bacteria;p__Cyanobacteria;c__;o__;f__;g__;s__;	0	0	0	0	0	0	0	0	0	0	0	0	0	0	0	0	0	0	0	0	0	0	0	0	0	0	0	2	0	1
OTU_10373	k__Bacteria;p__;c__;o__;f__;g__;s__;	0	0	0	0	0	0	0	0	0	0	0	0	0	0	0	0	0	0	0	0	0	0	0	0	0	2	0	2	1	0
OTU_10374	k__Bacteria;p__Proteobacteria;c__Gammaproteobacteria;o__unidentified_Gammaproteobacteria;f__unidentified_Gammaproteobacteria;g__Acidibacter;s__Steroidobacter_sp_JC2953;	0	0	0	0	0	0	0	0	0	0	0	1	0	1	1	0	0	0	0	0	0	0	0	0	0	0	0	2	0	0
OTU_10375	k__Bacteria;p__Acidobacteriota;c__Acidobacteriae;o__;f__;g__;s__;	0	0	0	0	0	0	0	0	0	0	0	0	0	0	0	0	0	0	0	0	0	0	0	0	0	0	0	2	0	0
OTU_10376	k__Bacteria;p__Cyanobacteria;c__;o__;f__;g__;s__;	0	0	0	0	0	0	0	0	0	0	0	0	5	1	0	0	0	0	0	0	0	0	0	0	0	0	0	5	0	6
OTU_10377	k__Bacteria;p__Chloroflexi;c__Chloroflexia;o__Chloroflexales;f__Roseiflexaceae;g__;s__;	0	0	0	0	0	0	0	0	0	0	1	0	0	0	0	0	0	0	0	0	0	5	0	0	0	0	0	2	0	0
OTU_10378	k__Bacteria;p__Bacteroidota;c__Bacteroidia;o__Chitinophagales;f__unidentified_Chitinophagales;g__unidentified_Chitinophagales;s__metagenome;	0	0	0	0	0	0	0	0	1	0	0	0	0	0	0	0	0	0	0	0	0	0	0	0	0	0	0	2	0	0
OTU_10379	k__Bacteria;p__Proteobacteria;c__Alphaproteobacteria;o__Rhizobiales;f__Beijerinckiaceae;g__;s__;	0	0	0	0	0	0	0	0	0	0	0	0	0	0	0	0	0	0	0	0	0	0	0	0	0	0	0	10	0	0
OTU_1038	k__Bacteria;p__Gemmatimonadetes;c__unidentified_Gemmatimonadetes;o__Gemmatimonadales;f__Gemmatimonadaceae;g__Gemmatimonas;s__metagenome;	0	0	0	0	0	0	4	8	6	8	6	4	5	1	2	0	0	0	0	0	0	8	1	1	10	25	24	2	0	1
OTU_10380	k__Bacteria;p__Bacteroidota;c__Bacteroidia;o__Flavobacteriales;f__Weeksellaceae;g__Chryseobacterium;s__;	0	0	0	0	0	0	0	0	0	0	0	0	0	0	0	0	0	0	0	0	0	0	0	0	0	0	0	2	0	0
OTU_10381	k__Bacteria;p__Proteobacteria;c__Gammaproteobacteria;o__Enterobacterales;f__Alteromonadaceae;g__;s__;	0	0	0	0	0	0	0	0	0	0	0	0	0	0	1	0	0	0	0	0	0	0	0	0	0	0	0	2	0	0
OTU_10382	k__Bacteria;p__Firmicutes;c__Bacilli;o__Lactobacillales;f__Lactobacillaceae;g__;s__;	0	0	0	0	0	0	0	0	0	0	0	0	0	1	0	0	0	0	0	0	0	0	0	0	0	0	0	2	1	0
OTU_10383	k__Bacteria;p__Proteobacteria;c__Gammaproteobacteria;o__unidentified_Gammaproteobacteria;f__unidentified_Gammaproteobacteria;g__Aquicella;s__;	0	0	0	0	0	0	0	0	0	0	0	0	0	0	0	0	0	0	0	0	0	0	0	0	0	0	0	1	3	1
OTU_10384	k__Bacteria;p__Chloroflexi;c__Ktedonobacteria;o__Ktedonobacterales;f__Ktedonobacteraceae;g__;s__;	0	0	0	0	0	0	0	0	0	0	0	0	0	0	0	0	0	0	0	0	0	0	0	0	0	0	0	2	0	0
OTU_10385	k__Bacteria;p__Proteobacteria;c__Alphaproteobacteria;o__;f__;g__;s__;	0	0	0	0	0	0	0	0	0	0	0	0	0	0	0	0	0	0	0	0	0	0	0	0	0	0	0	2	0	0
OTU_10386	k__Bacteria;p__Proteobacteria;c__Gammaproteobacteria;o__unidentified_Gammaproteobacteria;f__unidentified_Gammaproteobacteria;g__Acidibacter;s__;	0	0	0	0	0	0	0	0	0	0	0	0	0	0	0	0	0	0	0	0	0	0	0	0	0	0	0	4	0	0
OTU_10387	k__Bacteria;p__Proteobacteria;c__Alphaproteobacteria;o__Sphingomonadales;f__Sphingomonadaceae;g__;s__;	0	0	0	0	0	0	0	1	1	0	1	0	0	0	0	0	0	0	0	0	0	1	0	0	0	0	0	4	0	0
OTU_10388	k__Bacteria;p__Verrucomicrobiota;c__Verrucomicrobiae;o__Opitutales;f__Opitutaceae;g__Cephaloticoccus;s__;	0	0	0	0	0	0	0	0	0	0	0	0	0	0	0	0	0	0	0	0	0	2	0	0	0	0	0	1	0	0
OTU_10389	k__Bacteria;p__Proteobacteria;c__Gammaproteobacteria;o__unidentified_Gammaproteobacteria;f__unidentified_Gammaproteobacteria;g__Aquicella;s__;	0	0	0	0	0	0	0	1	0	4	12	0	0	1	0	0	0	0	0	0	0	1	0	0	0	1	0	1	0	0
OTU_1039	k__Bacteria;p__;c__;o__;f__;g__;s__;	0	0	0	0	0	0	0	1	0	40	34	60	74	120	56	0	0	0	0	0	0	0	0	0	4	7	1	2	1	2
OTU_10390	k__Bacteria;p__;c__;o__;f__;g__;s__;	0	0	0	0	1	0	0	0	1	0	0	0	0	0	0	0	0	0	0	0	0	4	0	0	1	2	0	1	0	0
OTU_10391	k__Bacteria;p__Proteobacteria;c__Alphaproteobacteria;o__unidentified_Alphaproteobacteria;f__Acetobacteraceae;g__;s__;	0	0	0	0	0	0	0	0	0	0	0	0	0	0	2	0	0	0	0	0	0	0	0	0	0	0	0	9	1	1
OTU_10392	k__Bacteria;p__Cyanobacteria;c__unidentified_Cyanobacteria;o__unidentified_Cyanobacteria;f__Coleofasciculaceae;g__;s__;	0	0	0	0	0	0	0	0	0	0	0	2	0	0	0	0	0	0	0	0	0	0	0	0	0	1	0	1	0	0
OTU_10393	k__Bacteria;p__Bacteroidota;c__Bacteroidia;o__Sphingobacteriales;f__Sphingobacteriaceae;g__;s__;	0	0	0	0	0	0	1	0	0	0	0	0	0	0	0	0	0	0	0	0	0	2	0	0	1	1	0	5	0	0
OTU_10394	k__Bacteria;p__Proteobacteria;c__Gammaproteobacteria;o__unidentified_Gammaproteobacteria;f__unidentified_Gammaproteobacteria;g__Aquicella;s__;	0	0	0	0	0	0	0	0	0	0	0	0	0	0	0	0	0	0	0	0	0	0	0	0	0	0	2	1	0	0
OTU_10395	k__Bacteria;p__Planctomycetes;c__unidentified_Planctomycetes;o__Isosphaerales;f__Isosphaeraceae;g__Singulisphaera;s__;	0	0	0	0	0	0	1	0	0	0	0	2	0	0	0	0	0	0	0	0	0	0	0	0	0	0	0	2	0	0
OTU_10396	k__Bacteria;p__Cyanobacteria;c__;o__;f__;g__;s__;	0	0	0	0	0	0	0	0	0	0	2	0	0	0	0	0	0	0	0	0	0	0	0	0	0	0	0	1	0	0
OTU_10397	k__Bacteria;p__;c__;o__;f__;g__;s__;	0	0	0	0	0	0	0	1	4	0	1	0	0	0	0	0	0	0	0	0	0	1	0	0	0	0	0	1	0	0
OTU_10398	k__Bacteria;p__Bacteroidota;c__Bacteroidia;o__Sphingobacteriales;f__;g__;s__;	0	0	0	0	0	0	0	0	0	0	0	0	0	0	0	0	0	0	0	0	0	0	0	0	0	1	1	1	0	0
OTU_10399	k__Bacteria;p__Chloroflexi;c__;o__;f__;g__;s__;	0	0	0	0	0	0	0	0	0	0	0	0	0	0	0	0	0	0	0	0	0	0	0	0	0	0	0	2	0	0
OTU_104	k__Bacteria;p__Bacteroidota;c__Bacteroidia;o__Cytophagales;f__Microscillaceae;g__;s__;	0	0	0	0	6	0	259	468	152	19	23	17	0	1	3	0	0	0	0	0	0	42	6	2	48	46	11	2	11	5
OTU_1040	k__Bacteria;p__Proteobacteria;c__Alphaproteobacteria;o__Caulobacterales;f__Caulobacteraceae;g__;s__;	0	0	0	0	0	0	8	3	9	1	8	5	6	1	0	0	0	0	0	0	0	20	0	0	13	6	3	3	1	1
OTU_10400	k__Bacteria;p__Actinobacteria;c__unidentified_Actinobacteria;o__Corynebacteriales;f__Mycobacteriaceae;g__Mycobacterium;s__;	0	0	0	0	0	0	0	0	0	0	0	0	0	0	0	0	0	0	0	0	0	1	0	0	1	0	0	3	0	0
OTU_10401	k__Bacteria;p__;c__;o__;f__;g__;s__;	0	0	0	0	0	0	0	2	0	0	1	2	1	0	1	0	0	0	0	0	0	0	0	0	2	2	0	1	1	0
OTU_10402	k__Bacteria;p__Proteobacteria;c__Gammaproteobacteria;o__Burkholderiales;f__Burkholderiaceae;g__unidentified_Burkholderiaceae;s__Paraburkholderia_sp;	0	0	0	0	2	0	0	3	0	91	46	53	67	67	86	0	0	0	0	0	0	1	0	0	20	40	8	24	7	2
OTU_10403	k__Bacteria;p__Proteobacteria;c__Alphaproteobacteria;o__Rhizobiales;f__;g__;s__;	0	0	0	0	0	0	0	0	0	0	0	0	0	0	0	0	0	0	0	0	0	0	0	0	0	1	0	2	0	0
OTU_10404	k__Bacteria;p__;c__;o__;f__;g__;s__;	0	0	0	0	0	0	0	0	0	0	1	0	0	0	0	0	0	0	0	0	0	0	0	0	1	0	0	4	0	0
OTU_10405	k__Bacteria;p__Actinobacteria;c__;o__;f__;g__;s__;	0	0	0	0	0	0	0	0	0	1	0	0	0	0	0	0	0	0	0	0	0	0	0	0	0	0	0	2	0	0
OTU_10406	k__Bacteria;p__Proteobacteria;c__Alphaproteobacteria;o__;f__;g__;s__;	0	0	0	0	0	0	0	0	0	0	0	0	0	0	0	0	0	0	0	0	0	0	0	0	0	0	0	2	0	0
OTU_10407	k__Bacteria;p__Planctomycetota;c__Phycisphaerae;o__Phycisphaerales;f__Phycisphaeraceae;g__unidentified_Phycisphaeraceae;s__metagenome;	0	0	0	0	0	0	0	0	0	0	0	0	0	0	0	0	0	0	0	0	0	0	0	0	0	3	0	1	0	0
OTU_10408	k__Bacteria;p__;c__;o__;f__;g__;s__;	0	0	0	0	0	0	0	0	0	0	0	0	0	0	0	0	0	0	0	0	0	0	0	0	0	0	0	2	0	0
OTU_10409	k__Bacteria;p__;c__;o__;f__;g__;s__;	0	0	0	0	0	0	0	0	0	2	0	0	0	0	0	0	0	0	0	0	0	0	0	0	0	0	0	2	0	0
OTU_1041	k__Bacteria;p__Chloroflexi;c__Chloroflexia;o__Thermomicrobiales;f__unidentified_Thermomicrobiales;g__unidentified_Thermomicrobiales;s__bacterium_Ellin6537;	0	0	0	0	0	0	21	17	15	3	3	10	1	1	3	0	0	0	0	0	0	5	1	0	7	12	4	0	0	1
OTU_10410	k__Bacteria;p__Chloroflexi;c__Chloroflexia;o__;f__;g__;s__;	0	0	0	0	0	0	3	1	0	2	3	1	0	0	1	0	0	0	0	0	0	1	2	0	0	0	0	1	1	0
OTU_10411	k__Bacteria;p__Proteobacteria;c__Alphaproteobacteria;o__Rhizobiales;f__Beijerinckiaceae;g__;s__;	0	0	0	0	0	0	0	0	0	0	0	0	0	0	0	1	0	0	0	0	0	0	0	0	0	0	0	2	0	0
OTU_10412	k__Bacteria;p__Kapabacteria;c__;o__;f__;g__;s__;	0	0	0	0	0	0	0	0	0	0	0	0	0	0	0	0	0	0	0	0	0	0	0	0	3	2	0	1	0	0
OTU_10413	k__Bacteria;p__Bacteroidota;c__Bacteroidia;o__Chitinophagales;f__Chitinophagaceae;g__Edaphobaculum;s__;	0	0	0	0	0	0	0	0	0	0	2	0	0	0	0	0	0	0	0	0	0	0	0	0	0	1	0	2	0	0
OTU_10415	k__Bacteria;p__Proteobacteria;c__Gammaproteobacteria;o__Xanthomonadales;f__Rhodanobacteraceae;g__Dyella;s__;	0	0	0	0	0	0	0	0	0	0	0	0	0	0	0	0	0	0	0	0	0	0	0	0	0	0	0	3	0	0
OTU_10416	k__Bacteria;p__Cyanobacteria;c__;o__;f__;g__;s__;	0	0	0	0	0	0	0	0	0	0	0	0	0	0	0	0	0	0	0	0	0	0	0	0	0	0	0	2	0	0
OTU_10417	k__Bacteria;p__Acidobacteriota;c__Acidobacteriae;o__Acidobacteriales;f__;g__;s__;	0	0	0	0	0	0	4	0	4	4	1	1	0	0	2	0	0	0	0	0	0	0	0	0	0	3	0	1	0	0
OTU_10418	k__Bacteria;p__;c__;o__;f__;g__;s__;	0	0	0	0	0	0	0	0	0	0	0	0	0	0	0	0	0	0	0	0	0	0	0	0	0	0	0	2	0	0
OTU_10419	k__Bacteria;p__Chloroflexi;c__Ktedonobacteria;o__Ktedonobacterales;f__Ktedonobacteraceae;g__;s__;	0	0	0	0	0	0	0	0	1	0	1	1	0	0	0	0	0	0	0	0	0	1	0	0	0	0	1	1	0	0
OTU_1042	k__Bacteria;p__Acidobacteriota;c__Vicinamibacteria;o__Vicinamibacterales;f__Vicinamibacteraceae;g__;s__;	0	0	0	0	0	0	1	0	0	10	12	4	0	14	9	0	0	0	0	0	0	1	0	0	6	5	4	0	0	0
OTU_10420	k__Bacteria;p__Proteobacteria;c__Gammaproteobacteria;o__unidentified_Gammaproteobacteria;f__unidentified_Gammaproteobacteria;g__Acidibacter;s__;	0	0	0	0	0	0	0	0	0	0	0	0	0	0	0	0	0	0	0	0	0	0	0	0	0	0	0	2	0	0
OTU_10421	k__Bacteria;p__Bacteroidota;c__Bacteroidia;o__Chitinophagales;f__Chitinophagaceae;g__;s__;	0	0	0	0	0	0	0	0	0	0	0	0	0	0	0	0	0	0	0	0	0	3	0	0	0	1	0	4	2	1
OTU_10422	k__Bacteria;p__Actinobacteriota;c__Thermoleophilia;o__Solirubrobacterales;f__Solirubrobacteraceae;g__unidentified_Solirubrobacteraceae;s__soil_metagenome;	0	0	0	0	0	0	0	0	0	0	0	0	0	0	0	0	0	0	0	0	0	0	0	0	0	0	0	2	0	0
OTU_10423	k__Bacteria;p__Parcubacteria;c__;o__;f__;g__;s__;	0	0	0	0	0	0	0	0	1	0	0	0	0	0	0	0	0	0	0	0	0	0	0	0	0	0	0	1	3	0
OTU_10424	k__Bacteria;p__;c__;o__;f__;g__;s__;	0	0	0	0	0	0	0	0	0	0	0	0	0	0	1	0	0	0	0	0	0	0	0	0	0	0	1	1	3	0
OTU_10425	k__Bacteria;p__Acidobacteriota;c__Acidobacteriae;o__Bryobacterales;f__Bryobacteraceae;g__Bryobacter;s__;	0	0	0	0	0	0	0	1	0	0	1	0	0	0	1	0	0	0	0	0	0	2	0	0	0	3	0	2	2	0
OTU_10426	k__Bacteria;p__Actinobacteria;c__unidentified_Actinobacteria;o__Pseudonocardiales;f__Pseudonocardiaceae;g__;s__;	0	0	0	0	0	0	0	0	0	0	0	0	0	0	0	0	0	0	0	0	0	0	0	0	0	0	0	0	2	0
OTU_10427	k__Bacteria;p__Planctomycetes;c__unidentified_Planctomycetes;o__Isosphaerales;f__Isosphaeraceae;g__Singulisphaera;s__;	0	0	0	0	0	0	0	0	0	0	3	0	0	0	0	0	0	0	0	0	0	0	0	0	0	0	0	0	2	0
OTU_10428	k__Bacteria;p__Actinobacteriota;c__Acidimicrobiia;o__unidentified_Acidimicrobiia;f__Ilumatobacteraceae;g__unidentified_Ilumatobacteraceae;s__metagenome;	0	0	0	0	0	0	0	0	0	1	2	1	0	0	1	0	0	0	0	0	0	0	1	0	0	0	0	0	2	0
OTU_10429	k__Bacteria;p__Firmicutes;c__Clostridia;o__Eubacteriales;f__unidentified_Eubacteriales;g__Rhabdanaerobium;s__Rhabdanaerobium_thermarum;	0	0	0	0	0	0	0	0	0	0	0	0	0	0	0	0	0	0	0	0	0	0	0	0	0	0	0	0	3	1
OTU_1043	k__Bacteria;p__Actinobacteriota;c__Thermoleophilia;o__Solirubrobacterales;f__Solirubrobacteraceae;g__Conexibacter;s__;	0	0	0	0	0	0	1	0	12	6	11	13	1	3	1	0	0	0	0	0	0	3	0	0	14	14	11	0	3	2
OTU_10430	k__Bacteria;p__Chloroflexi;c__Ktedonobacteria;o__Ktedonobacterales;f__Ktedonobacteraceae;g__;s__;	0	0	0	0	0	0	0	0	0	0	0	0	0	0	0	0	0	0	0	0	0	0	0	0	1	0	0	0	2	0
OTU_10431	k__Bacteria;p__Proteobacteria;c__Gammaproteobacteria;o__unidentified_Gammaproteobacteria;f__unidentified_Gammaproteobacteria;g__Aquicella;s__;	0	0	0	0	0	0	0	0	1	3	2	0	0	0	0	0	0	0	0	0	0	0	0	0	3	3	0	0	3	0
OTU_10432	k__Bacteria;p__Proteobacteria;c__Gammaproteobacteria;o__Burkholderiales;f__Comamonadaceae;g__;s__;	0	0	0	0	2	0	0	1	0	0	0	0	0	0	0	0	0	0	0	0	0	1	0	0	2	0	0	0	2	0
OTU_10433	k__Bacteria;p__Actinobacteria;c__unidentified_Actinobacteria;o__Frankiales;f__Acidothermaceae;g__Acidothermus;s__;	0	0	0	0	0	0	0	2	0	1	1	0	0	0	0	0	0	0	0	0	0	0	0	0	0	0	0	0	2	0
OTU_10434	k__Bacteria;p__;c__;o__;f__;g__;s__;	0	0	0	0	0	0	0	1	0	0	0	0	0	0	0	0	0	0	0	0	0	1	0	0	0	1	0	0	3	0
OTU_10435	k__Bacteria;p__;c__;o__;f__;g__;s__;	0	0	0	0	0	0	0	0	0	0	0	0	1	0	0	0	0	0	0	0	0	2	0	0	1	2	0	1	11	0
OTU_10436	k__Bacteria;p__Bacteroidota;c__Bacteroidia;o__Chitinophagales;f__Chitinophagaceae;g__Puia;s__;	0	0	0	0	0	0	0	0	0	0	0	0	0	0	0	0	0	0	0	0	0	0	0	0	0	0	0	0	2	0
OTU_10437	k__Bacteria;p__Verrucomicrobiota;c__Verrucomicrobiae;o__Chthoniobacterales;f__Chthoniobacteraceae;g__Chthoniobacter;s__metagenome;	0	0	0	0	0	0	0	0	0	0	0	0	0	0	0	0	0	0	0	0	0	0	0	0	0	0	0	0	2	0
OTU_10438	k__Bacteria;p__Acidobacteriota;c__Holophagae;o__;f__;g__;s__;	0	0	0	0	0	0	0	0	0	2	2	0	0	0	0	0	0	0	0	0	0	1	0	0	1	0	0	0	2	0
OTU_10439	k__Bacteria;p__Proteobacteria;c__Gammaproteobacteria;o__;f__;g__;s__;	0	0	0	0	0	0	0	0	0	0	1	0	0	0	0	0	0	0	0	0	0	0	0	0	0	0	0	0	1	0
OTU_1044	k__Bacteria;p__Proteobacteria;c__Gammaproteobacteria;o__unidentified_Gammaproteobacteria;f__Steroidobacteraceae;g__Steroidobacter;s__;	0	0	0	0	3	0	0	0	0	2	11	12	1	14	12	0	0	0	0	0	0	1	1	4	18	3	3	1	2	0
OTU_10440	k__Bacteria;p__Parcubacteria;c__;o__;f__;g__;s__;	0	0	0	0	0	0	0	0	0	1	0	1	0	0	0	0	0	0	0	0	0	0	0	0	0	0	0	0	5	0
OTU_10441	k__Bacteria;p__Actinobacteriota;c__Acidimicrobiia;o__;f__;g__;s__;	0	0	0	0	0	0	0	0	0	0	0	0	0	0	0	0	0	0	0	0	0	0	0	0	0	0	0	0	2	0
OTU_10442	k__Bacteria;p__Armatimonadota;c__;o__;f__;g__;s__;	0	0	0	0	0	0	5	1	0	0	0	0	0	0	0	0	0	0	0	0	0	1	0	0	0	0	0	0	1	0
OTU_10443	k__Bacteria;p__Chloroflexi;c__Ktedonobacteria;o__Ktedonobacterales;f__Ktedonobacteraceae;g__;s__;	0	0	0	0	0	0	0	0	0	0	0	0	0	0	0	0	0	0	0	0	0	0	0	0	0	0	0	0	3	0
OTU_10444	k__Bacteria;p__Chloroflexi;c__unidentified_Chloroflexi;o__unidentified_Chloroflexi;f__unidentified_Chloroflexi;g__unidentified_Chloroflexi;s__metagenome;	0	0	0	0	0	0	0	0	1	2	0	0	0	0	0	0	0	0	0	0	0	0	0	0	2	0	0	0	1	0
OTU_10445	k__Bacteria;p__;c__;o__;f__;g__;s__;	0	0	0	0	0	0	0	0	0	0	0	0	0	0	0	0	0	0	0	0	0	0	0	0	0	1	0	0	3	0
OTU_10446	k__Bacteria;p__;c__;o__;f__;g__;s__;	0	0	0	0	0	0	0	0	0	0	0	0	0	0	0	0	0	0	0	0	0	1	0	0	0	1	0	1	1	0
OTU_10447	k__Bacteria;p__Bacteroidota;c__Bacteroidia;o__Sphingobacteriales;f__Sphingobacteriaceae;g__;s__;	0	0	0	0	0	0	0	0	0	0	0	0	0	0	0	0	0	0	0	0	0	0	0	0	0	0	0	0	3	0
OTU_10448	k__Bacteria;p__Cyanobacteria;c__;o__;f__;g__;s__;	0	0	0	0	0	0	0	0	0	0	0	0	1	1	0	0	0	0	0	0	0	0	0	0	0	0	0	3	2	0
OTU_10449	k__Bacteria;p__;c__;o__;f__;g__;s__;	0	0	0	0	0	0	4	0	0	0	0	0	0	0	0	0	0	0	0	0	0	0	0	0	0	3	1	0	3	1
OTU_1045	k__Bacteria;p__Chloroflexi;c__Ktedonobacteria;o__Ktedonobacterales;f__Ktedonobacteraceae;g__;s__;	0	0	0	0	0	0	0	10	21	4	8	6	2	4	3	0	0	0	0	0	0	22	0	0	1	1	0	8	20	3
OTU_10450	k__Bacteria;p__Chloroflexi;c__Ktedonobacteria;o__Ktedonobacterales;f__Ktedonobacteraceae;g__;s__;	0	0	0	0	0	0	0	0	0	0	0	0	0	0	0	0	0	0	0	0	0	0	0	0	0	0	0	0	2	0
OTU_10451	k__Bacteria;p__Proteobacteria;c__Alphaproteobacteria;o__unidentified_Alphaproteobacteria;f__unidentified_Alphaproteobacteria;g__unidentified_Alphaproteobacteria;s__metagenome;	0	0	0	0	2	0	0	0	6	2	0	0	0	0	0	0	0	0	0	0	0	4	5	0	6	10	1	0	2	0
OTU_10452	k__Bacteria;p__Actinobacteria;c__unidentified_Actinobacteria;o__Corynebacteriales;f__Mycobacteriaceae;g__Mycobacterium;s__;	0	0	0	0	0	0	0	1	0	0	0	0	0	0	0	0	0	0	0	0	0	3	0	0	0	0	0	0	1	0
OTU_10453	k__Bacteria;p__;c__;o__;f__;g__;s__;	0	0	0	0	0	0	0	0	0	0	0	0	0	0	0	0	0	0	0	0	0	0	0	0	0	2	0	0	1	0
OTU_10454	k__Bacteria;p__Cyanobacteria;c__;o__;f__;g__;s__;	0	1	0	0	0	0	0	0	0	0	0	0	0	0	0	0	0	0	1	0	0	0	0	0	0	0	0	1	2	0
OTU_10455	k__Bacteria;p__unidentified_Bacteria;c__unidentified_Bacteria;o__unidentified_Bacteria;f__unidentified_Bacteria;g__unidentified_Bacteria;s__Candidatus_Saccharibacteria_bacterium_YM_S32_TM7_50_20;	0	0	0	0	0	0	0	0	0	0	0	0	0	0	0	0	0	0	0	0	0	1	0	0	0	0	0	0	3	0
OTU_10456	k__Bacteria;p__Proteobacteria;c__Gammaproteobacteria;o__unidentified_Gammaproteobacteria;f__unidentified_Gammaproteobacteria;g__Aquicella;s__;	0	0	0	0	0	0	0	0	0	0	0	0	0	0	0	0	0	0	0	0	0	0	0	0	0	0	0	0	2	0
OTU_10457	k__Bacteria;p__;c__;o__;f__;g__;s__;	0	0	0	0	0	0	0	1	0	0	0	0	0	0	0	0	0	0	0	0	0	0	0	0	4	1	0	0	2	0
OTU_10458	k__Bacteria;p__Chloroflexi;c__Ktedonobacteria;o__Ktedonobacterales;f__Ktedonobacteraceae;g__;s__;	0	0	0	0	0	0	0	0	0	0	0	0	0	0	1	0	0	0	0	0	0	2	0	1	0	0	0	0	11	0
OTU_10459	k__Bacteria;p__Actinobacteria;c__unidentified_Actinobacteria;o__Catenulisporales;f__Catenulisporaceae;g__Catenulispora;s__;	0	0	0	0	0	0	0	0	0	0	0	0	0	0	0	0	0	0	0	0	0	0	0	0	0	0	0	0	2	0
OTU_1046	k__Bacteria;p__Proteobacteria;c__Alphaproteobacteria;o__;f__;g__;s__;	0	0	0	0	0	0	0	0	0	12	1	4	0	3	2	0	0	0	0	0	0	0	0	0	5	9	1	3	2	0
OTU_10460	k__Bacteria;p__;c__;o__;f__;g__;s__;	0	0	0	0	0	0	0	0	0	0	0	0	0	0	0	0	0	0	0	0	0	0	1	0	0	0	0	0	3	0
OTU_10461	k__Bacteria;p__;c__;o__;f__;g__;s__;	0	0	0	0	0	0	0	0	0	0	0	0	0	0	0	0	0	0	0	0	0	0	0	0	0	0	0	0	2	0
OTU_10462	k__Bacteria;p__;c__;o__;f__;g__;s__;	0	0	0	0	0	0	0	0	0	1	0	0	0	0	0	0	0	0	0	0	0	0	0	0	1	0	0	2	3	0
OTU_10463	k__Bacteria;p__;c__;o__;f__;g__;s__;	0	0	0	0	0	0	0	0	0	0	0	0	0	0	0	0	0	0	0	0	0	0	0	0	2	7	0	0	4	0
OTU_10464	k__Bacteria;p__Cyanobacteria;c__;o__;f__;g__;s__;	0	0	0	0	0	0	0	0	0	0	1	0	0	0	0	0	0	0	0	0	0	0	0	0	0	0	0	0	4	1
OTU_10465	k__Bacteria;p__Bacteroidota;c__Bacteroidia;o__Chitinophagales;f__Chitinophagaceae;g__Filimonas;s__;	0	0	0	0	0	0	0	0	0	0	0	0	0	0	0	0	0	0	0	0	0	0	0	0	0	0	0	0	3	0
OTU_10466	k__Bacteria;p__;c__;o__;f__;g__;s__;	0	0	0	0	0	0	0	0	0	0	0	0	0	0	0	0	0	0	0	0	0	0	0	0	0	0	0	0	2	0
OTU_10467	k__Bacteria;p__Firmicutes;c__Clostridia;o__;f__;g__;s__;	0	0	0	0	0	0	0	0	0	0	0	0	0	0	0	0	0	0	0	0	0	0	0	0	0	0	0	0	1	1
OTU_10468	k__Bacteria;p__Actinobacteriota;c__Thermoleophilia;o__Gaiellales;f__;g__;s__;	0	0	0	0	0	0	0	0	0	0	0	0	0	0	0	0	0	0	0	0	0	0	0	0	0	0	0	0	2	0
OTU_10469	k__Bacteria;p__Chloroflexi;c__Ktedonobacteria;o__Ktedonobacterales;f__Ktedonobacteraceae;g__;s__;	0	0	0	0	0	0	0	0	0	0	0	0	0	0	0	0	0	0	0	0	0	0	0	0	0	0	0	0	2	0
OTU_1047	k__Bacteria;p__Acidobacteriota;c__Vicinamibacteria;o__Vicinamibacterales;f__;g__;s__;	0	0	0	0	0	0	4	0	2	7	15	18	0	11	2	0	0	0	0	0	0	0	1	0	16	8	1	0	0	0
OTU_10470	k__Bacteria;p__Actinobacteria;c__unidentified_Actinobacteria;o__Streptomycetales;f__Streptomycetaceae;g__;s__;	0	0	0	0	0	0	0	0	0	0	0	0	0	0	0	0	0	0	0	0	0	0	0	0	0	0	0	0	2	0
OTU_10471	k__Bacteria;p__;c__;o__;f__;g__;s__;	0	0	0	0	0	0	0	0	0	0	0	0	0	0	0	0	0	0	0	0	0	0	0	0	0	0	0	0	2	0
OTU_10473	k__Bacteria;p__Elusimicrobia;c__;o__;f__;g__;s__;	0	0	0	0	0	0	0	0	1	0	0	0	0	0	0	0	0	0	0	0	0	0	0	0	0	0	0	0	1	0
OTU_10474	k__Bacteria;p__Verrucomicrobiota;c__Verrucomicrobiae;o__;f__;g__;s__;	0	0	0	0	0	0	0	0	0	0	0	0	0	0	0	0	0	0	0	0	0	0	0	0	0	0	0	0	2	0
OTU_10475	k__Bacteria;p__Chloroflexi;c__Ktedonobacteria;o__Ktedonobacterales;f__Ktedonobacteraceae;g__;s__;	0	0	0	0	0	0	0	0	2	0	0	0	0	0	0	0	0	0	0	0	0	0	0	0	0	0	0	0	1	0
OTU_10476	k__Bacteria;p__Proteobacteria;c__Gammaproteobacteria;o__unidentified_Gammaproteobacteria;f__Coxiellaceae;g__Coxiella;s__;	0	0	0	0	0	0	0	0	0	0	0	0	0	0	0	0	0	0	0	0	0	0	0	0	0	1	0	0	2	0
OTU_10477	k__Bacteria;p__Chloroflexi;c__Chloroflexia;o__Chloroflexales;f__Roseiflexaceae;g__;s__;	0	0	0	0	0	0	0	0	0	0	0	0	0	0	0	0	0	0	0	0	0	0	0	0	0	0	0	1	2	0
OTU_10478	k__Bacteria;p__Proteobacteria;c__Gammaproteobacteria;o__Enterobacterales;f__Enterobacteriaceae;g__;s__;	0	0	0	0	3	0	0	4	0	1	0	0	3	6	21	2	0	0	0	0	2	5	0	2	0	0	0	11	126	57
OTU_10479	k__Bacteria;p__Firmicutes;c__Clostridia;o__Eubacteriales;f__unidentified_Eubacteriales;g__Rhabdanaerobium;s__Rhabdanaerobium_thermarum;	0	0	0	0	0	0	0	0	0	0	0	0	0	0	0	0	0	0	0	0	0	0	0	0	0	0	0	0	2	0
OTU_1048	k__Bacteria;p__Actinobacteriota;c__Acidimicrobiia;o__;f__;g__;s__;	0	0	0	0	0	0	0	0	0	4	19	10	1	6	1	0	0	0	0	0	0	1	4	0	6	7	2	2	4	0
OTU_10480	k__Bacteria;p__Proteobacteria;c__Gammaproteobacteria;o__Burkholderiales;f__Oxalobacteraceae;g__;s__;	0	0	0	0	0	0	0	0	0	0	0	0	0	0	0	0	0	0	0	0	0	0	0	0	0	0	0	0	2	0
OTU_10481	k__Bacteria;p__Chlamydiae;c__unidentified_Chlamydiae;o__Chlamydiales;f__Simkaniaceae;g__;s__;	0	0	0	0	0	0	0	0	0	0	0	0	0	0	0	0	0	0	0	0	0	0	0	0	0	0	0	0	3	0
OTU_10482	k__Bacteria;p__Bacteroidota;c__Bacteroidia;o__Bacteroidales;f__Bacteroidaceae;g__Bacteroides;s__Bacteroides_coprocola;	0	0	0	0	0	0	0	0	0	0	0	0	0	0	0	0	0	0	0	0	0	0	0	0	0	0	0	0	2	0
OTU_10483	k__Bacteria;p__Actinobacteria;c__unidentified_Actinobacteria;o__Frankiales;f__Acidothermaceae;g__Acidothermus;s__;	0	0	0	0	0	0	0	0	0	2	1	0	0	0	0	0	0	0	0	0	0	0	2	0	0	0	0	0	4	0
OTU_10484	k__Bacteria;p__Parcubacteria;c__;o__;f__;g__;s__;	0	0	0	0	0	0	0	0	0	0	0	0	0	0	0	0	0	0	0	0	0	0	0	0	0	0	0	1	4	0
OTU_10485	k__Bacteria;p__;c__;o__;f__;g__;s__;	0	0	0	0	0	0	0	0	0	0	0	0	0	0	0	0	0	0	0	0	0	0	0	0	0	0	0	0	4	0
OTU_10486	k__Bacteria;p__;c__;o__;f__;g__;s__;	0	0	0	0	0	0	0	15	0	1	0	0	0	0	0	0	0	0	0	0	0	1	0	0	0	0	0	0	1	0
OTU_10487	k__Bacteria;p__Proteobacteria;c__Alphaproteobacteria;o__Rhizobiales;f__Xanthobacteraceae;g__;s__;	0	0	0	0	0	0	0	0	0	0	0	0	0	0	0	0	0	0	0	0	0	0	0	0	0	0	0	0	2	0
OTU_10488	k__Bacteria;p__Proteobacteria;c__Gammaproteobacteria;o__Burkholderiales;f__Comamonadaceae;g__;s__;	0	0	0	0	0	0	0	0	0	0	0	0	0	0	0	0	0	0	0	0	0	0	0	0	0	0	0	0	2	0
OTU_10489	k__Bacteria;p__Cyanobacteria;c__unidentified_Cyanobacteria;o__unidentified_Cyanobacteria;f__unidentified_Cyanobacteria;g__unidentified_Cyanobacteria;s__Bacillaria_paxillifer;	0	0	0	0	0	0	0	0	0	0	0	0	0	0	0	0	0	0	0	0	0	0	0	1	0	0	0	0	2	0
OTU_1049	k__Bacteria;p__Chloroflexi;c__Ktedonobacteria;o__Ktedonobacterales;f__Ktedonobacteraceae;g__;s__;	0	0	0	0	0	0	0	2	0	0	2	2	0	2	3	0	0	0	0	0	0	2	2	2	0	10	0	8	26	7
OTU_10490	k__Bacteria;p__Bacteroidota;c__Bacteroidia;o__Chitinophagales;f__Chitinophagaceae;g__;s__;	0	0	0	0	0	0	0	0	0	0	0	0	0	0	0	0	0	0	0	0	0	0	0	0	0	0	0	0	2	0
OTU_10491	k__Bacteria;p__Bacteroidota;c__Ignavibacteria;o__;f__;g__;s__;	0	0	0	0	0	0	0	0	0	0	0	1	0	0	0	0	0	0	0	0	0	0	0	0	3	0	1	0	1	0
OTU_10492	k__Bacteria;p__Proteobacteria;c__Alphaproteobacteria;o__unidentified_Alphaproteobacteria;f__unidentified_Alphaproteobacteria;g__Aliidongia;s__Aliidongia_dinghuensis;	0	0	0	0	0	0	5	0	0	0	0	0	0	0	0	0	0	0	0	0	0	2	0	0	0	0	1	0	1	2
OTU_10493	k__Bacteria;p__Chloroflexi;c__Ktedonobacteria;o__Ktedonobacterales;f__Ktedonobacteraceae;g__;s__;	0	0	0	0	0	0	0	0	0	0	0	0	0	0	0	0	0	0	0	0	0	1	0	1	0	0	0	0	2	0
OTU_10494	k__Bacteria;p__Bacteroidota;c__Bacteroidia;o__Cytophagales;f__Microscillaceae;g__;s__;	0	0	0	0	0	0	0	0	0	0	0	0	0	0	0	0	0	0	0	0	0	0	0	0	0	0	0	2	4	0
OTU_10495	k__Bacteria;p__Proteobacteria;c__Gammaproteobacteria;o__;f__;g__;s__;	0	0	0	0	0	0	0	0	1	2	1	4	0	0	0	0	0	0	0	0	0	2	0	0	8	16	1	0	4	0
OTU_10496	k__Bacteria;p__Bacteroidota;c__Bacteroidia;o__Sphingobacteriales;f__Sphingobacteriaceae;g__Mucilaginibacter;s__;	0	0	0	0	0	0	0	0	0	0	0	0	1	1	0	0	0	0	0	0	0	0	0	0	0	0	0	0	5	0
OTU_10497	k__Bacteria;p__Actinobacteria;c__unidentified_Actinobacteria;o__Streptosporangiales;f__Thermomonosporaceae;g__Actinomadura;s__;	0	0	0	0	0	0	0	3	0	0	0	0	0	0	0	0	0	0	0	0	0	0	0	0	0	0	0	0	1	0
OTU_10498	k__Bacteria;p__Proteobacteria;c__Gammaproteobacteria;o__;f__;g__;s__;	0	0	0	0	0	0	2	0	0	2	0	0	0	0	0	0	0	0	0	0	0	2	0	0	0	0	0	0	1	0
OTU_10499	k__Bacteria;p__Firmicutes;c__Bacilli;o__Lactobacillales;f__Lactobacillaceae;g__Weissella;s__;	0	0	0	0	0	0	0	0	0	0	0	0	5	2	1	0	0	0	0	0	0	0	0	0	0	0	0	0	2	0
OTU_105	k__Bacteria;p__Acidobacteriota;c__Blastocatellia;o__unidentified_Blastocatellia;f__Pyrinomonadaceae;g__;s__;	0	0	0	0	3	0	5	0	3	77	208	113	0	4	25	0	0	0	0	0	0	8	30	12	201	40	23	0	0	0
OTU_1050	k__Bacteria;p__;c__;o__;f__;g__;s__;	0	0	0	0	0	0	1	0	0	18	12	38	4	6	3	0	0	0	0	0	0	0	0	0	16	14	1	0	0	0
OTU_10500	k__Bacteria;p__Firmicutes;c__Bacilli;o__Lactobacillales;f__Lactobacillaceae;g__;s__;	0	0	0	0	0	0	0	0	0	0	0	0	0	0	0	0	0	0	0	0	0	0	0	0	0	0	0	0	4	0
OTU_10501	k__Bacteria;p__Chloroflexi;c__Ktedonobacteria;o__Ktedonobacterales;f__Ktedonobacteraceae;g__;s__;	0	0	0	0	0	0	7	13	8	1	1	1	0	0	0	0	0	0	0	0	0	6	0	1	0	1	0	0	1	0
OTU_10502	k__Bacteria;p__Firmicutes;c__Bacilli;o__unidentified_Bacilli;f__Paenibacillaceae;g__Paenibacillus;s__;	0	0	0	0	0	0	0	0	0	1	2	0	0	1	0	0	0	0	0	0	0	0	0	0	0	0	0	0	3	0
OTU_10503	k__Bacteria;p__Chloroflexi;c__Ktedonobacteria;o__Ktedonobacterales;f__Ktedonobacteraceae;g__;s__;	0	0	0	0	0	0	0	0	0	0	0	0	0	0	0	0	0	0	0	0	0	0	0	0	0	0	0	0	2	0
OTU_10504	k__Bacteria;p__Actinobacteriota;c__Thermoleophilia;o__Solirubrobacterales;f__Solirubrobacteraceae;g__;s__;	0	0	0	0	0	0	2	0	1	0	0	0	0	0	0	0	0	0	0	0	0	0	0	0	0	0	0	0	3	1
OTU_10505	k__Bacteria;p__Proteobacteria;c__Alphaproteobacteria;o__Rhizobiales;f__;g__;s__;	0	0	0	0	0	0	0	0	0	0	0	0	0	0	0	0	0	0	0	0	0	0	0	0	0	0	0	0	3	0
OTU_10506	k__Bacteria;p__Actinobacteria;c__unidentified_Actinobacteria;o__Corynebacteriales;f__;g__;s__;	0	0	0	0	0	0	0	0	0	0	0	0	0	0	0	0	0	0	0	0	0	0	0	0	0	0	0	0	3	0
OTU_10507	k__Bacteria;p__Actinobacteriota;c__Thermoleophilia;o__Solirubrobacterales;f__Solirubrobacteraceae;g__;s__;	0	0	0	0	0	0	0	0	0	0	0	0	0	0	0	0	0	0	0	0	0	0	0	0	0	0	0	0	2	0
OTU_10508	k__Bacteria;p__Proteobacteria;c__Gammaproteobacteria;o__;f__;g__;s__;	0	0	0	0	0	0	0	0	0	0	0	0	0	0	0	0	0	0	0	0	0	0	0	0	0	0	0	0	2	0
OTU_10509	k__Bacteria;p__Proteobacteria;c__Alphaproteobacteria;o__Rhizobiales;f__;g__;s__;	0	0	0	0	0	0	0	0	1	0	0	0	1	0	0	0	0	0	0	0	0	0	0	0	0	2	0	0	4	0
OTU_1051	k__Archaea;p__Crenarchaeota;c__Nitrososphaeria;o__Nitrososphaerales;f__Nitrososphaeraceae;g__unidentified_Nitrososphaeraceae;s__Candidatus_Nitrososphaera_sp_THUAOA;	0	0	0	0	3	0	1	4	8	4	3	6	0	0	0	0	0	0	0	0	0	12	4	1	15	6	2	0	0	0
OTU_10510	k__Bacteria;p__Proteobacteria;c__Gammaproteobacteria;o__;f__;g__;s__;	0	0	0	0	0	0	0	0	0	0	2	0	0	0	0	0	0	0	0	0	0	0	0	0	1	7	0	0	1	0
OTU_10511	k__Bacteria;p__Proteobacteria;c__Gammaproteobacteria;o__;f__;g__;s__;	0	0	0	0	0	0	0	0	1	0	0	2	0	0	0	0	0	0	0	0	0	0	0	0	0	0	0	0	1	0
OTU_10512	k__Bacteria;p__Chloroflexi;c__Chloroflexia;o__Thermomicrobiales;f__unidentified_Thermomicrobiales;g__unidentified_Thermomicrobiales;s__bacterium_Ellin6537;	0	0	0	0	0	0	0	0	0	0	1	0	2	0	0	0	0	0	0	0	0	0	0	0	0	0	0	0	2	0
OTU_10513	k__Bacteria;p__Actinobacteria;c__unidentified_Actinobacteria;o__Streptosporangiales;f__Thermomonosporaceae;g__;s__;	0	0	0	0	1	0	0	0	0	0	0	0	0	0	0	0	0	0	0	0	0	0	0	0	0	3	0	0	1	1
OTU_10514	k__Bacteria;p__Parcubacteria;c__unidentified_Parcubacteria;o__unidentified_Parcubacteria;f__unidentified_Parcubacteria;g__unidentified_Parcubacteria;s__Candidatus_Adlerbacteria_bacterium_GW2011_GWC1_50_9;	0	0	0	0	0	0	0	0	0	0	0	0	0	0	0	0	0	0	0	0	0	0	0	0	0	0	0	0	2	0
OTU_10515	k__Bacteria;p__Bacteroidota;c__Bacteroidia;o__Sphingobacteriales;f__Sphingobacteriaceae;g__Mucilaginibacter;s__;	0	0	0	0	0	0	0	0	0	1	0	0	0	1	3	0	0	0	0	0	0	0	0	0	0	0	0	1	3	0
OTU_10516	k__Bacteria;p__Proteobacteria;c__Alphaproteobacteria;o__;f__;g__;s__;	0	0	0	0	0	0	0	0	0	0	0	0	0	0	0	0	0	0	0	0	0	0	0	0	0	0	0	0	2	0
OTU_10517	k__Bacteria;p__Proteobacteria;c__Alphaproteobacteria;o__Rhizobiales;f__;g__;s__;	0	0	0	0	0	0	0	0	0	0	0	0	0	0	0	0	0	0	0	0	0	2	0	0	0	0	0	0	2	0
OTU_10518	k__Bacteria;p__Cyanobacteria;c__;o__;f__;g__;s__;	0	0	0	0	0	0	0	0	0	0	0	0	0	0	0	0	0	0	0	0	0	0	0	0	0	0	0	0	2	0
OTU_10519	k__Bacteria;p__;c__;o__;f__;g__;s__;	0	0	0	0	0	0	0	0	0	0	0	0	0	0	0	0	0	0	0	0	0	0	0	0	0	0	0	0	3	0
OTU_1052	k__Bacteria;p__Gemmatimonadetes;c__unidentified_Gemmatimonadetes;o__Gemmatimonadales;f__Gemmatimonadaceae;g__;s__;	0	0	0	0	0	0	0	1	0	0	0	0	0	2	71	0	0	0	0	0	0	1	2	8	0	1	0	0	1	4
OTU_10520	k__Bacteria;p__unidentified_Bacteria;c__Oligoflexia;o__Oligoflexales;f__Oligoflexaceae;g__unidentified_Oligoflexaceae;s__metagenome;	0	0	0	0	0	0	0	0	0	0	0	1	0	0	0	0	0	0	0	0	0	1	0	0	0	1	0	0	1	0
OTU_10521	k__Bacteria;p__Myxococcota;c__unidentified_Myxococcota;o__unidentified_Myxococcota;f__Polyangiaceae;g__;s__;	0	0	0	0	0	0	5	0	0	3	3	1	2	2	6	0	0	0	0	0	0	0	0	0	3	2	0	1	4	2
OTU_10522	k__Bacteria;p__Actinobacteriota;c__Acidimicrobiia;o__;f__;g__;s__;	0	0	0	0	0	0	0	0	0	0	1	0	0	0	0	0	0	0	0	0	0	2	0	0	0	0	1	0	1	0
OTU_10523	k__Bacteria;p__Bacteroidota;c__Bacteroidia;o__Chitinophagales;f__Chitinophagaceae;g__Filimonas;s__Filimonas_lacunae;	0	0	0	0	0	0	0	0	0	0	0	0	0	0	0	0	0	0	0	0	0	0	0	0	0	0	0	0	3	1
OTU_10524	k__Bacteria;p__Actinobacteria;c__unidentified_Actinobacteria;o__Propionibacteriales;f__Nocardioidaceae;g__Nocardioides;s__Nocardioides_albus;	0	0	0	0	0	0	0	0	0	3	1	2	0	0	0	0	0	0	0	0	0	0	0	0	2	0	1	0	2	0
OTU_10525	k__Bacteria;p__unidentified_Bacteria;c__unidentified_Bacteria;o__unidentified_Bacteria;f__unidentified_Bacteria;g__unidentified_Bacteria;s__Candidatus_Saccharibacteria_bacterium_YM_S32_TM7_50_20;	0	0	0	0	0	0	0	0	0	0	3	0	0	0	0	0	0	0	0	0	0	0	0	0	0	1	1	0	2	0
OTU_10526	k__Bacteria;p__Actinobacteria;c__unidentified_Actinobacteria;o__Streptosporangiales;f__Thermomonosporaceae;g__Actinomadura;s__;	0	0	0	0	0	0	0	0	0	0	0	0	0	0	0	0	0	0	0	0	0	0	0	0	0	0	0	0	3	0
OTU_10527	k__Bacteria;p__Actinobacteria;c__unidentified_Actinobacteria;o__Catenulisporales;f__Actinospicaceae;g__Actinospica;s__;	0	0	0	0	1	0	0	0	0	3	0	1	0	0	1	0	0	0	0	0	0	0	0	0	0	0	0	3	2	2
OTU_10528	k__Bacteria;p__Cyanobacteria;c__;o__;f__;g__;s__;	0	0	0	0	0	0	0	0	0	0	0	0	0	0	0	0	0	0	0	0	0	0	0	0	0	0	0	0	0	2
OTU_10529	k__Bacteria;p__;c__;o__;f__;g__;s__;	0	0	0	0	0	0	0	0	0	0	0	0	0	0	0	0	0	0	0	0	0	0	0	0	0	0	0	0	0	3
OTU_1053	k__Bacteria;p__;c__;o__;f__;g__;s__;	0	0	0	0	0	0	0	0	0	9	23	26	0	0	5	0	0	0	0	0	0	0	8	0	15	5	3	0	0	0
OTU_10530	k__Bacteria;p__Chloroflexi;c__Chloroflexia;o__Chloroflexales;f__Roseiflexaceae;g__;s__;	0	0	0	0	0	0	0	0	0	0	1	0	0	0	0	0	0	0	0	0	0	4	0	0	0	2	0	0	0	2
OTU_10531	k__Bacteria;p__Proteobacteria;c__Gammaproteobacteria;o__Legionellales;f__Legionellaceae;g__Legionella;s__metagenome;	0	0	0	0	0	0	0	0	0	0	0	0	0	0	0	0	0	0	0	0	0	0	0	0	2	0	1	0	0	2
OTU_10532	k__Bacteria;p__Actinobacteria;c__;o__;f__;g__;s__;	0	0	0	0	0	0	0	0	0	0	0	0	0	0	0	0	0	0	0	0	0	0	0	0	0	0	0	0	0	2
OTU_10533	k__Bacteria;p__Actinobacteria;c__unidentified_Actinobacteria;o__Micromonosporales;f__Micromonosporaceae;g__;s__;	0	0	0	0	0	0	0	0	0	0	0	0	0	0	0	0	0	0	0	0	0	0	0	0	0	3	0	0	0	1
OTU_10534	k__Bacteria;p__Proteobacteria;c__Gammaproteobacteria;o__unidentified_Gammaproteobacteria;f__unidentified_Gammaproteobacteria;g__Aquicella;s__;	0	0	0	0	0	0	0	0	0	1	0	0	0	0	0	0	0	0	0	0	0	0	0	0	7	0	0	0	0	1
OTU_10535	k__Bacteria;p__Actinobacteria;c__;o__;f__;g__;s__;	0	0	0	0	0	0	0	0	0	0	0	0	0	0	0	0	0	0	0	0	0	0	0	0	0	0	0	0	0	2
OTU_10536	k__Bacteria;p__Cyanobacteria;c__;o__;f__;g__;s__;	0	0	0	1	0	0	0	0	0	0	0	0	0	0	1	0	1	0	1	0	0	0	0	0	0	0	0	0	0	2
OTU_10537	k__Bacteria;p__;c__;o__;f__;g__;s__;	0	0	0	0	0	0	0	0	0	0	0	0	0	0	0	0	0	0	0	0	0	0	0	0	0	0	0	0	0	2
OTU_10538	k__Bacteria;p__Proteobacteria;c__Gammaproteobacteria;o__;f__;g__;s__;	0	0	0	0	0	0	0	0	0	1	0	1	0	0	0	0	0	0	0	0	0	0	0	0	0	0	3	0	0	1
OTU_10539	k__Bacteria;p__Chloroflexi;c__Ktedonobacteria;o__Ktedonobacterales;f__Ktedonobacteraceae;g__;s__;	0	0	0	0	0	0	0	0	0	0	0	0	0	0	0	0	0	0	0	0	0	0	0	0	0	0	0	0	0	2
OTU_1054	k__Bacteria;p__Bacteroidota;c__Bacteroidia;o__Sphingobacteriales;f__Sphingobacteriaceae;g__Mucilaginibacter;s__Mucilaginibacter_sp;	0	0	0	0	1	0	0	4	4	15	4	11	0	8	4	0	0	0	0	0	0	1	0	2	9	11	3	20	11	1
OTU_10540	k__Bacteria;p__Chloroflexi;c__Chloroflexia;o__Chloroflexales;f__;g__;s__;	0	0	0	0	0	0	0	0	0	0	0	0	0	0	0	0	0	0	0	0	0	0	0	0	0	0	0	0	0	2
OTU_10541	k__Bacteria;p__Actinobacteria;c__unidentified_Actinobacteria;o__Catenulisporales;f__Actinospicaceae;g__Actinospica;s__;	0	0	0	0	0	0	0	0	0	0	0	0	0	0	0	0	0	0	0	0	0	1	0	0	0	0	0	0	1	2
OTU_10542	k__Bacteria;p__Actinobacteria;c__unidentified_Actinobacteria;o__Catenulisporales;f__Catenulisporaceae;g__Catenulispora;s__Catenulispora_rubra;	0	0	0	0	0	0	0	0	0	0	0	0	0	0	0	0	0	0	0	0	0	0	0	0	0	0	0	0	2	2
OTU_10543	k__Bacteria;p__Cyanobacteria;c__;o__;f__;g__;s__;	0	0	0	0	0	0	0	0	0	1	0	0	1	1	0	0	0	0	0	0	0	0	0	0	0	0	0	0	0	3
OTU_10544	k__Bacteria;p__;c__;o__;f__;g__;s__;	0	0	0	0	0	0	0	0	0	0	0	0	0	0	0	0	0	0	0	0	0	0	0	0	0	0	0	0	0	2
OTU_10545	k__Bacteria;p__Verrucomicrobiota;c__Verrucomicrobiae;o__;f__;g__;s__;	0	0	0	0	0	0	0	1	0	3	0	1	0	0	0	0	0	0	0	0	0	0	0	0	4	5	2	1	0	1
OTU_10546	k__Bacteria;p__;c__;o__;f__;g__;s__;	0	0	0	0	0	0	0	0	0	0	0	0	0	0	0	0	0	0	0	0	0	0	0	0	0	0	0	0	0	2
OTU_10547	k__Bacteria;p__Proteobacteria;c__Alphaproteobacteria;o__Rhizobiales;f__;g__;s__;	0	0	0	0	0	0	0	0	0	0	0	0	0	0	0	0	0	0	0	0	0	0	0	0	0	0	0	0	0	2
OTU_10548	k__Bacteria;p__Chloroflexi;c__Ktedonobacteria;o__Ktedonobacterales;f__Ktedonobacteraceae;g__;s__;	0	0	0	0	0	0	0	0	0	0	0	0	0	0	0	0	0	0	0	0	0	0	0	0	0	0	0	0	0	2
OTU_10549	k__Bacteria;p__Cyanobacteria;c__;o__;f__;g__;s__;	0	0	0	0	0	0	0	0	0	0	0	0	0	0	0	0	0	0	0	0	0	0	0	0	0	0	0	0	0	2
OTU_1055	k__Bacteria;p__Bacteroidota;c__Bacteroidia;o__Cytophagales;f__Spirosomaceae;g__Spirosoma;s__;	53	29	34	0	0	1	0	0	0	3	0	0	0	0	0	7	1	9	0	1	2	0	0	0	0	0	1	0	0	0
OTU_10550	k__Bacteria;p__Proteobacteria;c__Alphaproteobacteria;o__unidentified_Alphaproteobacteria;f__Acetobacteraceae;g__;s__;	0	0	0	0	0	0	0	0	0	0	0	0	0	0	0	0	0	0	0	0	0	0	0	0	0	0	0	0	0	3
OTU_10551	k__Bacteria;p__Actinobacteria;c__;o__;f__;g__;s__;	0	0	0	0	0	0	0	0	0	0	0	0	0	2	0	0	0	0	0	0	0	0	0	0	0	0	0	0	0	5
OTU_10552	k__Bacteria;p__Verrucomicrobiota;c__Verrucomicrobiae;o__Chthoniobacterales;f__Terrimicrobiaceae;g__Terrimicrobium;s__metagenome;	0	0	0	0	0	0	0	0	0	0	0	0	0	0	0	0	0	0	0	0	0	0	0	0	0	0	0	0	0	2
OTU_10553	k__Bacteria;p__;c__;o__;f__;g__;s__;	0	0	0	0	0	0	0	0	0	0	0	0	0	0	0	0	0	0	0	0	0	0	0	0	0	0	0	0	0	2
OTU_10554	k__Bacteria;p__Actinobacteria;c__;o__;f__;g__;s__;	0	0	0	0	0	0	0	0	0	0	0	0	0	0	0	0	0	0	0	0	0	0	0	0	0	0	0	0	0	2
OTU_10555	k__Bacteria;p__Proteobacteria;c__Alphaproteobacteria;o__;f__;g__;s__;	0	0	0	0	0	0	0	0	0	0	0	0	0	0	0	0	0	0	0	0	0	0	0	0	0	0	0	0	0	2
OTU_10556	k__Bacteria;p__Acidobacteriota;c__Acidobacteriae;o__Acidobacteriales;f__;g__;s__;	0	0	0	0	0	0	0	0	0	0	0	0	0	0	0	0	0	0	0	0	0	0	0	0	0	0	0	0	0	2
OTU_10557	k__Bacteria;p__Proteobacteria;c__Alphaproteobacteria;o__Rhizobiales;f__;g__;s__;	0	0	0	0	0	0	0	0	0	0	0	0	0	0	0	0	0	0	0	0	0	0	0	0	0	0	0	0	0	2
OTU_10558	k__Bacteria;p__Proteobacteria;c__Gammaproteobacteria;o__;f__;g__;s__;	0	0	0	0	0	0	0	0	2	0	0	0	0	0	0	0	0	0	0	0	0	0	0	0	5	1	0	0	0	1
OTU_10559	k__Bacteria;p__Proteobacteria;c__Alphaproteobacteria;o__Rhizobiales;f__Beijerinckiaceae;g__;s__;	0	0	0	0	0	0	0	0	0	0	0	0	0	0	0	0	0	0	0	0	0	0	0	0	0	0	0	0	0	2
OTU_1056	k__Bacteria;p__Firmicutes;c__Clostridia;o__unidentified_Clostridia;f__Oscillospiraceae;g__;s__;	0	0	0	0	0	0	0	0	0	0	0	0	0	0	0	0	0	0	0	0	0	0	0	65	0	0	0	0	0	0
OTU_10560	k__Bacteria;p__Actinobacteria;c__;o__;f__;g__;s__;	0	0	0	0	0	0	0	0	0	0	0	0	0	0	0	0	0	0	0	0	0	0	0	0	0	0	0	0	0	2
OTU_10561	k__Bacteria;p__Cyanobacteria;c__;o__;f__;g__;s__;	0	1	0	0	0	0	0	0	0	0	0	0	1	2	0	0	0	0	0	0	0	0	0	0	0	0	0	1	1	4
OTU_10562	k__Bacteria;p__Proteobacteria;c__Alphaproteobacteria;o__Sphingomonadales;f__Sphingomonadaceae;g__;s__;	0	0	0	0	0	0	0	0	0	0	0	0	0	0	0	0	0	0	0	0	0	0	0	0	0	0	0	0	0	2
OTU_10563	k__Bacteria;p__Actinobacteria;c__unidentified_Actinobacteria;o__Micrococcales;f__;g__;s__;	0	0	0	0	0	0	0	0	0	2	0	1	2	0	1	0	0	0	0	0	0	0	0	0	0	0	0	0	0	3
OTU_10564	k__Bacteria;p__Firmicutes;c__;o__;f__;g__;s__;	0	0	0	0	0	0	0	0	0	0	0	0	0	0	0	0	0	0	0	0	0	0	0	0	0	0	0	0	0	2
OTU_10565	k__Bacteria;p__Actinobacteria;c__unidentified_Actinobacteria;o__Pseudonocardiales;f__Pseudonocardiaceae;g__;s__;	0	0	0	0	0	0	0	0	0	0	0	0	1	0	1	0	0	0	0	0	0	0	0	0	1	0	0	0	1	4
OTU_10566	k__Bacteria;p__Proteobacteria;c__Alphaproteobacteria;o__;f__;g__;s__;	0	0	0	0	0	0	0	0	0	0	0	0	0	0	0	0	0	0	0	0	0	0	0	0	0	0	0	0	0	2
OTU_10567	k__Bacteria;p__Chloroflexi;c__Ktedonobacteria;o__Ktedonobacterales;f__Ktedonobacteraceae;g__;s__;	0	0	0	0	0	0	0	0	0	0	0	0	0	0	0	0	0	0	0	0	0	0	0	0	0	0	0	0	3	2
OTU_10568	k__Bacteria;p__Actinobacteria;c__;o__;f__;g__;s__;	0	0	0	0	0	0	0	0	0	2	1	0	0	0	0	0	0	0	0	0	0	0	0	0	0	1	0	0	1	3
OTU_10569	k__Bacteria;p__Actinobacteria;c__unidentified_Actinobacteria;o__Micrococcales;f__Microbacteriaceae;g__;s__;	0	0	0	0	0	0	0	0	0	0	0	0	0	0	1	0	0	0	0	0	0	2	1	0	0	0	1	0	1	2
OTU_1057	k__Bacteria;p__Firmicutes;c__Clostridia;o__unidentified_Clostridia;f__Lachnospiraceae;g__;s__;	0	0	0	0	0	0	1	0	1	0	0	0	2	1	0	3	2	0	0	0	0	0	0	20	10	0	0	0	0	0
OTU_10570	k__Bacteria;p__Elusimicrobiota;c__;o__;f__;g__;s__;	0	0	0	0	0	0	0	0	0	0	0	0	0	0	0	0	0	0	0	0	0	0	0	0	0	0	0	0	0	2
OTU_10571	k__Bacteria;p__unidentified_Bacteria;c__Babeliae;o__Babeliales;f__;g__;s__;	0	0	0	0	0	0	0	0	0	0	0	0	0	0	0	0	0	0	0	0	0	0	0	0	0	0	0	0	1	2
OTU_10572	k__Bacteria;p__Chloroflexi;c__Ktedonobacteria;o__Ktedonobacterales;f__Ktedonobacteraceae;g__;s__;	0	0	0	0	0	0	0	0	0	0	0	0	0	0	0	0	0	0	0	0	0	0	0	0	0	0	0	0	0	2
OTU_10573	k__Bacteria;p__Acidobacteriota;c__Acidobacteriae;o__Solibacterales;f__Solibacteraceae;g__;s__;	0	0	0	0	0	0	0	0	0	0	0	0	0	0	0	0	0	0	0	0	0	0	0	0	0	0	0	0	0	2
OTU_10574	k__Bacteria;p__Cyanobacteria;c__;o__;f__;g__;s__;	0	0	0	0	0	0	0	0	0	0	0	0	0	0	0	0	0	1	0	0	0	0	0	0	0	0	0	0	1	5
OTU_10575	k__Bacteria;p__Actinobacteria;c__unidentified_Actinobacteria;o__Frankiales;f__Acidothermaceae;g__Acidothermus;s__;	0	0	0	0	0	0	0	0	0	0	0	0	0	0	0	0	0	0	0	0	0	0	0	0	0	0	0	0	0	2
OTU_10576	k__Bacteria;p__;c__;o__;f__;g__;s__;	0	0	0	0	0	0	5	3	4	5	0	0	0	1	0	0	0	0	0	0	0	0	0	0	5	0	0	0	0	1
OTU_10577	k__Bacteria;p__Proteobacteria;c__Alphaproteobacteria;o__unidentified_Alphaproteobacteria;f__unidentified_Alphaproteobacteria;g__Inquilinus;s__;	0	0	0	0	0	0	0	0	0	0	0	0	0	0	0	0	0	0	0	0	0	0	0	0	0	0	0	0	0	2
OTU_10578	k__Bacteria;p__Actinobacteria;c__;o__;f__;g__;s__;	0	0	0	0	0	0	0	0	0	0	0	0	0	0	0	0	0	0	0	0	0	0	0	0	0	0	0	0	0	2
OTU_10579	k__Bacteria;p__Acidobacteriota;c__Acidobacteriae;o__Acidobacteriales;f__unidentified_Acidobacteriales;g__Terriglobus;s__;	0	0	0	0	4	0	0	2	0	0	0	1	0	2	6	0	0	0	0	1	0	0	2	0	17	6	0	10	5	5
OTU_1058	k__Bacteria;p__Proteobacteria;c__Alphaproteobacteria;o__Rickettsiales;f__unidentified_Rickettsiales;g__unidentified_Rickettsiales;s__metagenome;	0	0	0	0	4	0	8	0	8	4	0	0	0	2	0	0	0	0	0	0	0	3	1	1	11	15	6	3	0	0
OTU_10580	k__Bacteria;p__Firmicutes;c__Bacilli;o__;f__;g__;s__;	0	0	0	0	0	0	0	0	0	0	0	0	0	0	0	0	0	0	0	0	0	0	0	0	0	0	0	0	0	2
OTU_10581	k__Bacteria;p__Actinobacteria;c__unidentified_Actinobacteria;o__Frankiales;f__Sporichthyaceae;g__Sporichthya;s__;	0	0	0	0	0	0	0	0	0	0	0	0	0	0	0	0	0	0	0	0	0	0	0	0	0	0	0	0	0	2
OTU_10582	k__Bacteria;p__;c__;o__;f__;g__;s__;	0	0	0	0	0	0	0	0	0	0	0	1	0	0	0	0	0	0	0	0	0	0	0	0	0	0	0	0	0	2
OTU_10583	k__Bacteria;p__Proteobacteria;c__Alphaproteobacteria;o__Rickettsiales;f__;g__;s__;	0	0	0	0	0	0	0	0	0	0	0	0	1	0	0	0	0	0	0	0	0	0	0	0	0	0	0	0	0	2
OTU_10584	k__Bacteria;p__Armatimonadota;c__Chthonomonadetes;o__Chthonomonadales;f__Chthonomonadaceae;g__Chthonomonas;s__;	0	0	0	0	0	0	2	2	1	0	1	0	0	0	0	0	0	0	0	0	0	0	0	0	2	4	0	0	0	1
OTU_10585	k__Bacteria;p__Actinobacteria;c__unidentified_Actinobacteria;o__Pseudonocardiales;f__Pseudonocardiaceae;g__;s__;	0	0	0	0	0	0	0	0	0	0	0	0	0	0	0	0	0	0	0	0	0	0	0	0	0	0	0	1	2	3
OTU_10586	k__Bacteria;p__Actinobacteria;c__unidentified_Actinobacteria;o__Micrococcales;f__Microbacteriaceae;g__;s__;	0	0	0	0	0	0	0	0	0	0	0	0	0	0	1	0	0	0	0	0	0	0	0	0	0	0	0	1	0	3
OTU_10587	k__Bacteria;p__Actinobacteriota;c__Thermoleophilia;o__Solirubrobacterales;f__Solirubrobacteraceae;g__;s__;	0	0	0	0	0	0	0	0	0	0	0	0	0	0	0	0	0	0	0	0	0	0	0	0	0	0	0	0	0	3
OTU_10588	k__Bacteria;p__Chloroflexi;c__Ktedonobacteria;o__Ktedonobacterales;f__Ktedonobacteraceae;g__;s__;	0	0	0	0	0	0	1	1	0	0	0	0	0	0	0	0	0	0	0	0	0	0	0	0	1	0	0	0	0	3
OTU_10589	k__Bacteria;p__Proteobacteria;c__Gammaproteobacteria;o__Legionellales;f__Legionellaceae;g__Legionella;s__;	0	0	0	0	0	0	0	0	0	0	0	0	0	0	0	0	0	0	0	0	0	0	0	0	0	1	0	0	0	1
OTU_1059	k__Bacteria;p__Chloroflexi;c__Chloroflexia;o__Chloroflexales;f__Roseiflexaceae;g__;s__;	0	0	0	0	0	0	22	22	15	0	2	0	0	0	0	0	0	0	0	0	0	37	0	0	1	6	0	1	1	1
OTU_10590	k__Bacteria;p__Acidobacteriota;c__Acidobacteriae;o__Acidobacteriales;f__;g__;s__;	0	0	0	0	0	0	0	0	0	0	0	0	0	0	0	0	0	0	0	0	0	0	0	0	0	1	0	0	0	2
OTU_10591	k__Bacteria;p__Parcubacteria;c__;o__;f__;g__;s__;	0	0	0	0	0	0	0	0	1	0	0	0	0	0	0	0	0	0	0	0	0	0	0	0	0	0	0	0	0	2
OTU_10592	k__Bacteria;p__;c__;o__;f__;g__;s__;	0	0	0	0	0	0	0	0	0	0	0	0	0	0	0	0	0	0	0	0	0	0	0	0	0	0	0	0	0	2
OTU_10593	k__Bacteria;p__;c__;o__;f__;g__;s__;	0	0	0	0	0	0	0	0	0	0	0	2	0	0	0	0	0	0	0	0	0	0	0	0	1	1	0	0	0	1
OTU_10594	k__Bacteria;p__Elusimicrobia;c__;o__;f__;g__;s__;	0	0	0	0	0	0	11	0	6	0	0	1	0	0	0	0	0	0	0	0	0	1	0	0	0	0	0	0	0	2
OTU_10595	k__Bacteria;p__Cyanobacteria;c__;o__;f__;g__;s__;	0	0	0	0	0	0	0	0	0	0	0	0	0	0	0	0	0	0	0	0	0	0	0	0	0	0	0	0	0	2
OTU_10596	k__Bacteria;p__Proteobacteria;c__Alphaproteobacteria;o__Sphingomonadales;f__Sphingomonadaceae;g__Sphingobium;s__;	0	0	0	0	0	0	0	0	0	0	0	0	0	0	0	0	0	0	0	0	0	0	0	0	0	0	0	0	0	2
OTU_10597	k__Bacteria;p__Actinobacteria;c__;o__;f__;g__;s__;	0	0	0	0	0	0	0	0	0	0	0	0	0	0	0	0	0	0	0	0	0	0	0	0	0	0	0	0	0	2
OTU_10598	k__Bacteria;p__Cyanobacteria;c__;o__;f__;g__;s__;	0	0	0	0	0	0	0	0	0	0	0	0	0	0	0	0	0	0	0	0	0	0	0	0	0	0	0	0	0	2
OTU_10599	k__Bacteria;p__Proteobacteria;c__Alphaproteobacteria;o__Rickettsiales;f__;g__;s__;	0	0	0	0	0	0	0	0	0	0	0	0	0	0	0	0	0	0	0	0	0	0	0	0	0	0	0	0	0	4
OTU_106	k__Bacteria;p__Chloroflexi;c__Ktedonobacteria;o__Ktedonobacterales;f__;g__;s__;	0	0	0	0	1	0	277	175	258	52	59	77	5	6	2	0	0	0	0	0	0	175	80	50	52	39	33	13	22	7
OTU_1060	k__Bacteria;p__Proteobacteria;c__Gammaproteobacteria;o__Burkholderiales;f__Nitrosomonadaceae;g__;s__;	0	0	0	0	8	0	23	21	17	1	2	0	0	0	0	0	0	0	0	0	0	3	2	1	1	5	0	0	0	0
OTU_10600	k__Bacteria;p__;c__;o__;f__;g__;s__;	0	0	0	0	0	0	0	0	0	0	0	0	0	0	0	0	0	0	0	0	0	0	0	0	0	0	0	0	0	2
OTU_10601	k__Bacteria;p__Proteobacteria;c__Alphaproteobacteria;o__unidentified_Alphaproteobacteria;f__unidentified_Alphaproteobacteria;g__Dongia;s__;	0	0	0	0	0	0	0	0	0	0	0	0	0	0	0	0	0	0	0	0	0	0	0	0	0	0	0	0	0	2
OTU_10602	k__Bacteria;p__Proteobacteria;c__Gammaproteobacteria;o__;f__;g__;s__;	0	0	0	0	0	0	0	0	2	0	0	0	0	0	0	0	0	0	0	0	0	0	0	0	0	1	1	0	0	1
OTU_10603	k__Bacteria;p__Actinobacteriota;c__Thermoleophilia;o__Solirubrobacterales;f__Solirubrobacteraceae;g__;s__;	0	0	0	0	0	0	0	0	0	0	0	0	0	0	0	0	0	0	0	0	0	0	0	0	0	0	0	0	0	2
OTU_10604	k__Bacteria;p__;c__;o__;f__;g__;s__;	0	0	0	0	0	0	0	0	0	0	0	0	0	0	0	0	0	0	0	0	0	0	0	0	0	0	0	0	0	2
OTU_10605	k__Bacteria;p__Chloroflexi;c__Ktedonobacteria;o__Ktedonobacterales;f__Ktedonobacteraceae;g__;s__;	0	0	0	0	0	0	0	0	0	0	0	0	0	0	0	0	0	0	0	0	0	0	0	0	0	0	0	0	0	2
OTU_10606	k__Bacteria;p__Actinobacteria;c__unidentified_Actinobacteria;o__Frankiales;f__Frankiaceae;g__Jatrophihabitans;s__;	0	0	0	0	0	0	0	0	0	0	0	0	0	0	0	0	0	0	0	0	0	0	0	0	0	1	0	0	0	2
OTU_10607	k__Bacteria;p__Actinobacteria;c__unidentified_Actinobacteria;o__Frankiales;f__Acidothermaceae;g__Acidothermus;s__;	0	0	0	0	0	0	0	0	0	0	0	0	0	0	0	0	0	0	0	0	0	0	0	0	0	0	0	0	0	2
OTU_10608	k__Bacteria;p__Actinobacteria;c__unidentified_Actinobacteria;o__Micrococcales;f__Microbacteriaceae;g__;s__;	0	0	0	0	0	0	0	0	0	0	0	1	0	0	0	0	0	0	0	0	0	0	0	0	0	0	0	0	0	2
OTU_1061	k__Bacteria;p__;c__;o__;f__;g__;s__;	0	0	0	0	0	0	2	31	0	13	17	4	8	2	0	0	0	0	0	0	0	1	0	1	2	0	2	3	8	2
OTU_1062	k__Bacteria;p__Verrucomicrobiota;c__Verrucomicrobiae;o__;f__;g__;s__;	0	0	0	0	0	0	1	12	7	1	3	0	0	1	1	0	0	0	0	0	0	14	0	1	10	5	0	4	7	0
OTU_1063	k__Bacteria;p__Proteobacteria;c__Gammaproteobacteria;o__Burkholderiales;f__Burkholderiaceae;g__;s__;	0	0	0	0	0	0	2	37	92	2	2	0	0	0	0	0	0	0	0	0	0	5	0	0	0	2	0	2	1	0
OTU_1064	k__Bacteria;p__Proteobacteria;c__Alphaproteobacteria;o__Sphingomonadales;f__Sphingomonadaceae;g__Sphingomonas;s__;	6	10	5	2	0	0	0	0	7	0	7	0	6	5	16	29	12	30	1	0	0	14	1	1	1	3	1	9	0	4
OTU_1065	k__Bacteria;p__Actinobacteria;c__unidentified_Actinobacteria;o__Propionibacteriales;f__Propionibacteriaceae;g__Microlunatus;s__;	1	2	5	0	4	0	1	0	0	4	3	2	5	6	16	5	2	10	0	0	0	1	3	0	12	11	3	1	1	0
OTU_1066	k__Bacteria;p__Firmicutes;c__Bacilli;o__Bacillales;f__Planococcaceae;g__Rummeliibacillus;s__Rummeliibacillus_pycnus;	0	0	0	0	1	0	33	3	4	22	12	12	0	0	0	0	0	0	0	0	0	10	0	2	32	13	10	1	1	0
OTU_1067	k__Bacteria;p__Proteobacteria;c__Alphaproteobacteria;o__unidentified_Alphaproteobacteria;f__Acetobacteraceae;g__;s__;	0	0	0	0	3	0	20	27	19	3	0	1	2	2	1	0	0	0	0	0	0	9	0	0	1	1	0	1	1	0
OTU_1068	k__Bacteria;p__Verrucomicrobiota;c__Verrucomicrobiae;o__Opitutales;f__Opitutaceae;g__Opitutus;s__metagenome;	0	0	0	0	4	0	9	12	2	0	3	1	1	0	1	0	0	0	0	0	0	9	0	0	12	4	0	1	0	2
OTU_1069	k__Bacteria;p__Actinobacteria;c__unidentified_Actinobacteria;o__Micromonosporales;f__Micromonosporaceae;g__Rhizocola;s__Catellatospora_sp_KC_EP_S6;	0	0	0	0	1	0	0	0	1	10	10	3	0	0	0	0	0	0	0	0	0	5	3	0	1	10	2	0	2	2
OTU_107	k__Bacteria;p__Acidobacteriota;c__Acidobacteriae;o__;f__;g__;s__;	0	0	0	0	54	0	151	153	176	77	70	51	40	34	60	0	0	0	0	0	0	35	13	4	118	85	44	108	125	65
OTU_1070	k__Bacteria;p__Acidobacteriota;c__Acidobacteriae;o__Acidobacteriales;f__;g__;s__;	0	0	0	0	4	0	0	13	5	3	4	1	0	0	0	0	0	0	0	0	0	17	5	6	4	2	1	0	3	1
OTU_1071	k__Bacteria;p__Acidobacteriota;c__unidentified_Acidobacteriota;o__unidentified_Acidobacteriota;f__unidentified_Acidobacteriota;g__unidentified_Acidobacteriota;s__metagenome;	0	0	0	0	5	0	13	11	11	7	9	2	0	0	1	0	0	0	0	0	0	0	0	0	12	2	1	0	0	0
OTU_1072	k__Bacteria;p__Acidobacteriota;c__Holophagae;o__Holophagales;f__Holophagaceae;g__;s__;	0	0	0	0	18	0	27	15	15	6	2	1	0	0	0	0	0	0	0	0	0	4	0	1	5	4	0	0	0	0
OTU_1073	k__Bacteria;p__;c__;o__;f__;g__;s__;	0	0	0	0	20	0	8	4	11	0	2	0	0	0	13	0	0	0	0	0	0	7	0	0	5	0	0	0	0	0
OTU_1074	k__Bacteria;p__Firmicutes;c__Clostridia;o__Clostridiales;f__Clostridiaceae;g__;s__;	0	0	0	0	3	0	0	2	2	2	8	6	0	0	5	0	0	0	0	0	0	0	5	6	2	3	0	2	0	0
OTU_1075	k__Bacteria;p__Bacteroidota;c__Bacteroidia;o__;f__;g__;s__;	0	0	0	0	3	0	15	20	15	1	2	1	3	1	2	0	0	0	0	0	0	0	0	0	6	0	0	0	3	0
OTU_1076	k__Bacteria;p__Proteobacteria;c__Alphaproteobacteria;o__Micropepsales;f__Micropepsaceae;g__;s__;	0	0	0	0	5	0	38	25	33	1	1	3	0	1	5	0	0	0	0	0	0	1	0	0	9	20	7	6	8	1
OTU_1077	k__Bacteria;p__Verrucomicrobiota;c__Verrucomicrobiae;o__;f__;g__;s__;	0	0	0	0	6	0	63	59	16	1	1	4	0	2	0	0	0	0	0	0	0	12	0	0	12	8	2	4	0	0
OTU_1078	k__Bacteria;p__Acidobacteriota;c__Holophagae;o__Holophagales;f__Holophagaceae;g__;s__;	0	0	0	0	5	0	35	33	17	2	1	0	0	0	1	0	0	0	0	0	0	7	1	0	3	1	2	1	0	0
OTU_1079	k__Bacteria;p__Actinobacteria;c__unidentified_Actinobacteria;o__Propionibacteriales;f__Nocardioidaceae;g__Nocardioides;s__;	10	3	19	0	2	0	0	0	1	1	4	0	0	1	2	13	1	5	0	0	0	1	1	0	3	4	0	2	4	1
OTU_108	k__Bacteria;p__Actinobacteria;c__unidentified_Actinobacteria;o__Micrococcales;f__Microbacteriaceae;g__Leifsonia;s__;	0	1	96	256	8	146	160	26	115	86	35	35	21	38	38	2	3	55	153	55	0	42	5	2	27	40	20	37	46	31
OTU_1080	k__Bacteria;p__Gemmatimonadetes;c__unidentified_Gemmatimonadetes;o__Gemmatimonadales;f__Gemmatimonadaceae;g__Gemmatimonas;s__;	0	0	0	0	4	0	10	0	8	1	9	2	0	0	0	0	0	0	0	0	0	0	0	0	3	7	0	0	0	0
OTU_1081	k__Bacteria;p__Chloroflexi;c__Ktedonobacteria;o__Ktedonobacterales;f__Ktedonobacteraceae;g__;s__;	0	0	0	0	1	0	18	13	5	11	13	6	1	0	1	0	0	0	0	0	0	3	0	1	13	6	9	0	0	0
OTU_1082	k__Bacteria;p__Chloroflexi;c__;o__;f__;g__;s__;	0	0	0	0	1	0	25	33	13	4	3	3	0	0	0	0	0	0	0	0	0	10	10	1	2	1	1	2	0	0
OTU_1083	k__Bacteria;p__Firmicutes;c__Bacilli;o__Bacillales;f__Bacillaceae;g__Bacillus;s__Bacillus_thermoamylovorans;	0	0	0	0	10	0	9	0	0	3	0	0	0	1	0	0	0	0	0	0	10	0	0	19	0	4	0	0	2	2
OTU_1084	k__Bacteria;p__Chloroflexi;c__Ktedonobacteria;o__Ktedonobacterales;f__Ktedonobacteraceae;g__;s__;	0	0	0	0	0	0	15	6	0	2	1	0	0	0	0	0	0	0	0	0	0	6	0	0	2	5	5	0	0	0
OTU_1085	k__Bacteria;p__Proteobacteria;c__Gammaproteobacteria;o__Burkholderiales;f__Sutterellaceae;g__Parasutterella;s__Parasutterella_secunda;	0	0	0	0	18	0	34	0	39	0	0	0	0	0	0	0	7	0	0	0	0	42	0	0	0	0	0	0	0	0
OTU_1086	k__Bacteria;p__Chloroflexi;c__Ktedonobacteria;o__;f__;g__;s__;	0	0	0	0	4	0	25	13	13	0	0	0	0	0	0	0	0	0	0	0	0	3	1	0	5	2	3	0	0	0
OTU_1087	k__Bacteria;p__Proteobacteria;c__Gammaproteobacteria;o__;f__;g__;s__;	0	0	0	0	2	0	48	24	23	0	0	0	0	0	0	0	0	0	0	0	0	0	0	0	4	3	0	0	0	0
OTU_1088	k__Bacteria;p__Elusimicrobia;c__;o__;f__;g__;s__;	0	0	0	0	0	0	23	14	8	0	0	0	0	0	0	0	0	0	0	0	0	0	0	0	0	0	1	0	0	0
OTU_1089	k__Bacteria;p__Verrucomicrobiota;c__Verrucomicrobiae;o__Verrucomicrobiales;f__Verrucomicrobiaceae;g__Roseimicrobium;s__;	0	0	0	0	1	0	10	16	1	3	1	5	1	0	0	0	0	0	0	0	0	1	0	0	1	14	6	3	1	0
OTU_109	k__Bacteria;p__Actinobacteriota;c__Thermoleophilia;o__Gaiellales;f__;g__;s__;	0	0	0	0	40	0	170	95	125	43	28	26	4	4	9	0	0	0	0	0	0	62	11	2	26	34	15	7	22	7
OTU_1090	k__Bacteria;p__Acidobacteriota;c__Acidobacteriae;o__Solibacterales;f__Solibacteraceae;g__;s__;	0	0	0	0	4	0	21	27	9	5	10	1	0	0	0	0	0	0	0	0	0	6	2	0	5	3	1	2	2	0
OTU_1091	k__Bacteria;p__Firmicutes;c__Clostridia;o__unidentified_Clostridia;f__Oscillospiraceae;g__;s__;	0	0	0	0	5	0	5	0	89	0	0	0	0	0	0	0	0	0	0	0	0	13	0	8	3	0	0	0	0	0
OTU_1092	k__Bacteria;p__Acidobacteriota;c__Acidobacteriae;o__Acidobacteriales;f__;g__;s__;	0	0	0	0	13	0	0	29	9	4	0	1	1	0	0	0	0	0	0	0	0	0	0	0	7	5	0	0	0	0
OTU_1093	k__Bacteria;p__Acidobacteriota;c__Acidobacteriae;o__Acidobacteriales;f__;g__;s__;	0	0	0	0	4	0	0	17	11	0	1	2	0	0	0	0	0	0	0	0	0	9	0	2	0	4	4	0	0	0
OTU_1094	k__Bacteria;p__Proteobacteria;c__Gammaproteobacteria;o__Burkholderiales;f__Sulfuricellaceae;g__Sulfuriferula;s__;	0	0	0	0	0	0	2	0	2	0	0	0	0	0	0	0	0	0	0	0	0	161	7	3	0	0	0	0	0	0
OTU_1095	k__Bacteria;p__;c__;o__;f__;g__;s__;	0	0	0	0	4	0	0	15	48	0	0	0	0	0	0	0	0	0	0	0	0	1	0	0	0	0	0	0	0	0
OTU_1096	k__Bacteria;p__Proteobacteria;c__Gammaproteobacteria;o__Xanthomonadales;f__Xanthomonadaceae;g__Arenimonas;s__;	0	0	0	0	1	0	1	0	0	12	33	4	0	0	0	0	0	0	0	0	0	3	1	0	14	5	1	0	0	0
OTU_1097	k__Bacteria;p__Chloroflexi;c__;o__;f__;g__;s__;	0	0	0	0	0	0	0	0	3	9	8	9	0	3	5	0	0	0	0	0	0	6	0	0	21	3	1	0	0	0
OTU_1098	k__Bacteria;p__Proteobacteria;c__Gammaproteobacteria;o__Burkholderiales;f__;g__;s__;	0	0	0	0	0	0	0	0	0	15	9	3	0	0	7	0	0	0	0	0	0	1	1	2	14	5	5	0	0	0
OTU_1099	k__Bacteria;p__;c__;o__;f__;g__;s__;	0	0	0	0	4	0	44	5	39	6	7	4	0	0	0	0	0	0	0	0	0	9	0	0	3	1	0	0	0	0
OTU_11	k__Bacteria;p__Cyanobacteria;c__;o__;f__;g__;s__;	50644	42002	51760	63475	38682	74023	605	744	395	2164	789	1183	36297	38384	31180	60266	55713	42435	79323	66249	61245	128	58	75	538	273	763	43772	41271	42909
OTU_110	k__Bacteria;p__Acidobacteriota;c__Acidobacteriae;o__Acidobacteriales;f__;g__;s__;	0	0	0	0	118	0	162	280	126	42	57	39	0	5	2	0	0	0	0	0	0	54	5	9	71	61	11	1	10	4
OTU_1100	k__Bacteria;p__Actinobacteriota;c__Thermoleophilia;o__Solirubrobacterales;f__;g__;s__;	0	0	0	0	0	0	0	0	0	6	12	3	0	5	2	0	0	0	0	0	0	6	5	5	3	5	2	3	4	0
OTU_1101	k__Bacteria;p__Actinobacteriota;c__Acidimicrobiia;o__;f__;g__;s__;	0	0	0	0	0	0	0	0	0	7	1	8	1	0	2	0	0	0	0	0	0	0	3	0	3	11	1	0	1	0
OTU_1102	k__Bacteria;p__Actinobacteria;c__;o__;f__;g__;s__;	0	0	0	0	0	0	0	0	92	3	4	3	0	0	0	0	0	0	0	0	0	3	0	0	1	0	3	0	0	0
OTU_1103	k__Bacteria;p__Proteobacteria;c__Gammaproteobacteria;o__Burkholderiales;f__;g__;s__;	0	0	0	0	1	0	0	0	2	22	33	6	0	0	2	0	0	0	0	0	0	7	3	0	7	10	5	0	0	0
OTU_1104	k__Bacteria;p__;c__;o__;f__;g__;s__;	0	0	0	0	0	0	0	0	2	3	18	1	0	0	0	0	0	0	0	0	0	1	0	0	9	3	85	0	0	0
OTU_1105	k__Bacteria;p__Chloroflexi;c__Ktedonobacteria;o__;f__;g__;s__;	0	0	0	0	0	0	13	24	13	7	12	10	1	0	2	0	0	0	0	0	1	41	3	0	16	16	7	2	4	0
OTU_1106	k__Bacteria;p__Proteobacteria;c__Alphaproteobacteria;o__Rhizobiales;f__;g__;s__;	0	0	0	0	4	0	0	1	2	7	8	13	1	0	0	0	0	0	0	0	0	8	1	0	19	12	0	0	0	3
OTU_1107	k__Bacteria;p__Myxococcota;c__Myxococcia;o__Myxococcales;f__Myxococcaceae;g__;s__;	0	0	0	0	4	0	11	48	12	3	8	2	0	1	0	0	0	0	0	0	0	0	0	0	6	7	0	0	0	0
OTU_1108	k__Bacteria;p__Proteobacteria;c__Gammaproteobacteria;o__Burkholderiales;f__Nitrosomonadaceae;g__;s__;	0	0	0	0	2	0	30	12	68	3	4	1	0	6	0	0	0	0	0	0	0	118	4	25	6	1	0	0	0	0
OTU_1109	k__Bacteria;p__Proteobacteria;c__Gammaproteobacteria;o__Burkholderiales;f__Nitrosomonadaceae;g__;s__;	0	0	0	0	1	0	0	2	2	6	8	12	0	0	0	0	0	0	0	0	0	2	4	1	32	6	1	0	0	0
OTU_111	k__Bacteria;p__Actinobacteria;c__unidentified_Actinobacteria;o__Frankiales;f__Acidothermaceae;g__Acidothermus;s__;	0	0	0	0	60	0	113	101	110	102	91	76	0	1	3	0	0	0	0	0	0	106	31	6	36	47	15	1	5	4
OTU_1110	k__Bacteria;p__Proteobacteria;c__Gammaproteobacteria;o__Burkholderiales;f__Nitrosomonadaceae;g__;s__;	0	0	0	0	7	0	9	7	10	12	1	1	0	0	3	0	0	0	0	0	0	6	2	0	1	16	2	1	0	1
OTU_1111	k__Bacteria;p__Proteobacteria;c__Gammaproteobacteria;o__Burkholderiales;f__unidentified_Burkholderiales;g__unidentified_Burkholderiales;s__metagenome;	0	0	0	0	0	0	0	0	0	5	23	9	0	0	1	0	0	0	0	0	0	0	2	0	15	3	4	0	0	0
OTU_1112	k__Bacteria;p__Proteobacteria;c__Gammaproteobacteria;o__Pseudomonadales;f__;g__;s__;	0	0	0	0	5	0	4	2	2	18	24	1	0	0	0	0	0	0	0	0	0	2	6	0	3	16	0	0	0	0
OTU_1113	k__Bacteria;p__Chloroflexi;c__Ktedonobacteria;o__Ktedonobacterales;f__Ktedonobacteraceae;g__;s__;	0	0	0	0	2	0	9	24	4	8	3	9	0	0	0	0	0	0	0	0	0	4	0	0	2	3	2	0	1	0
OTU_1114	k__Bacteria;p__Actinobacteriota;c__Thermoleophilia;o__;f__;g__;s__;	0	0	0	0	0	0	0	0	0	1	12	14	0	1	10	0	0	0	0	0	0	2	0	0	9	4	5	0	0	0
OTU_1115	k__Bacteria;p__Proteobacteria;c__Gammaproteobacteria;o__unidentified_Gammaproteobacteria;f__unidentified_Gammaproteobacteria;g__Acidibacter;s__;	0	0	0	0	0	0	3	0	1	8	48	16	0	0	0	0	0	0	0	0	0	4	17	2	45	8	10	0	0	0
OTU_1116	k__Bacteria;p__Proteobacteria;c__Alphaproteobacteria;o__Sphingomonadales;f__Sphingomonadaceae;g__Novosphingobium;s__metagenome;	0	0	0	0	5	2	23	10	14	14	38	8	0	11	34	0	0	1	0	0	0	230	32	8	46	41	23	9	17	4
OTU_1117	k__Bacteria;p__Acidobacteriota;c__Blastocatellia;o__unidentified_Blastocatellia;f__Pyrinomonadaceae;g__;s__;	0	0	0	0	0	0	0	0	0	5	5	20	0	0	1	0	0	0	0	0	0	0	3	0	31	7	6	0	0	0
OTU_1118	k__Bacteria;p__Actinobacteria;c__unidentified_Actinobacteria;o__Corynebacteriales;f__Mycobacteriaceae;g__Mycobacterium;s__;	0	0	0	0	0	0	0	2	5	54	65	53	10	26	28	0	0	0	0	0	0	18	8	2	38	45	14	30	23	42
OTU_1119	k__Bacteria;p__Firmicutes;c__Bacilli;o__unidentified_Bacilli;f__Paenibacillaceae;g__Paenibacillus;s__Paenibacillus_alginolyticus;	0	0	0	0	0	0	2	0	7	1	9	8	0	0	5	0	0	0	0	0	0	3	0	1	10	4	0	0	0	0
OTU_112	k__Bacteria;p__Proteobacteria;c__Gammaproteobacteria;o__Burkholderiales;f__Burkholderiaceae;g__Ralstonia;s__;	0	1	2	9	213	14	301	74	36	5	8	4	23	67	117	3	0	1	8	3	25	14	4	37	9	12	7	413	69	11
OTU_1120	k__Bacteria;p__Myxococcota;c__unidentified_Myxococcota;o__unidentified_Myxococcota;f__Polyangiaceae;g__Pajaroellobacter;s__metagenome;	0	0	0	0	2	0	22	5	6	0	2	1	0	0	0	0	0	0	0	0	0	5	0	2	3	1	0	0	0	0
OTU_1121	k__Bacteria;p__Myxococcota;c__unidentified_Myxococcota;o__unidentified_Myxococcota;f__Haliangiaceae;g__Haliangium;s__;	0	0	0	0	6	0	7	1	6	1	5	3	0	0	0	0	0	0	0	0	0	1	1	0	2	3	2	0	0	0
OTU_1122	k__Bacteria;p__Acidobacteriota;c__Thermoanaerobaculia;o__Thermoanaerobaculales;f__Thermoanaerobaculaceae;g__;s__;	0	0	0	0	0	0	1	0	54	0	2	0	0	0	0	0	0	0	0	0	0	6	4	1	2	2	1	0	0	0
OTU_1123	k__Bacteria;p__Actinobacteria;c__unidentified_Actinobacteria;o__Frankiales;f__;g__;s__;	4	1	3	1	5	0	15	2	24	27	21	18	10	12	16	0	3	0	0	0	0	116	7	0	40	36	19	14	25	7
OTU_1124	k__Bacteria;p__Myxococcota;c__Myxococcia;o__Myxococcales;f__Myxococcaceae;g__;s__;	0	0	0	0	1	0	17	45	17	2	2	1	0	0	3	0	0	0	0	0	0	1	4	1	2	1	0	0	0	0
OTU_1125	k__Bacteria;p__Actinobacteria;c__unidentified_Actinobacteria;o__Propionibacteriales;f__Nocardioidaceae;g__Nocardioides;s__;	0	0	0	0	1	0	5	1	6	17	29	13	4	5	6	0	0	0	0	0	0	20	6	7	3	4	0	6	4	4
OTU_1126	k__Bacteria;p__Firmicutes;c__Bacilli;o__Lactobacillales;f__Lactobacillaceae;g__Levilactobacillus;s__Lactobacillus_brevis;	1	0	0	0	0	0	0	0	0	0	0	0	1	5	90	0	0	0	0	0	0	0	0	0	0	0	0	3	1	0
OTU_1127	k__Bacteria;p__Proteobacteria;c__Alphaproteobacteria;o__unidentified_Alphaproteobacteria;f__Acetobacteraceae;g__;s__;	0	0	0	0	0	0	2	0	2	58	27	45	12	18	20	0	0	0	0	0	0	0	2	0	14	6	3	8	14	4
OTU_1128	k__Bacteria;p__Bacteroidota;c__Bacteroidia;o__Sphingobacteriales;f__Sphingobacteriaceae;g__Mucilaginibacter;s__;	0	0	0	0	2	0	1	1	0	7	2	2	6	2	5	0	0	0	0	0	0	6	0	0	1	3	0	7	0	0
OTU_1129	k__Bacteria;p__Bacteroidota;c__Bacteroidia;o__Chitinophagales;f__Chitinophagaceae;g__Edaphobaculum;s__;	0	0	0	0	1	0	0	4	0	12	10	5	1	0	0	0	0	0	0	0	0	0	1	0	15	45	4	0	0	0
OTU_113	k__Bacteria;p__Actinobacteria;c__unidentified_Actinobacteria;o__Catenulisporales;f__Catenulisporaceae;g__Catenulispora;s__Catenulispora_sp;	0	0	0	0	31	0	211	149	131	75	115	92	17	19	17	0	0	0	0	0	0	80	26	12	144	139	41	44	61	18
OTU_1130	k__Bacteria;p__Bacteroidota;c__Bacteroidia;o__Chitinophagales;f__Chitinophagaceae;g__Puia;s__;	0	0	0	0	2	0	2	5	15	5	12	6	30	16	16	0	0	0	0	0	0	9	0	0	17	26	16	28	30	8
OTU_1131	k__Bacteria;p__Proteobacteria;c__Gammaproteobacteria;o__Burkholderiales;f__;g__;s__;	0	0	0	0	3	0	25	4	17	2	7	3	1	0	0	0	0	0	0	0	0	30	0	1	17	10	9	0	2	1
OTU_1132	k__Bacteria;p__Proteobacteria;c__Gammaproteobacteria;o__Xanthomonadales;f__Rhodanobacteraceae;g__Rhodanobacter;s__;	0	0	0	0	1	0	0	0	0	2	0	0	8	5	3	0	0	0	0	0	0	0	1	0	0	0	0	0	0	1
OTU_1133	k__Bacteria;p__Proteobacteria;c__Gammaproteobacteria;o__Burkholderiales;f__Alcaligenaceae;g__;s__;	0	0	0	0	0	0	0	0	0	20	23	14	5	6	0	1	0	0	0	0	0	0	0	0	18	22	7	3	0	0
OTU_1134	k__Bacteria;p__Proteobacteria;c__Alphaproteobacteria;o__unidentified_Alphaproteobacteria;f__Geminicoccaceae;g__;s__;	0	0	0	0	0	0	0	0	0	6	8	1	0	17	3	0	0	0	0	0	0	0	0	0	4	5	1	0	0	0
OTU_1135	k__Bacteria;p__Acidobacteriota;c__Vicinamibacteria;o__Vicinamibacterales;f__Vicinamibacteraceae;g__;s__;	0	0	0	0	0	0	0	0	0	6	6	3	0	24	15	0	0	0	0	0	0	0	0	0	5	4	0	0	0	0
OTU_1136	k__Bacteria;p__;c__;o__;f__;g__;s__;	0	0	0	0	0	0	0	0	2	1	0	0	0	15	33	0	0	0	0	0	0	4	3	0	1	2	0	0	0	0
OTU_1137	k__Bacteria;p__;c__;o__;f__;g__;s__;	0	0	0	0	0	0	1	0	3	19	10	21	1	1	1	0	0	0	0	0	0	3	0	0	14	12	4	0	0	0
OTU_1138	k__Bacteria;p__Proteobacteria;c__Alphaproteobacteria;o__unidentified_Alphaproteobacteria;f__Acetobacteraceae;g__;s__;	0	0	0	0	15	0	0	1	3	2	0	5	0	2	3	0	0	0	0	0	0	0	0	1	3	1	1	3	3	0
OTU_1139	k__Bacteria;p__Actinobacteria;c__unidentified_Actinobacteria;o__Micrococcales;f__Dermacoccaceae;g__Flexivirga;s__Flexivirga_alba;	0	0	0	0	0	0	0	0	1	3	5	5	0	3	0	0	0	0	0	0	0	86	0	0	22	15	4	1	0	2
OTU_114	k__Bacteria;p__Actinobacteriota;c__Thermoleophilia;o__Gaiellales;f__;g__;s__;	0	0	0	0	39	0	134	42	203	34	29	21	5	6	14	0	0	0	0	0	0	196	17	11	84	98	44	44	52	32
OTU_1140	k__Bacteria;p__Actinobacteria;c__unidentified_Actinobacteria;o__Micrococcales;f__Microbacteriaceae;g__Microbacterium;s__;	1	0	0	0	2	0	0	0	1	11	18	1	4	13	7	0	1	1	0	0	0	0	1	0	7	10	5	3	2	4
OTU_1141	k__Bacteria;p__Proteobacteria;c__Gammaproteobacteria;o__Xanthomonadales;f__Rhodanobacteraceae;g__Rhodanobacter;s__;	1	0	0	0	0	0	0	2	2	29	25	16	91	126	84	0	0	0	0	0	0	3	36	8	2	4	0	10	9	4
OTU_1142	k__Bacteria;p__Proteobacteria;c__Gammaproteobacteria;o__Xanthomonadales;f__Rhodanobacteraceae;g__;s__;	0	0	0	0	2	0	0	0	5	5	11	9	0	2	2	0	0	0	0	0	0	1	0	3	36	17	10	0	3	0
OTU_1143	k__Bacteria;p__Proteobacteria;c__Alphaproteobacteria;o__Sphingomonadales;f__Sphingomonadaceae;g__Sphingobium;s__metagenome;	0	0	0	0	4	0	2	0	32	2	0	0	3	1	4	0	0	0	0	0	0	5	0	0	5	0	2	6	2	1
OTU_1144	k__Bacteria;p__Proteobacteria;c__Alphaproteobacteria;o__Rhizobiales;f__unidentified_Rhizobiales;g__Rhodomicrobium;s__;	0	0	0	0	0	0	0	0	0	7	20	11	0	0	13	0	0	0	0	0	0	1	3	1	16	1	0	0	0	0
OTU_1145	k__Bacteria;p__Acidobacteriota;c__Acidobacteriae;o__Acidobacteriales;f__;g__;s__;	0	0	0	0	0	0	0	0	0	13	17	17	0	0	6	0	0	0	0	0	0	0	7	0	25	24	4	0	0	0
OTU_1146	k__Bacteria;p__Nitrospirota;c__Nitrospira;o__Nitrospirales;f__Nitrospiraceae;g__;s__;	0	0	0	0	0	0	0	0	0	3	8	18	0	0	10	0	0	0	0	0	0	0	1	0	24	7	1	0	0	0
OTU_1147	k__Bacteria;p__Cyanobacteria;c__;o__;f__;g__;s__;	35	34	26	40	12	34	2	5	1	0	0	0	19	8	4	32	26	39	40	32	37	0	0	0	1	0	1	22	35	22
OTU_1148	k__Bacteria;p__Chloroflexi;c__Ktedonobacteria;o__Ktedonobacterales;f__;g__;s__;	0	0	0	0	0	0	59	91	70	7	21	16	1	1	1	0	0	0	0	0	0	57	3	1	13	5	6	1	6	2
OTU_1149	k__Bacteria;p__Acidobacteriota;c__Acidobacteriae;o__Bryobacterales;f__Bryobacteraceae;g__Bryobacter;s__;	0	0	0	0	33	0	2	41	12	3	3	2	0	0	8	0	0	0	0	0	0	6	3	1	5	6	0	0	0	0
OTU_115	k__Archaea;p__Crenarchaeota;c__Nitrososphaeria;o__;f__;g__;s__;	0	0	0	0	3	0	36	471	716	0	0	0	0	0	0	0	0	0	0	0	0	14	5	2	0	0	2	0	0	0
OTU_1150	k__Bacteria;p__unidentified_Bacteria;c__Babeliae;o__Babeliales;f__;g__;s__;	0	0	0	0	0	0	13	51	16	5	5	3	0	0	1	0	0	0	0	0	0	1	0	0	10	18	5	0	0	1
OTU_1151	k__Bacteria;p__Actinobacteriota;c__Thermoleophilia;o__Gaiellales;f__;g__;s__;	0	0	0	0	0	0	0	0	0	1	7	12	0	12	10	0	0	0	0	0	0	0	1	0	14	5	1	0	0	0
OTU_1152	k__Bacteria;p__Proteobacteria;c__Alphaproteobacteria;o__unidentified_Alphaproteobacteria;f__Acetobacteraceae;g__;s__;	0	0	0	0	0	0	0	2	12	11	13	5	1	0	7	0	0	0	0	0	0	4	0	0	17	17	4	1	0	1
OTU_1153	k__Bacteria;p__Proteobacteria;c__Alphaproteobacteria;o__Rhodobacterales;f__Rhodobacteraceae;g__Gemmobacter;s__;	0	0	4	3	0	4	0	0	0	0	0	0	0	0	0	0	90	8	3	4	0	0	0	0	0	0	0	0	0	0
OTU_1154	k__Bacteria;p__Verrucomicrobiota;c__Verrucomicrobiae;o__Chthoniobacterales;f__Chthoniobacteraceae;g__;s__;	0	0	0	0	1	0	0	0	0	5	6	4	0	0	2	0	0	0	0	0	0	19	1	5	3	2	0	0	1	0
OTU_1155	k__Bacteria;p__Chloroflexi;c__Ktedonobacteria;o__;f__;g__;s__;	0	0	0	0	0	0	3	0	2	1	7	3	0	0	0	0	0	0	0	0	0	20	1	2	0	5	0	1	0	0
OTU_1156	k__Bacteria;p__Bacteroidota;c__Bacteroidia;o__Bacteroidales;f__Prevotellaceae;g__Alloprevotella;s__;	0	0	0	0	1	0	0	0	0	0	0	0	0	0	0	0	0	1	0	0	0	144	0	0	0	0	0	0	0	0
OTU_1157	k__Bacteria;p__Chloroflexi;c__Anaerolineae;o__unidentified_Anaerolineae;f__unidentified_Anaerolineae;g__unidentified_Anaerolineae;s__metagenome;	0	0	0	0	0	0	6	0	5	8	3	1	1	0	0	0	0	0	0	0	0	0	0	0	19	13	10	0	0	0
OTU_1158	k__Bacteria;p__Bacteroidota;c__Bacteroidia;o__Chitinophagales;f__Chitinophagaceae;g__;s__;	0	0	0	0	3	0	0	15	1	3	1	0	0	0	0	0	0	0	0	0	0	12	1	0	6	3	0	0	0	0
OTU_1159	k__Bacteria;p__Acidobacteriota;c__Blastocatellia;o__unidentified_Blastocatellia;f__Pyrinomonadaceae;g__;s__;	0	0	0	0	0	0	1	0	1	16	11	23	0	5	7	0	0	0	0	0	0	8	6	2	42	16	2	0	0	0
OTU_116	k__Bacteria;p__Fusobacteriota;c__Fusobacteriia;o__Fusobacteriales;f__Fusobacteriaceae;g__Cetobacterium;s__;	0	0	204	5	0	387	0	0	0	0	0	0	0	0	0	128	143	90	259	129	0	0	0	10	0	0	0	0	0	0
OTU_1160	k__Bacteria;p__Armatimonadota;c__Chthonomonadetes;o__Chthonomonadales;f__;g__;s__;	0	0	0	0	0	0	7	4	2	8	4	1	0	0	0	0	0	0	0	0	0	0	0	0	6	10	3	0	0	0
OTU_1161	k__Bacteria;p__;c__;o__;f__;g__;s__;	0	0	0	0	4	0	4	4	5	4	2	2	0	2	1	0	0	0	0	0	0	6	10	5	4	3	1	0	1	0
OTU_1162	k__Bacteria;p__Myxococcota;c__unidentified_Myxococcota;o__unidentified_Myxococcota;f__unidentified_Myxococcota;g__unidentified_Myxococcota;s__metagenome;	0	0	0	0	0	0	24	5	12	0	3	2	0	0	0	0	0	0	0	0	0	1	3	1	2	30	0	0	0	0
OTU_1163	k__Bacteria;p__Acidobacteriota;c__Vicinamibacteria;o__unidentified_Vicinamibacteria;f__unidentified_Vicinamibacteria;g__unidentified_Vicinamibacteria;s__metagenome;	0	0	0	0	0	0	23	27	14	5	4	0	0	0	0	0	0	0	0	0	0	4	0	0	0	11	0	0	0	0
OTU_1164	k__Bacteria;p__Bacteroidota;c__Bacteroidia;o__Cytophagales;f__Microscillaceae;g__unidentified_Microscillaceae;s__metagenome;	0	0	0	0	1	0	36	12	11	0	6	1	0	0	0	0	0	0	0	0	0	3	0	0	4	12	4	1	1	0
OTU_1165	k__Bacteria;p__Acidobacteriota;c__Vicinamibacteria;o__Vicinamibacterales;f__;g__;s__;	0	0	0	0	3	0	11	3	6	1	1	0	0	0	1	0	0	0	0	0	0	3	0	0	6	4	2	0	0	0
OTU_1166	k__Bacteria;p__Chloroflexi;c__Ktedonobacteria;o__Ktedonobacterales;f__Ktedonobacteraceae;g__;s__;	0	0	0	0	0	0	31	23	17	0	1	0	0	0	0	0	0	0	0	0	0	10	1	1	1	1	3	0	0	0
OTU_1167	k__Bacteria;p__Myxococcota;c__unidentified_Myxococcota;o__unidentified_Myxococcota;f__Polyangiaceae;g__;s__;	0	0	0	0	2	0	6	7	1	0	5	0	0	0	0	0	0	0	0	0	0	1	1	8	0	10	1	0	0	0
OTU_1168	k__Bacteria;p__Verrucomicrobiota;c__Verrucomicrobiae;o__;f__;g__;s__;	0	0	0	0	0	0	16	6	1	6	2	3	0	4	3	0	0	0	0	0	0	3	0	0	1	1	3	6	2	0
OTU_1169	k__Bacteria;p__Chloroflexi;c__Ktedonobacteria;o__Ktedonobacterales;f__;g__;s__;	0	0	0	0	0	0	24	15	15	2	5	5	0	0	0	0	0	0	0	0	0	4	0	0	4	0	2	0	2	0
OTU_117	k__Bacteria;p__Actinobacteria;c__unidentified_Actinobacteria;o__Micrococcales;f__Microbacteriaceae;g__Humibacter;s__;	0	0	0	0	0	0	13	0	12	190	137	121	68	88	114	0	0	0	0	0	0	25	0	2	79	65	51	62	50	52
OTU_1170	k__Bacteria;p__Bacteroidota;c__Bacteroidia;o__Chitinophagales;f__Chitinophagaceae;g__Niastella;s__;	0	0	0	0	0	0	0	35	10	3	2	0	0	0	1	0	0	0	0	0	0	9	2	0	0	3	0	3	9	1
OTU_1171	k__Bacteria;p__Proteobacteria;c__Alphaproteobacteria;o__;f__;g__;s__;	0	0	0	0	2	0	0	1	6	3	7	1	0	20	3	0	0	0	0	0	0	4	1	2	12	4	1	0	0	0
OTU_1172	k__Bacteria;p__Actinobacteriota;c__Thermoleophilia;o__Solirubrobacterales;f__Solirubrobacteraceae;g__Conexibacter;s__metagenome;	0	0	0	0	0	0	1	0	6	0	5	3	0	1	3	0	0	0	0	0	0	3	3	0	7	6	1	10	9	2
OTU_1173	k__Bacteria;p__Actinobacteriota;c__Acidimicrobiia;o__;f__;g__;s__;	0	0	0	0	2	0	0	0	0	10	30	27	0	0	0	0	0	0	0	0	0	13	4	1	39	11	7	0	0	2
OTU_1174	k__Bacteria;p__Actinobacteriota;c__Thermoleophilia;o__Gaiellales;f__;g__;s__;	0	0	0	0	0	0	5	5	35	12	25	27	0	0	0	0	0	0	0	0	0	13	1	0	17	12	5	0	1	1
OTU_1175	k__Bacteria;p__Proteobacteria;c__Alphaproteobacteria;o__Rhizobiales;f__Beijerinckiaceae;g__;s__;	80	66	129	4	45	13	0	0	0	0	4	3	2	2	8	218	64	159	17	4	68	1	0	0	5	10	1	14	12	4
OTU_1176	k__Bacteria;p__Proteobacteria;c__Alphaproteobacteria;o__unidentified_Alphaproteobacteria;f__Acetobacteraceae;g__Acidiphilium;s__;	13	7	10	0	4	0	0	0	0	0	0	0	0	0	0	10	3	11	0	0	5	0	0	0	0	0	0	0	0	0
OTU_1177	k__Bacteria;p__Actinobacteria;c__unidentified_Actinobacteria;o__Pseudonocardiales;f__Pseudonocardiaceae;g__Actinomycetospora;s__;	105	62	125	0	28	1	0	0	4	10	4	6	4	1	0	49	20	49	2	2	29	2	0	1	2	3	0	1	5	0
OTU_1178	k__Bacteria;p__Proteobacteria;c__Alphaproteobacteria;o__Rhizobiales;f__Xanthobacteraceae;g__;s__;	0	0	0	0	5	0	26	25	12	3	3	6	3	5	8	0	0	0	0	0	0	4	1	0	2	4	0	11	8	3
OTU_1179	k__Bacteria;p__Acidobacteriota;c__Acidobacteriae;o__Bryobacterales;f__Bryobacteraceae;g__Bryobacter;s__;	0	0	0	0	23	0	16	17	11	0	8	0	5	0	0	0	0	0	0	0	0	4	0	0	4	1	3	2	6	0
OTU_118	k__Bacteria;p__Chloroflexi;c__Ktedonobacteria;o__Ktedonobacterales;f__Ktedonobacteraceae;g__;s__;	0	0	0	0	2	0	69	207	372	10	18	19	0	0	0	0	0	0	0	0	0	55	57	48	13	0	5	0	1	0
OTU_1180	k__Bacteria;p__Proteobacteria;c__Gammaproteobacteria;o__Enterobacterales;f__Erwiniaceae;g__Pantoea;s__;	0	0	2	3	11	0	8	20	17	5	2	2	3	6	12	0	0	0	14	2	3	53	0	2	17	7	5	3	6	2
OTU_1181	k__Bacteria;p__Myxococcota;c__unidentified_Myxococcota;o__unidentified_Myxococcota;f__Haliangiaceae;g__Haliangium;s__;	0	0	0	0	7	0	22	19	19	0	1	0	1	0	1	0	0	0	0	0	0	6	1	2	11	4	2	1	0	2
OTU_1182	k__Bacteria;p__Chloroflexi;c__;o__;f__;g__;s__;	0	0	0	0	3	0	11	1	1	2	19	8	0	0	3	0	0	0	0	0	0	7	0	0	6	2	0	0	0	0
OTU_1183	k__Bacteria;p__unidentified_Bacteria;c__unidentified_Bacteria;o__unidentified_Bacteria;f__unidentified_Bacteria;g__unidentified_Bacteria;s__TM7_phylum_sp_oral_clone_CW040;	0	0	0	0	14	0	3	0	3	0	0	0	0	0	0	1	27	0	0	0	0	2	0	30	0	0	0	0	0	0
OTU_1184	k__Bacteria;p__Proteobacteria;c__Alphaproteobacteria;o__;f__;g__;s__;	0	0	0	0	6	0	8	5	13	7	7	2	0	1	21	0	0	0	0	0	0	10	3	1	4	3	1	0	1	0
OTU_1185	k__Bacteria;p__Myxococcota;c__unidentified_Myxococcota;o__unidentified_Myxococcota;f__Polyangiaceae;g__Pajaroellobacter;s__;	0	0	0	0	5	0	22	8	10	0	0	0	0	0	0	0	0	0	0	0	0	4	0	0	4	0	1	0	3	1
OTU_1186	k__Bacteria;p__Chloroflexi;c__Ktedonobacteria;o__Ktedonobacterales;f__Ktedonobacteraceae;g__;s__;	0	0	0	0	3	0	23	42	4	1	0	0	0	0	0	0	0	0	0	0	0	2	0	0	3	2	2	0	0	0
OTU_1187	k__Bacteria;p__Actinobacteriota;c__Thermoleophilia;o__Gaiellales;f__;g__;s__;	0	0	0	0	2	0	0	0	5	3	7	2	0	0	0	0	0	0	0	0	0	17	4	0	0	2	2	0	0	0
OTU_1188	k__Bacteria;p__Myxococcota;c__unidentified_Myxococcota;o__unidentified_Myxococcota;f__Haliangiaceae;g__Haliangium;s__;	0	0	0	0	2	0	33	5	5	0	3	1	0	0	1	0	0	0	0	0	0	2	0	0	2	4	0	0	2	1
OTU_1189	k__Bacteria;p__Chloroflexi;c__;o__;f__;g__;s__;	0	0	0	0	19	0	33	5	50	3	4	0	0	0	0	0	0	0	0	0	0	24	4	1	11	3	2	3	2	1
OTU_119	k__Bacteria;p__Chloroflexi;c__Ktedonobacteria;o__Ktedonobacterales;f__;g__;s__;	0	0	0	0	14	0	134	114	163	81	83	113	15	8	10	0	0	0	0	0	0	125	81	30	59	34	15	12	25	7
OTU_1190	k__Bacteria;p__Firmicutes;c__Bacilli;o__unidentified_Bacilli;f__Paenibacillaceae;g__Paenibacillus;s__;	0	0	0	0	6	0	10	8	3	3	6	0	0	0	0	1	0	0	1	0	0	13	1	0	1	0	2	2	0	0
OTU_1191	k__Bacteria;p__Acidobacteriota;c__Holophagae;o__;f__;g__;s__;	0	0	0	0	13	0	7	9	8	1	2	0	0	0	0	0	0	0	0	0	0	8	1	0	0	2	0	0	0	0
OTU_1192	k__Bacteria;p__;c__;o__;f__;g__;s__;	0	0	0	0	1	0	0	110	11	4	4	3	0	0	0	0	0	0	0	0	0	6	2	0	12	5	2	1	2	0
OTU_1193	k__Bacteria;p__Proteobacteria;c__Alphaproteobacteria;o__unidentified_Alphaproteobacteria;f__Acetobacteraceae;g__;s__;	0	0	0	0	4	0	4	10	9	2	0	0	0	0	0	0	0	0	0	0	0	5	0	1	9	8	1	0	0	0
OTU_1194	k__Bacteria;p__Proteobacteria;c__Gammaproteobacteria;o__Pseudomonadales;f__Spongiibacteraceae;g__;s__;	0	0	0	0	5	0	45	2	4	4	3	3	0	0	0	0	0	0	0	0	0	5	2	0	1	5	0	0	0	0
OTU_1195	k__Bacteria;p__Myxococcota;c__unidentified_Myxococcota;o__unidentified_Myxococcota;f__Sandaracinaceae;g__Sandaracinus;s__;	0	0	0	0	10	0	13	29	11	1	0	0	0	1	0	0	0	0	0	0	0	7	8	0	3	2	2	2	3	1
OTU_1196	k__Bacteria;p__Proteobacteria;c__Alphaproteobacteria;o__Rhizobiales;f__Beijerinckiaceae;g__Psychroglaciecola;s__;	5	12	10	0	0	2	0	0	0	0	7	2	0	0	0	9	4	6	0	1	0	0	0	0	8	2	1	0	0	0
OTU_1197	k__Bacteria;p__Firmicutes;c__Bacilli;o__Bacillales;f__Planococcaceae;g__Paenisporosarcina;s__;	0	0	0	13	0	23	11	4	3	0	1	1	0	0	1	1	0	18	0	0	0	3	0	1	0	0	0	0	0	0
OTU_1198	k__Bacteria;p__Chloroflexi;c__;o__;f__;g__;s__;	0	0	0	0	0	0	26	20	22	0	0	0	0	0	0	0	0	0	0	0	0	11	0	0	3	2	0	0	1	0
OTU_1199	k__Bacteria;p__Verrucomicrobiota;c__Verrucomicrobiae;o__Opitutales;f__Opitutaceae;g__Opitutus;s__;	0	0	0	0	0	0	44	5	2	0	3	0	1	0	0	0	0	0	0	0	0	9	1	0	1	2	2	0	3	1
OTU_12	k__Bacteria;p__Proteobacteria;c__Gammaproteobacteria;o__Enterobacterales;f__Enterobacteriaceae;g__unidentified_Enterobacteriaceae;s__Escherichia_coli;	0	0	0	0	770	0	29	2408	298	0	0	1	262	267	16	1	71	0	0	0	3	34	0	19	15	0	0	1	509	3
OTU_120	k__Bacteria;p__Actinobacteria;c__unidentified_Actinobacteria;o__Pseudonocardiales;f__Pseudonocardiaceae;g__Amycolatopsis;s__;	4	0	0	0	15	0	17	15	53	28	22	9	30	37	49	0	0	0	0	0	0	105	26	13	50	63	31	232	309	182
OTU_1200	k__Bacteria;p__Elusimicrobia;c__unidentified_Elusimicrobia;o__unidentified_Elusimicrobia;f__unidentified_Elusimicrobia;g__unidentified_Elusimicrobia;s__metagenome;	0	0	0	0	0	0	23	21	0	0	0	1	0	0	3	0	0	0	0	0	0	2	0	0	2	0	0	0	0	0
OTU_1201	k__Bacteria;p__Bacteroidota;c__Bacteroidia;o__Bacteroidales;f__Bacteroidaceae;g__Bacteroides;s__Bacteroides_massiliensis;	0	0	0	0	0	0	65	0	0	0	0	0	47	1	0	0	0	0	0	0	0	0	0	0	0	0	0	0	0	0
OTU_1202	k__Bacteria;p__Chloroflexi;c__Ktedonobacteria;o__Ktedonobacterales;f__Ktedonobacteraceae;g__;s__;	0	0	0	0	0	0	6	0	116	0	0	0	0	0	0	0	0	0	0	0	0	4	0	0	1	0	1	0	0	0
OTU_1203	k__Bacteria;p__Chloroflexi;c__Ktedonobacteria;o__Ktedonobacterales;f__Ktedonobacteraceae;g__;s__;	0	0	0	0	0	0	2	0	115	0	0	0	3	0	0	0	0	0	0	0	0	0	1	3	1	1	0	0	1	1
OTU_1205	k__Bacteria;p__;c__;o__;f__;g__;s__;	0	0	0	0	0	0	13	7	4	6	3	1	0	0	0	0	0	0	0	0	0	3	1	1	3	1	0	0	0	0
OTU_1206	k__Bacteria;p__Firmicutes;c__Negativicutes;o__Acidaminococcales;f__Acidaminococcaceae;g__Phascolarctobacterium;s__;	0	0	0	0	0	0	12	0	9	1	0	0	0	16	0	0	0	0	0	0	0	10	0	4	10	0	0	0	0	0
OTU_1207	k__Bacteria;p__Proteobacteria;c__Alphaproteobacteria;o__Micropepsales;f__Micropepsaceae;g__unidentified_Micropepsaceae;s__metagenome;	0	0	0	0	21	0	43	50	33	33	29	35	5	10	4	0	0	0	0	0	0	29	2	0	85	95	12	7	17	7
OTU_1208	k__Bacteria;p__Actinobacteriota;c__Thermoleophilia;o__Solirubrobacterales;f__Solirubrobacteraceae;g__Conexibacter;s__metagenome;	0	0	0	0	1	0	0	12	5	2	6	6	1	0	1	0	0	0	0	0	0	6	1	0	0	5	0	2	2	0
OTU_1209	k__Bacteria;p__Firmicutes;c__Bacilli;o__Bacillales;f__Bacillaceae;g__Bacillus;s__;	0	0	1	0	5	0	3	4	3	3	24	1	0	0	4	0	1	0	1	0	3	0	5	1	5	3	0	2	0	2
OTU_121	k__Bacteria;p__Firmicutes;c__Bacilli;o__Bacillales;f__Bacillaceae;g__Bacillus;s__Bacillus_velezensis;	0	0	26	0	35	0	7	0	2	0	4	0	1	3	0	0	0	0	0	0	1237	6	0	0	0	0	0	2	0	0
OTU_1210	k__Bacteria;p__Proteobacteria;c__Gammaproteobacteria;o__Xanthomonadales;f__Rhodanobacteraceae;g__Rhodanobacter;s__;	0	0	0	0	7	0	36	20	42	6	5	4	4	2	3	0	0	0	0	0	0	12	14	5	1	7	1	0	0	0
OTU_1211	k__Bacteria;p__Proteobacteria;c__Gammaproteobacteria;o__Burkholderiales;f__Rhodocyclaceae;g__;s__;	0	0	0	0	0	0	0	0	1	0	0	0	0	0	0	0	0	0	0	0	0	106	2	0	0	0	0	0	0	0
OTU_1212	k__Bacteria;p__Firmicutes;c__Clostridia;o__unidentified_Clostridia;f__Lachnospiraceae;g__;s__;	0	0	0	0	0	0	1	3	13	0	0	0	0	0	4	0	3	0	0	0	0	0	0	4	1	0	0	0	0	0
OTU_1213	k__Bacteria;p__;c__;o__;f__;g__;s__;	0	0	0	0	0	0	0	3	2	19	1	8	0	2	0	0	0	0	0	0	0	2	0	0	0	5	1	0	0	0
OTU_1214	k__Bacteria;p__Proteobacteria;c__Alphaproteobacteria;o__Rhizobiales;f__Beijerinckiaceae;g__;s__;	0	0	0	0	0	0	0	5	4	12	8	7	5	8	7	0	0	0	0	0	0	6	2	1	9	16	4	22	20	10
OTU_1215	k__Bacteria;p__Firmicutes;c__Bacilli;o__Bacillales;f__Bacillaceae;g__;s__;	0	0	0	0	0	0	63	17	10	10	1	8	0	0	0	0	0	0	0	0	0	3	0	0	1	2	0	0	0	0
OTU_1216	k__Bacteria;p__Acidobacteriota;c__Blastocatellia;o__unidentified_Blastocatellia;f__Pyrinomonadaceae;g__unidentified_Pyrinomonadaceae;s__metagenome;	0	0	0	0	0	0	0	0	3	23	16	2	0	0	1	0	0	0	0	0	0	6	0	0	12	0	4	0	0	0
OTU_1217	k__Bacteria;p__Acidobacteriota;c__Holophagae;o__;f__;g__;s__;	0	0	0	0	0	0	0	0	0	12	7	22	0	0	0	0	0	0	0	0	0	0	3	0	40	18	0	0	0	0
OTU_1218	k__Bacteria;p__Chloroflexi;c__Ktedonobacteria;o__Ktedonobacterales;f__Ktedonobacteraceae;g__;s__;	0	0	0	0	0	0	13	30	11	10	18	11	0	0	0	0	0	0	0	0	0	20	5	4	17	0	4	2	2	0
OTU_1219	k__Bacteria;p__Proteobacteria;c__Alphaproteobacteria;o__Rhizobiales;f__Xanthobacteraceae;g__;s__;	0	0	0	0	0	0	6	0	4	4	13	3	1	0	1	0	0	0	0	0	0	11	1	0	2	0	1	3	0	2
OTU_122	k__Bacteria;p__Proteobacteria;c__Gammaproteobacteria;o__Burkholderiales;f__Comamonadaceae;g__Delftia;s__Delftia_tsuruhatensis;	0	0	2	88	19	192	97	190	11	6	9	8	2	5	46	0	2	3	18	4	2	6	6	546	3	4	17	10	2	3
OTU_1220	k__Bacteria;p__Acidobacteriota;c__Vicinamibacteria;o__Vicinamibacterales;f__Vicinamibacteraceae;g__;s__;	0	0	0	0	0	0	1	0	1	2	31	8	0	0	0	0	0	0	0	0	0	1	3	0	8	1	1	0	0	0
OTU_1221	k__Bacteria;p__Acidobacteriota;c__Blastocatellia;o__unidentified_Blastocatellia;f__Pyrinomonadaceae;g__;s__;	0	0	0	0	0	0	1	0	0	20	53	38	0	4	16	0	0	0	0	0	0	0	7	0	58	14	9	0	0	0
OTU_1222	k__Bacteria;p__;c__;o__;f__;g__;s__;	0	0	0	0	3	0	2	3	1	25	14	12	0	0	0	0	0	0	0	0	0	13	2	4	7	6	3	0	0	0
OTU_1223	k__Bacteria;p__Acidobacteriota;c__Acidobacteriae;o__;f__;g__;s__;	0	0	0	0	1	0	0	3	15	3	4	4	0	0	0	0	0	0	0	0	0	6	0	0	6	14	9	1	0	0
OTU_1224	k__Bacteria;p__Actinobacteriota;c__Acidimicrobiia;o__unidentified_Acidimicrobiia;f__Iamiaceae;g__Iamia;s__metagenome;	0	0	0	0	0	0	17	4	15	5	6	2	0	0	0	0	0	0	0	0	0	10	0	1	5	4	3	0	1	0
OTU_1225	k__Bacteria;p__Actinobacteriota;c__;o__;f__;g__;s__;	0	0	0	0	0	0	0	0	0	6	2	11	0	0	0	0	0	0	0	0	0	0	4	3	12	13	0	0	0	0
OTU_1226	k__Bacteria;p__Chloroflexi;c__Ktedonobacteria;o__Ktedonobacterales;f__Ktedonobacteraceae;g__;s__;	0	0	0	0	0	0	0	28	16	4	4	4	0	0	0	0	0	0	0	0	0	3	5	2	1	2	0	0	0	0
OTU_1227	k__Bacteria;p__Acidobacteriota;c__Acidobacteriae;o__Acidobacteriales;f__unidentified_Acidobacteriales;g__Granulicella;s__metagenome;	0	0	0	0	2	0	6	19	16	10	6	10	0	0	2	0	0	0	0	0	0	4	0	0	15	11	1	1	0	0
OTU_1228	k__Bacteria;p__Proteobacteria;c__Gammaproteobacteria;o__Xanthomonadales;f__Xanthomonadaceae;g__Lysobacter;s__;	0	0	0	0	0	0	2	0	1	4	10	6	0	0	0	0	0	0	0	0	0	2	3	2	1	4	1	0	0	0
OTU_1229	k__Bacteria;p__Chloroflexi;c__Chloroflexia;o__Chloroflexales;f__Roseiflexaceae;g__;s__;	0	0	0	0	0	0	0	9	1	1	2	0	0	0	2	0	0	0	0	0	0	23	2	0	6	5	1	0	0	1
OTU_123	k__Bacteria;p__Proteobacteria;c__Gammaproteobacteria;o__Burkholderiales;f__Comamonadaceae;g__;s__;	0	0	2	0	12	0	59	39	73	25	52	12	0	3	32	1	0	0	0	0	0	106	0	4	39	37	16	1	0	0
OTU_1230	k__Bacteria;p__Proteobacteria;c__Alphaproteobacteria;o__Rhizobiales;f__;g__;s__;	0	0	0	0	0	0	1	0	0	7	18	14	0	0	0	0	0	0	0	0	0	1	2	0	28	11	5	0	0	0
OTU_1231	k__Archaea;p__Crenarchaeota;c__Nitrososphaeria;o__;f__;g__;s__;	0	0	0	0	2	0	0	6	10	10	3	3	0	0	0	0	0	0	0	0	0	0	2	0	10	0	1	0	0	0
OTU_1232	k__Bacteria;p__Acidobacteriota;c__Blastocatellia;o__unidentified_Blastocatellia;f__Pyrinomonadaceae;g__;s__;	0	0	0	0	0	0	2	0	1	11	7	1	0	5	0	0	0	0	0	0	0	6	1	5	4	2	2	0	0	0
OTU_1233	k__Bacteria;p__Acidobacteriota;c__Acidobacteriae;o__Bryobacterales;f__Bryobacteraceae;g__Bryobacter;s__;	0	0	0	0	3	0	21	11	5	4	2	2	0	0	0	0	0	0	0	0	0	12	1	0	1	6	2	0	0	0
OTU_1234	k__Bacteria;p__Bacteroidota;c__Bacteroidia;o__Chitinophagales;f__Chitinophagaceae;g__Puia;s__;	0	0	0	0	1	0	12	13	4	21	17	22	47	47	35	0	0	0	0	0	0	2	0	0	3	5	4	6	3	1
OTU_1235	k__Bacteria;p__Acidobacteriota;c__Vicinamibacteria;o__Vicinamibacterales;f__;g__;s__;	0	0	0	0	0	0	0	0	0	6	11	8	0	0	0	0	0	0	0	0	0	4	2	0	7	12	0	0	0	0
OTU_1236	k__Bacteria;p__Bacteroidota;c__Bacteroidia;o__Chitinophagales;f__Chitinophagaceae;g__;s__;	0	0	0	0	0	0	6	58	21	23	13	22	0	0	0	0	0	0	0	0	0	30	8	0	33	22	17	0	0	0
OTU_1237	k__Bacteria;p__Bacteroidota;c__Bacteroidia;o__Chitinophagales;f__Chitinophagaceae;g__;s__;	0	0	0	0	1	0	34	72	16	1	4	1	0	0	0	0	0	0	0	0	0	8	0	0	14	5	3	1	0	0
OTU_1238	k__Bacteria;p__;c__;o__;f__;g__;s__;	0	0	0	0	0	0	1	0	0	10	5	6	0	0	0	0	0	0	0	0	0	0	2	2	10	1	0	0	0	0
OTU_1239	k__Bacteria;p__;c__;o__;f__;g__;s__;	0	0	0	0	2	0	0	7	8	7	10	0	0	1	7	0	0	0	0	0	0	8	0	0	1	4	1	0	0	0
OTU_124	k__Bacteria;p__Actinobacteria;c__unidentified_Actinobacteria;o__Pseudonocardiales;f__Pseudonocardiaceae;g__Crossiella;s__;	0	0	0	0	5	0	19	13	23	180	94	133	9	6	22	0	0	0	0	0	0	19	1	4	150	193	194	8	14	18
OTU_1240	k__Bacteria;p__Actinobacteria;c__unidentified_Actinobacteria;o__Propionibacteriales;f__Nocardioidaceae;g__Nocardioides;s__;	0	0	0	0	0	0	4	0	0	2	20	14	0	0	0	0	0	0	0	0	0	2	0	1	2	1	1	0	0	2
OTU_1241	k__Bacteria;p__Firmicutes;c__Clostridia;o__Clostridiales;f__Clostridiaceae;g__unidentified_Clostridiaceae;s__Clostridium_beijerinckii;	0	0	0	0	2	0	5	0	1	0	6	20	0	0	0	0	0	1	0	0	0	1	1	2	2	4	0	0	0	0
OTU_1242	k__Bacteria;p__Actinobacteriota;c__;o__;f__;g__;s__;	0	0	0	0	0	0	1	0	1	8	17	4	0	1	6	0	0	0	0	0	0	1	6	2	22	7	2	0	0	0
OTU_1243	k__Bacteria;p__Chloroflexi;c__Anaerolineae;o__unidentified_Anaerolineae;f__unidentified_Anaerolineae;g__unidentified_Anaerolineae;s__metagenome;	0	0	0	0	0	0	0	0	0	10	7	3	0	0	0	0	0	0	0	0	0	3	0	0	1	7	6	0	1	0
OTU_1244	k__Bacteria;p__Gemmatimonadetes;c__unidentified_Gemmatimonadetes;o__Gemmatimonadales;f__Gemmatimonadaceae;g__Gemmatimonas;s__;	0	0	0	0	0	0	49	11	39	0	0	3	0	0	0	0	0	0	0	0	0	24	0	0	1	1	1	0	0	0
OTU_1245	k__Bacteria;p__Actinobacteriota;c__Acidimicrobiia;o__;f__;g__;s__;	0	0	0	0	1	0	2	0	1	4	3	6	0	0	0	0	0	0	0	0	0	3	3	3	10	4	0	0	0	0
OTU_1246	k__Bacteria;p__Proteobacteria;c__Alphaproteobacteria;o__Rhizobiales;f__;g__;s__;	0	0	0	0	0	0	0	0	0	3	11	4	0	0	0	0	0	0	0	0	0	0	1	0	11	2	3	0	0	0
OTU_1247	k__Bacteria;p__Proteobacteria;c__Gammaproteobacteria;o__Burkholderiales;f__;g__;s__;	0	0	0	0	1	0	5	4	22	5	8	0	0	0	0	0	0	0	0	0	0	6	0	0	2	9	0	0	0	0
OTU_1248	k__Bacteria;p__Proteobacteria;c__Gammaproteobacteria;o__Burkholderiales;f__;g__;s__;	0	0	0	0	7	0	6	0	28	0	4	5	0	1	0	0	0	0	0	0	0	10	0	0	4	0	0	0	0	0
OTU_1249	k__Bacteria;p__Proteobacteria;c__Alphaproteobacteria;o__Rhizobiales;f__Hyphomicrobiaceae;g__Pedomicrobium;s__;	0	0	0	0	0	0	0	0	2	2	36	8	0	0	2	0	0	0	0	0	0	13	5	1	4	3	2	1	0	1
OTU_125	k__Bacteria;p__Acidobacteriota;c__Acidobacteriae;o__;f__;g__;s__;	0	0	0	0	147	0	61	170	174	21	28	19	0	0	0	0	0	0	0	0	0	52	9	9	82	76	31	3	4	2
OTU_1250	k__Bacteria;p__Verrucomicrobiota;c__Verrucomicrobiae;o__unidentified_Verrucomicrobiae;f__unidentified_Verrucomicrobiae;g__unidentified_Verrucomicrobiae;s__metagenome;	0	0	0	0	0	0	1	0	2	8	28	1	0	0	0	0	0	0	0	0	0	3	7	2	3	2	2	0	0	0
OTU_1251	k__Bacteria;p__Acidobacteriota;c__Vicinamibacteria;o__Vicinamibacterales;f__Vicinamibacteraceae;g__;s__;	0	0	0	0	0	0	0	0	0	1	3	7	0	0	0	0	0	0	0	0	0	4	1	0	18	3	1	0	0	0
OTU_1252	k__Bacteria;p__Actinobacteria;c__unidentified_Actinobacteria;o__Streptomycetales;f__Streptomycetaceae;g__Streptomyces;s__;	0	0	0	0	14	0	2	1	4	38	78	38	5	7	55	0	0	0	0	0	0	14	7	1	34	25	11	22	8	24
OTU_1253	k__Bacteria;p__Verrucomicrobiota;c__Verrucomicrobiae;o__Chthoniobacterales;f__Chthoniobacteraceae;g__;s__;	0	0	0	0	12	0	0	44	4	7	1	7	0	0	0	0	0	0	0	0	0	22	1	0	5	9	2	0	0	0
OTU_1254	k__Bacteria;p__Acidobacteriota;c__Acidobacteriae;o__Acidobacteriales;f__unidentified_Acidobacteriales;g__Occallatibacter;s__;	0	0	0	0	17	0	20	12	12	159	123	131	4	9	3	0	0	0	0	0	0	5	2	3	163	160	55	3	0	1
OTU_1255	k__Bacteria;p__Bacteroidota;c__Bacteroidia;o__Sphingobacteriales;f__Sphingobacteriaceae;g__Mucilaginibacter;s__;	0	0	0	0	5	0	0	6	4	1	0	2	9	15	13	0	0	0	0	0	0	3	0	0	3	2	0	0	0	0
OTU_1256	k__Bacteria;p__Proteobacteria;c__Alphaproteobacteria;o__unidentified_Alphaproteobacteria;f__Acetobacteraceae;g__;s__;	0	0	0	0	0	0	0	0	2	23	12	8	3	1	3	0	0	0	0	0	0	4	0	2	15	24	4	1	1	1
OTU_1257	k__Bacteria;p__Proteobacteria;c__Gammaproteobacteria;o__Burkholderiales;f__Burkholderiaceae;g__;s__;	0	0	0	0	1	0	6	4	21	18	13	5	5	9	12	0	0	0	0	0	0	3	0	0	10	9	4	12	9	6
OTU_1258	k__Bacteria;p__Verrucomicrobiota;c__Verrucomicrobiae;o__Opitutales;f__Opitutaceae;g__Opitutus;s__;	0	0	0	0	0	0	20	3	2	11	13	6	6	3	3	0	0	0	0	0	0	13	0	1	5	0	3	8	3	0
OTU_1259	k__Bacteria;p__Actinobacteria;c__unidentified_Actinobacteria;o__Pseudonocardiales;f__Pseudonocardiaceae;g__Actinokineospora;s__Actinokineospora_fastidiosa;	5	3	1	0	0	0	1	0	7	1	3	5	3	1	6	0	0	0	0	0	0	0	5	2	3	3	2	0	0	0
OTU_126	k__Bacteria;p__Bacteroidota;c__Bacteroidia;o__Cytophagales;f__Microscillaceae;g__;s__;	0	0	0	0	18	0	307	384	156	12	15	3	1	2	8	0	0	0	0	0	0	94	10	5	30	57	12	18	7	6
OTU_1260	k__Bacteria;p__Actinobacteriota;c__Acidimicrobiia;o__;f__;g__;s__;	0	0	0	0	1	0	11	0	16	3	6	4	6	11	4	0	0	0	0	0	0	1	0	0	2	3	3	1	0	0
OTU_1261	k__Bacteria;p__Acidobacteriota;c__Acidobacteriae;o__Acidobacteriales;f__;g__;s__;	0	0	0	0	0	0	1	1	5	18	4	10	2	7	1	0	0	0	0	0	0	0	0	0	9	3	5	2	2	1
OTU_1262	k__Bacteria;p__Actinobacteriota;c__Acidimicrobiia;o__;f__;g__;s__;	0	0	0	0	0	0	8	3	5	16	9	6	2	4	3	0	0	0	0	0	0	7	1	2	7	15	2	0	4	0
OTU_1263	k__Bacteria;p__Chloroflexi;c__Ktedonobacteria;o__Ktedonobacterales;f__Ktedonobacteraceae;g__;s__;	0	0	0	0	0	0	23	6	0	2	0	4	1	0	0	0	0	0	0	0	0	3	9	2	0	1	0	0	0	0
OTU_1264	k__Bacteria;p__Firmicutes;c__Clostridia;o__;f__;g__;s__;	0	0	0	0	0	0	0	0	0	0	0	0	0	52	0	0	13	0	0	0	0	0	0	2	3	0	0	0	0	0
OTU_1265	k__Bacteria;p__;c__;o__;f__;g__;s__;	0	0	0	0	1	0	1	3	2	4	1	12	0	1	1	0	0	0	0	0	0	3	0	0	9	2	3	2	1	0
OTU_1266	k__Bacteria;p__Actinobacteriota;c__Acidimicrobiia;o__unidentified_Acidimicrobiia;f__Ilumatobacteraceae;g__unidentified_Ilumatobacteraceae;s__metagenome;	0	0	0	0	3	0	4	5	10	18	17	12	0	4	3	0	0	0	0	0	0	16	6	0	5	8	4	0	0	1
OTU_1267	k__Bacteria;p__Acidobacteriota;c__Holophagae;o__;f__;g__;s__;	0	0	0	0	0	0	0	0	0	3	7	6	0	11	2	0	0	0	0	0	0	2	0	1	8	4	1	0	0	0
OTU_1268	k__Bacteria;p__Actinobacteriota;c__Thermoleophilia;o__Solirubrobacterales;f__Solirubrobacteraceae;g__;s__;	0	0	0	0	9	0	9	20	17	1	3	0	2	3	12	0	0	0	0	0	0	16	1	0	3	4	1	6	8	1
OTU_1269	k__Bacteria;p__Acidobacteriota;c__Acidobacteriae;o__Solibacterales;f__Solibacteraceae;g__;s__;	0	0	0	0	13	0	42	75	26	59	56	39	4	6	11	0	0	0	0	0	0	18	7	3	114	137	54	8	6	9
OTU_127	k__Bacteria;p__Proteobacteria;c__Gammaproteobacteria;o__unidentified_Gammaproteobacteria;f__unidentified_Gammaproteobacteria;g__Acidibacter;s__;	0	0	0	0	3	0	47	10	24	272	158	152	78	104	77	0	0	0	0	0	0	13	3	2	64	76	23	54	49	26
OTU_1270	k__Bacteria;p__Chloroflexi;c__Dehalococcoidia;o__;f__;g__;s__;	0	0	0	0	0	0	0	0	0	9	15	22	0	7	1	0	0	0	0	0	0	0	0	0	24	7	0	1	0	0
OTU_1271	k__Bacteria;p__Actinobacteriota;c__Rubrobacteria;o__Rubrobacterales;f__unidentified_Rubrobacterales;g__Rubrobacter;s__;	0	0	0	0	0	0	0	0	0	0	9	1	0	0	18	0	0	0	0	0	0	0	2	1	10	2	0	0	0	0
OTU_1272	k__Bacteria;p__Actinobacteria;c__;o__;f__;g__;s__;	0	0	0	0	1	0	0	6	7	8	6	1	0	0	24	0	0	0	0	0	0	6	0	0	2	9	0	4	5	4
OTU_1273	k__Bacteria;p__Myxococcota;c__;o__;f__;g__;s__;	0	0	0	0	6	0	20	18	6	1	1	0	1	0	1	0	0	0	0	0	0	2	0	0	2	2	1	0	1	0
OTU_1274	k__Bacteria;p__Proteobacteria;c__Alphaproteobacteria;o__Caulobacterales;f__Caulobacteraceae;g__Phenylobacterium;s__;	0	0	0	0	14	0	7	11	50	23	36	27	22	28	30	0	0	0	0	0	0	14	2	1	18	20	10	26	18	15
OTU_1275	k__Bacteria;p__Actinobacteria;c__unidentified_Actinobacteria;o__Micromonosporales;f__Micromonosporaceae;g__;s__;	0	0	0	0	0	0	35	12	37	13	11	9	26	26	39	0	0	0	0	0	0	13	4	4	26	31	13	16	10	16
OTU_1276	k__Bacteria;p__Verrucomicrobiota;c__Verrucomicrobiae;o__;f__;g__;s__;	0	0	0	0	0	0	10	0	3	13	5	0	0	0	22	0	0	0	0	0	0	10	6	1	0	0	0	2	0	0
OTU_1277	k__Bacteria;p__Actinobacteria;c__unidentified_Actinobacteria;o__Corynebacteriales;f__Dietziaceae;g__Dietzia;s__;	0	0	1	0	6	0	8	18	19	14	14	9	0	1	21	0	0	0	0	1	0	11	3	2	9	4	1	0	0	0
OTU_1278	k__Bacteria;p__;c__;o__;f__;g__;s__;	0	0	0	0	0	0	0	0	1	0	1	0	0	0	2	0	0	0	0	0	0	33	0	0	1	3	33	1	0	0
OTU_1279	k__Bacteria;p__Gemmatimonadetes;c__unidentified_Gemmatimonadetes;o__Gemmatimonadales;f__Gemmatimonadaceae;g__unidentified_Gemmatimonadaceae;s__metagenome;	0	0	0	0	0	0	0	3	10	17	17	2	0	14	2	0	0	0	0	0	0	36	3	0	10	31	0	0	0	0
OTU_128	k__Bacteria;p__Acidobacteriota;c__Acidobacteriae;o__Acidobacteriales;f__;g__;s__;	0	0	0	0	95	0	47	48	50	7	8	3	2	0	0	0	0	0	0	0	0	25	1	2	33	25	11	1	2	3
OTU_1280	k__Bacteria;p__Firmicutes;c__Bacilli;o__unidentified_Bacilli;f__Staphylococcaceae;g__Staphylococcus;s__Staphylococcus_equorum;	0	0	0	0	0	0	0	0	0	0	1	0	22	34	16	1	0	0	0	0	108	0	0	8	0	0	0	4	10	6
OTU_1281	k__Bacteria;p__Acidobacteriota;c__Vicinamibacteria;o__Vicinamibacterales;f__Vicinamibacteraceae;g__;s__;	0	0	0	0	0	0	1	0	0	6	21	13	0	15	16	0	0	0	0	0	0	4	0	0	18	11	2	0	2	0
OTU_1282	k__Bacteria;p__;c__;o__;f__;g__;s__;	0	0	0	0	0	0	5	1	1	6	10	12	7	3	7	0	0	0	0	0	0	1	2	0	13	8	1	7	21	3
OTU_1283	k__Bacteria;p__Myxococcota;c__unidentified_Myxococcota;o__unidentified_Myxococcota;f__Polyangiaceae;g__Pajaroellobacter;s__;	0	0	0	0	6	0	1	13	35	2	5	5	0	6	6	0	0	0	0	0	0	2	0	0	3	1	1	1	7	0
OTU_1284	k__Bacteria;p__Bacteroidota;c__Bacteroidia;o__Bacteroidales;f__Bacteroidaceae;g__Bacteroides;s__;	0	0	0	0	1	0	15	4	15	0	0	0	0	0	0	2	61	0	0	0	0	3	0	0	0	0	0	0	0	0
OTU_1285	k__Bacteria;p__Firmicutes;c__Clostridia;o__unidentified_Clostridia;f__Oscillospiraceae;g__;s__;	0	0	0	0	0	0	0	0	0	0	3	0	0	0	0	0	47	0	0	0	0	0	0	6	6	0	0	0	0	0
OTU_1286	k__Bacteria;p__Firmicutes;c__Clostridia;o__Clostridiales;f__Clostridiaceae;g__unidentified_Clostridiaceae;s__Clostridium_perfringens;	0	0	0	0	0	0	0	0	0	0	0	0	0	74	1	0	10	0	0	0	0	0	0	0	0	0	0	1	2	1
OTU_1287	k__Bacteria;p__Chloroflexi;c__Ktedonobacteria;o__Ktedonobacterales;f__Ktedonobacteraceae;g__;s__;	0	0	0	0	1	0	6	5	7	1	13	0	0	0	0	0	0	0	0	0	0	11	4	5	21	4	1	0	0	0
OTU_1288	k__Bacteria;p__Proteobacteria;c__Gammaproteobacteria;o__Burkholderiales;f__Burkholderiaceae;g__;s__;	0	0	0	0	0	0	0	0	2	2	0	0	0	0	0	0	0	0	0	0	0	68	12	8	0	0	0	0	0	0
OTU_1289	k__Bacteria;p__Verrucomicrobiota;c__Verrucomicrobiae;o__;f__;g__;s__;	0	0	0	0	2	0	39	46	18	3	3	6	2	1	3	0	0	0	0	0	0	4	0	0	7	2	4	0	4	0
OTU_129	k__Bacteria;p__Proteobacteria;c__Gammaproteobacteria;o__Burkholderiales;f__Alcaligenaceae;g__Bordetella;s__;	0	0	0	0	2	0	0	2	3	432	163	208	197	263	260	0	0	1	0	0	0	2	0	0	67	53	21	59	35	29
OTU_1290	k__Bacteria;p__Proteobacteria;c__Gammaproteobacteria;o__Burkholderiales;f__Comamonadaceae;g__Ramlibacter;s__;	0	0	0	0	0	0	0	0	4	0	0	0	0	0	0	0	0	0	0	0	0	23	0	0	0	0	0	0	0	0
OTU_1291	k__Bacteria;p__Firmicutes;c__Bacilli;o__Erysipelotrichales;f__Erysipelotrichaceae;g__Turicibacter;s__Turicibacter_sp_H121;	0	0	0	1	0	0	11	5	31	0	6	0	1	0	2	0	15	0	0	0	0	27	0	6	3	2	0	0	0	0
OTU_1292	k__Bacteria;p__Myxococcota;c__unidentified_Myxococcota;o__unidentified_Myxococcota;f__Polyangiaceae;g__Pajaroellobacter;s__;	0	0	0	0	0	0	15	13	1	0	0	0	0	2	0	0	0	0	0	0	0	2	0	3	5	8	0	0	0	0
OTU_1293	k__Bacteria;p__Firmicutes;c__Clostridia;o__Clostridiales;f__Clostridiaceae;g__unidentified_Clostridiaceae;s__Candidatus_Arthromitus_sp_SFB_rat_Yit;	0	0	0	0	2	0	3	0	15	0	0	0	0	0	0	4	1	0	0	0	0	5	117	3	1	0	0	0	0	0
OTU_1294	k__Bacteria;p__Firmicutes;c__Bacilli;o__unidentified_Bacilli;f__Paenibacillaceae;g__;s__;	0	0	0	0	0	0	0	0	0	0	0	0	0	0	0	0	0	0	0	0	0	0	0	104	0	0	0	0	0	0
OTU_1295	k__Bacteria;p__Myxococcota;c__;o__;f__;g__;s__;	0	0	0	0	0	0	50	9	3	1	12	16	0	0	0	0	0	0	0	0	0	1	0	0	0	4	0	0	0	0
OTU_1296	k__Bacteria;p__Acidobacteriota;c__Acidobacteriae;o__;f__;g__;s__;	0	0	0	0	27	0	28	33	21	9	3	0	0	0	0	0	0	0	0	0	0	3	0	0	6	6	3	0	0	0
OTU_1297	k__Bacteria;p__Myxococcota;c__unidentified_Myxococcota;o__unidentified_Myxococcota;f__Haliangiaceae;g__Haliangium;s__;	0	0	0	0	1	0	78	15	13	3	2	2	0	0	1	0	0	0	0	0	0	4	2	2	10	12	1	0	0	0
OTU_1298	k__Bacteria;p__Proteobacteria;c__Alphaproteobacteria;o__Micropepsales;f__Micropepsaceae;g__;s__;	0	0	0	0	3	0	1	14	10	3	2	0	0	1	3	0	0	0	0	0	0	15	2	5	10	7	2	3	4	0
OTU_1299	k__Bacteria;p__Verrucomicrobiota;c__Verrucomicrobiae;o__;f__;g__;s__;	0	0	0	0	0	0	0	0	2	0	0	1	0	0	0	0	0	0	0	0	0	67	4	4	0	0	3	0	0	0
OTU_13	k__Bacteria;p__Acidobacteriota;c__Acidobacteriae;o__Acidobacteriales;f__;g__;s__;	0	0	0	0	207	0	1409	1747	690	279	259	253	12	14	41	0	0	0	0	0	0	505	116	94	606	527	164	45	53	38
OTU_130	k__Bacteria;p__Myxococcota;c__unidentified_Myxococcota;o__unidentified_Myxococcota;f__Haliangiaceae;g__Haliangium;s__;	0	0	0	0	43	0	44	93	59	25	39	13	3	1	15	0	0	0	0	0	0	21	6	3	97	60	16	9	6	5
OTU_1300	k__Bacteria;p__Myxococcota;c__Myxococcia;o__Myxococcales;f__Anaeromyxobacteraceae;g__Anaeromyxobacter;s__;	0	0	0	0	4	0	30	9	147	1	0	0	0	0	0	0	0	0	0	0	0	3	0	0	3	2	0	0	0	0
OTU_1301	k__Bacteria;p__;c__;o__;f__;g__;s__;	0	0	0	0	0	0	43	38	21	0	0	0	0	0	0	0	0	0	0	0	0	10	0	0	1	0	0	1	0	0
OTU_1302	k__Bacteria;p__;c__;o__;f__;g__;s__;	0	0	0	147	0	0	0	0	0	0	0	0	0	0	0	0	0	0	0	0	0	0	0	0	0	0	0	0	0	0
OTU_1303	k__Bacteria;p__Bacteroidota;c__Bacteroidia;o__Chitinophagales;f__Chitinophagaceae;g__Puia;s__;	0	0	0	0	0	0	0	8	5	3	1	2	0	0	0	0	0	0	0	0	0	6	0	1	10	16	2	10	5	1
OTU_1304	k__Bacteria;p__Chloroflexi;c__Ktedonobacteria;o__Ktedonobacterales;f__;g__;s__;	0	0	0	0	6	0	23	29	28	0	1	2	0	0	0	0	0	0	0	0	0	48	10	5	5	5	2	1	0	0
OTU_1305	k__Bacteria;p__Chloroflexi;c__Ktedonobacteria;o__Ktedonobacterales;f__Ktedonobacteraceae;g__;s__;	0	0	0	0	1	0	41	52	10	0	1	7	0	0	0	0	0	0	0	0	0	5	0	0	0	2	3	1	2	0
OTU_1306	k__Bacteria;p__Proteobacteria;c__Alphaproteobacteria;o__;f__;g__;s__;	0	0	0	0	2	0	26	10	8	2	3	0	0	0	0	0	0	0	0	0	0	3	1	2	4	6	0	1	0	0
OTU_1307	k__Bacteria;p__Chloroflexi;c__Chloroflexia;o__Chloroflexales;f__Roseiflexaceae;g__;s__;	0	0	0	0	1	0	2	0	0	1	11	0	2	0	2	0	0	0	0	0	0	11	5	0	5	0	0	2	2	2
OTU_1308	k__Bacteria;p__Proteobacteria;c__Gammaproteobacteria;o__Burkholderiales;f__Oxalobacteraceae;g__Noviherbaspirillum;s__;	0	0	0	0	0	0	3	6	10	0	3	1	0	0	2	0	0	0	0	0	0	8	0	0	4	3	1	1	0	0
OTU_1309	k__Bacteria;p__Actinobacteriota;c__Acidimicrobiia;o__;f__;g__;s__;	0	0	0	0	0	0	0	0	9	9	16	1	0	0	0	0	0	0	0	0	0	11	0	0	1	4	0	2	3	0
OTU_131	k__Bacteria;p__Proteobacteria;c__Alphaproteobacteria;o__Rhizobiales;f__Rhizobiaceae;g__unidentified_Rhizobiaceae;s__Agrobacterium_radiobacter;	0	0	0	40	43	8	4	2	34	7	53	36	10	10	186	1	0	6	0	9	0	28	1	4	30	28	11	47	18	9
OTU_1310	k__Bacteria;p__Bacteroidota;c__Bacteroidia;o__Cytophagales;f__Microscillaceae;g__;s__;	0	0	0	0	0	0	12	27	9	15	3	2	0	0	1	0	0	0	0	0	0	1	0	0	12	18	5	0	4	0
OTU_1311	k__Bacteria;p__Myxococcota;c__unidentified_Myxococcota;o__unidentified_Myxococcota;f__Haliangiaceae;g__Haliangium;s__metagenome;	0	0	0	0	3	0	1	9	3	8	14	6	0	0	1	0	0	0	0	0	0	6	1	1	5	15	5	3	1	0
OTU_1312	k__Bacteria;p__Actinobacteriota;c__Acidimicrobiia;o__;f__;g__;s__;	0	0	0	0	0	0	0	0	1	29	16	39	0	3	1	0	0	0	0	0	0	4	0	0	17	10	7	1	0	1
OTU_1313	k__Bacteria;p__Actinobacteria;c__unidentified_Actinobacteria;o__Micrococcales;f__Microbacteriaceae;g__Agromyces;s__;	0	0	0	0	3	0	1	0	7	9	18	7	1	0	9	0	0	0	0	0	0	23	1	1	6	2	4	0	4	0
OTU_1314	k__Bacteria;p__Actinobacteria;c__unidentified_Actinobacteria;o__Frankiales;f__Frankiaceae;g__Jatrophihabitans;s__;	7	8	26	8	4	5	0	0	0	0	0	1	0	0	0	13	4	9	1	0	6	0	0	0	1	0	0	1	0	0
OTU_1315	k__Bacteria;p__Proteobacteria;c__Alphaproteobacteria;o__Sphingomonadales;f__Sphingomonadaceae;g__Sphingomonas;s__;	3	6	4	4	1	0	1	0	2	1	1	1	0	2	1	3	4	3	12	1	13	0	0	0	2	1	1	1	0	0
OTU_1316	k__Bacteria;p__Proteobacteria;c__Alphaproteobacteria;o__;f__;g__;s__;	0	0	0	0	15	0	0	36	31	26	15	9	0	0	0	0	0	0	0	0	0	5	6	0	21	26	11	2	0	0
OTU_1317	k__Bacteria;p__Bacteroidota;c__Bacteroidia;o__Bacteroidales;f__Muribaculaceae;g__;s__;	0	0	0	0	7	0	12	0	16	0	0	0	0	0	0	0	0	0	0	0	0	16	0	0	0	0	0	0	0	0
OTU_1318	k__Bacteria;p__Actinobacteria;c__unidentified_Actinobacteria;o__Micromonosporales;f__Micromonosporaceae;g__Luedemannella;s__metagenome;	0	0	0	0	3	0	1	6	6	13	8	0	0	0	0	0	0	0	0	0	0	4	2	0	0	0	0	0	0	0
OTU_1319	k__Bacteria;p__Actinobacteriota;c__Coriobacteriia;o__Coriobacteriales;f__Atopobiaceae;g__;s__;	0	0	0	0	18	0	0	96	0	0	0	0	0	0	1	0	0	0	0	0	0	0	0	0	0	0	0	0	0	0
OTU_132	k__Bacteria;p__Actinobacteria;c__unidentified_Actinobacteria;o__Corynebacteriales;f__Mycobacteriaceae;g__Mycobacterium;s__;	0	0	0	0	3	0	6	20	16	161	84	129	57	70	59	0	1	0	0	0	0	8	2	0	88	105	40	94	71	71
OTU_1320	k__Bacteria;p__Myxococcota;c__unidentified_Myxococcota;o__unidentified_Myxococcota;f__Haliangiaceae;g__Haliangium;s__;	0	0	0	0	3	0	10	14	4	0	4	1	1	0	2	0	0	0	0	0	0	1	0	0	1	0	0	0	0	0
OTU_1321	k__Bacteria;p__Proteobacteria;c__Alphaproteobacteria;o__;f__;g__;s__;	0	0	0	0	19	0	1	1	6	1	2	3	0	3	2	0	0	0	0	0	0	1	0	0	4	3	0	2	8	0
OTU_1322	k__Bacteria;p__Bacteroidota;c__Bacteroidia;o__Chitinophagales;f__Chitinophagaceae;g__;s__;	0	0	0	0	4	0	8	43	11	3	4	1	0	0	0	0	0	0	0	0	0	3	0	0	3	4	1	0	0	0
OTU_1323	k__Bacteria;p__Proteobacteria;c__Gammaproteobacteria;o__Burkholderiales;f__Comamonadaceae;g__Rhizobacter;s__metagenome;	0	0	1	0	14	0	4	1	5	4	4	5	0	0	0	0	0	0	0	0	2	2	0	1	8	2	2	0	0	0
OTU_1324	k__Bacteria;p__;c__;o__;f__;g__;s__;	0	0	0	0	2	0	3	3	6	6	2	9	0	0	0	0	0	0	0	0	0	9	1	0	2	4	0	0	0	0
OTU_1325	k__Bacteria;p__Proteobacteria;c__Alphaproteobacteria;o__Micropepsales;f__Micropepsaceae;g__;s__;	0	0	0	0	5	0	0	8	5	18	9	11	1	1	3	0	0	0	0	0	0	33	2	1	16	23	4	0	0	0
OTU_1326	k__Bacteria;p__Proteobacteria;c__Gammaproteobacteria;o__Burkholderiales;f__;g__;s__;	0	0	0	0	4	0	20	9	8	15	9	8	2	7	9	0	0	0	0	0	0	1	0	0	3	0	0	1	0	0
OTU_1327	k__Bacteria;p__Proteobacteria;c__Gammaproteobacteria;o__;f__;g__;s__;	0	0	0	0	10	0	19	24	27	1	4	0	0	0	0	0	0	0	0	0	0	0	0	0	4	5	0	0	0	0
OTU_1328	k__Bacteria;p__Chloroflexi;c__Dehalococcoidia;o__unidentified_Dehalococcoidia;f__unidentified_Dehalococcoidia;g__unidentified_Dehalococcoidia;s__metagenome;	0	0	0	0	5	0	3	1	8	10	2	2	0	1	0	0	0	0	0	0	0	3	1	1	7	5	3	2	0	0
OTU_1329	k__Bacteria;p__Proteobacteria;c__Gammaproteobacteria;o__Xanthomonadales;f__Rhodanobacteraceae;g__Rhodanobacter;s__;	0	0	0	0	2	0	2	1	3	14	5	4	0	0	0	0	0	0	0	0	0	17	11	2	17	16	13	0	0	0
OTU_133	k__Bacteria;p__Bacteroidota;c__Bacteroidia;o__Chitinophagales;f__Chitinophagaceae;g__;s__;	0	0	0	0	6	0	0	8	2	423	266	380	1	2	0	0	0	0	0	0	0	39	0	0	98	99	24	0	0	0
OTU_1330	k__Bacteria;p__Proteobacteria;c__Alphaproteobacteria;o__unidentified_Alphaproteobacteria;f__Acetobacteraceae;g__Acidiphilium;s__;	13	16	6	0	4	1	0	9	0	1	0	3	0	0	1	5	1	4	0	2	7	0	0	0	1	10	1	0	0	0
OTU_1331	k__Bacteria;p__Actinobacteria;c__unidentified_Actinobacteria;o__Streptosporangiales;f__Streptosporangiaceae;g__Streptosporangium;s__metagenome;	0	0	0	0	13	0	8	0	3	0	6	4	0	0	1	0	0	0	0	0	0	0	0	0	1	2	0	0	0	0
OTU_1332	k__Bacteria;p__Myxococcota;c__unidentified_Myxococcota;o__unidentified_Myxococcota;f__Haliangiaceae;g__Haliangium;s__;	0	0	0	0	4	0	19	15	13	1	3	1	0	0	2	0	0	0	0	0	0	1	3	0	3	2	0	0	1	0
OTU_1333	k__Bacteria;p__Gemmatimonadetes;c__unidentified_Gemmatimonadetes;o__Gemmatimonadales;f__Gemmatimonadaceae;g__unidentified_Gemmatimonadaceae;s__metagenome;	0	0	0	0	1	0	0	0	0	9	1	0	0	0	0	0	0	0	0	0	0	14	2	1	0	9	2	0	2	0
OTU_1334	k__Bacteria;p__Gemmatimonadetes;c__unidentified_Gemmatimonadetes;o__Gemmatimonadales;f__Gemmatimonadaceae;g__Gemmatimonas;s__;	0	0	0	0	6	0	2	3	5	4	2	2	0	0	0	0	0	0	0	0	0	14	21	4	33	20	5	0	0	0
OTU_1335	k__Bacteria;p__Proteobacteria;c__Alphaproteobacteria;o__Micropepsales;f__Micropepsaceae;g__;s__;	0	0	0	0	6	0	0	5	3	5	6	1	0	0	0	0	0	0	0	0	0	1	0	0	10	6	1	3	1	0
OTU_1336	k__Bacteria;p__Chloroflexi;c__Ktedonobacteria;o__Ktedonobacterales;f__Ktedonobacteraceae;g__;s__;	0	0	0	0	1	0	19	7	7	5	14	8	0	0	0	0	0	0	0	0	0	33	14	19	1	2	2	0	0	0
OTU_1337	k__Bacteria;p__Verrucomicrobiota;c__Verrucomicrobiae;o__unidentified_Verrucomicrobiae;f__unidentified_Verrucomicrobiae;g__Pedosphaera;s__;	0	0	0	0	5	0	21	11	15	1	2	1	1	0	2	0	0	0	0	0	0	9	0	0	9	5	4	6	1	0
OTU_1338	k__Bacteria;p__Proteobacteria;c__Alphaproteobacteria;o__Caulobacterales;f__Hyphomonadaceae;g__unidentified_Hyphomonadaceae;s__metagenome;	0	0	0	0	2	0	0	0	0	5	17	10	0	2	0	0	0	0	0	0	0	1	4	0	6	9	1	0	0	0
OTU_1339	k__Bacteria;p__Acidobacteriota;c__Blastocatellia;o__Blastocatellales;f__Blastocatellaceae;g__Blastocatella;s__;	6	1	5	0	6	0	0	1	0	6	2	6	0	0	0	1	1	2	0	0	0	3	0	1	14	7	1	0	1	0
OTU_134	k__Bacteria;p__Proteobacteria;c__Alphaproteobacteria;o__unidentified_Alphaproteobacteria;f__Acetobacteraceae;g__;s__;	0	0	0	0	38	0	80	44	69	100	100	79	11	17	28	0	0	0	0	0	0	88	23	13	89	101	38	22	34	25
OTU_1340	k__Bacteria;p__Armatimonadota;c__Fimbriimonadia;o__Fimbriimonadales;f__Fimbriimonadaceae;g__;s__;	0	0	0	0	1	0	52	26	7	5	8	4	1	1	1	0	0	0	0	0	0	3	0	0	8	3	9	1	1	0
OTU_1341	k__Bacteria;p__Proteobacteria;c__Alphaproteobacteria;o__;f__;g__;s__;	0	0	0	0	2	0	35	17	15	0	0	1	0	0	0	0	0	0	0	0	0	5	5	0	0	1	0	0	0	0
OTU_1342	k__Bacteria;p__Firmicutes;c__Bacilli;o__Lactobacillales;f__Lactobacillaceae;g__Lactobacillus;s__;	0	0	0	0	2	0	0	0	0	0	0	0	0	0	1	10	10	0	0	0	0	0	0	84	0	1	0	0	0	0
OTU_1343	k__Bacteria;p__Myxococcota;c__unidentified_Myxococcota;o__unidentified_Myxococcota;f__Haliangiaceae;g__Haliangium;s__;	0	0	0	0	4	0	0	4	0	12	15	10	0	0	1	0	0	0	0	0	0	1	0	1	9	4	5	0	0	0
OTU_1344	k__Bacteria;p__Proteobacteria;c__Alphaproteobacteria;o__;f__;g__;s__;	0	0	0	0	1	0	6	5	6	2	10	4	0	0	0	0	0	0	0	0	0	3	0	0	9	0	1	0	0	0
OTU_1345	k__Bacteria;p__Chloroflexi;c__Dehalococcoidia;o__unidentified_Dehalococcoidia;f__unidentified_Dehalococcoidia;g__unidentified_Dehalococcoidia;s__metagenome;	0	0	0	0	2	2	0	0	0	7	13	11	0	0	3	0	0	0	0	0	0	1	7	3	2	13	6	0	0	0
OTU_1346	k__Bacteria;p__Proteobacteria;c__Alphaproteobacteria;o__;f__;g__;s__;	0	0	0	0	9	0	0	22	35	5	1	1	0	2	2	0	0	0	0	0	0	13	4	1	12	7	1	2	5	1
OTU_1347	k__Bacteria;p__Proteobacteria;c__Alphaproteobacteria;o__;f__;g__;s__;	0	0	0	0	2	0	6	2	5	1	2	0	5	0	0	0	0	0	0	0	0	1	2	0	1	3	0	0	0	1
OTU_1348	k__Bacteria;p__Bacteroidota;c__Bacteroidia;o__Flavobacteriales;f__Weeksellaceae;g__Elizabethkingia;s__Elizabethkingia_anophelis;	0	0	0	0	0	0	31	5	21	0	0	0	0	0	0	0	0	0	0	0	0	31	0	0	0	0	0	0	0	0
OTU_1349	k__Bacteria;p__Proteobacteria;c__Gammaproteobacteria;o__unidentified_Gammaproteobacteria;f__unidentified_Gammaproteobacteria;g__Acidibacter;s__;	0	0	0	0	5	0	57	20	43	7	9	6	4	2	3	0	0	0	0	0	0	6	2	5	23	14	6	12	9	12
OTU_135	k__Bacteria;p__Proteobacteria;c__Alphaproteobacteria;o__Rhizobiales;f__Rhizobiaceae;g__unidentified_Rhizobiaceae;s__Rhizobium_leguminosarum;	0	0	0	0	46	3	12	58	82	43	42	31	51	105	115	0	0	3	0	0	0	41	8	0	73	87	20	221	281	134
OTU_1350	k__Bacteria;p__Acidobacteriota;c__Thermoanaerobaculia;o__Thermoanaerobaculales;f__Thermoanaerobaculaceae;g__;s__;	0	0	0	0	0	0	22	0	0	0	2	7	0	0	5	0	0	0	0	0	0	0	2	2	8	4	2	0	0	0
OTU_1351	k__Bacteria;p__Proteobacteria;c__Gammaproteobacteria;o__Legionellales;f__Legionellaceae;g__Legionella;s__;	0	0	0	0	0	1	7	7	1	1	0	0	0	0	0	0	0	0	0	0	0	6	2	0	2	0	0	0	0	0
OTU_1352	k__Bacteria;p__Proteobacteria;c__Alphaproteobacteria;o__Rickettsiales;f__unidentified_Rickettsiales;g__unidentified_Rickettsiales;s__metagenome;	0	0	0	0	0	1	8	28	4	1	0	0	0	0	3	0	0	0	0	0	0	3	0	0	6	3	1	3	2	0
OTU_1353	k__Bacteria;p__Firmicutes;c__Clostridia;o__unidentified_Clostridia;f__Lachnospiraceae;g__;s__;	0	0	0	0	0	0	13	1	16	0	0	0	0	0	0	3	1	0	0	0	0	12	0	5	0	0	0	0	0	0
OTU_1354	k__Bacteria;p__Proteobacteria;c__Alphaproteobacteria;o__Rhizobiales;f__;g__;s__;	0	0	0	0	1	0	3	1	20	1	0	1	0	5	3	0	0	0	0	0	0	1	0	0	16	13	4	40	58	14
OTU_1355	k__Bacteria;p__Proteobacteria;c__Alphaproteobacteria;o__unidentified_Alphaproteobacteria;f__unidentified_Alphaproteobacteria;g__unidentified_Alphaproteobacteria;s__Rhodospirillaceae_bacterium_HEG_6_10;	0	0	0	0	1	0	26	4	8	0	4	0	0	0	6	0	0	0	0	0	0	4	0	1	0	0	2	0	0	0
OTU_1356	k__Bacteria;p__Myxococcota;c__unidentified_Myxococcota;o__unidentified_Myxococcota;f__unidentified_Myxococcota;g__unidentified_Myxococcota;s__metagenome;	0	0	0	0	0	0	11	14	7	3	3	0	0	0	0	0	0	0	0	0	0	5	0	0	1	2	2	0	0	0
OTU_1357	k__Bacteria;p__Acidobacteriota;c__Acidobacteriae;o__Acidobacteriales;f__;g__;s__;	0	0	0	0	13	0	13	3	11	1	0	1	0	1	3	0	0	0	0	0	0	2	0	1	0	0	1	2	2	0
OTU_1358	k__Bacteria;p__Myxococcota;c__Myxococcia;o__Myxococcales;f__Anaeromyxobacteraceae;g__Anaeromyxobacter;s__;	0	0	0	0	2	0	4	0	13	0	1	2	0	0	0	0	0	0	0	0	0	73	41	15	0	0	0	0	0	0
OTU_1359	k__Bacteria;p__Chloroflexi;c__Ktedonobacteria;o__Ktedonobacterales;f__;g__;s__;	0	0	0	0	5	0	51	102	77	11	7	12	2	0	0	0	0	0	0	0	0	72	33	23	38	48	20	1	4	0
OTU_136	k__Bacteria;p__Chloroflexi;c__Ktedonobacteria;o__Ktedonobacterales;f__Ktedonobacteraceae;g__;s__;	0	0	0	0	15	0	66	159	65	25	39	56	0	0	0	0	0	0	0	0	0	117	43	25	55	44	37	1	1	1
OTU_1360	k__Bacteria;p__Chloroflexi;c__Ktedonobacteria;o__Ktedonobacterales;f__Ktedonobacteraceae;g__Ktedonobacter;s__;	0	0	0	0	0	0	0	5	7	3	6	6	1	0	1	0	0	0	0	0	0	16	0	2	2	1	2	0	1	0
OTU_1361	k__Bacteria;p__Firmicutes;c__Clostridia;o__unidentified_Clostridia;f__Lachnospiraceae;g__;s__;	0	0	0	0	0	0	10	5	0	6	9	2	0	0	0	0	0	0	0	0	0	0	0	7	0	1	0	0	0	0
OTU_1362	k__Bacteria;p__Firmicutes;c__Clostridia;o__unidentified_Clostridia;f__Lachnospiraceae;g__Lachnoclostridium;s__Dorea_sp_5_2;	0	0	0	0	5	0	42	4	2	0	0	0	3	0	0	3	1	0	0	0	0	0	0	1	0	0	0	0	0	0
OTU_1363	k__Bacteria;p__Proteobacteria;c__Alphaproteobacteria;o__Rhizobiales;f__Rhizobiaceae;g__;s__;	0	0	0	0	0	0	10	0	1	1	10	1	0	1	18	0	0	0	0	0	0	8	2	2	3	3	0	0	0	0
OTU_1364	k__Bacteria;p__Myxococcota;c__unidentified_Myxococcota;o__unidentified_Myxococcota;f__Haliangiaceae;g__Haliangium;s__;	0	0	0	0	2	0	6	8	10	0	0	1	0	0	0	0	0	0	0	0	0	1	0	0	1	0	0	0	3	0
OTU_1365	k__Bacteria;p__;c__;o__;f__;g__;s__;	0	0	0	0	4	0	18	29	4	1	7	0	0	3	5	0	0	0	0	0	0	3	1	5	1	5	0	0	0	0
OTU_1366	k__Bacteria;p__Myxococcota;c__unidentified_Myxococcota;o__unidentified_Myxococcota;f__Polyangiaceae;g__Pajaroellobacter;s__;	0	0	0	0	8	0	6	5	12	1	1	2	0	0	2	0	0	0	0	0	0	14	0	0	0	0	1	0	0	0
OTU_1367	k__Bacteria;p__Verrucomicrobiota;c__Verrucomicrobiae;o__Chthoniobacterales;f__;g__;s__;	0	0	0	0	3	0	2	8	2	1	2	0	0	0	0	0	0	0	0	0	0	11	1	1	10	2	0	0	0	0
OTU_1368	k__Bacteria;p__Acidobacteriota;c__Acidobacteriae;o__;f__;g__;s__;	0	0	0	0	2	0	0	11	8	3	3	5	0	0	0	0	0	0	0	0	0	1	0	0	5	0	0	0	0	0
OTU_1369	k__Bacteria;p__Acidobacteriota;c__Acidobacteriae;o__;f__;g__;s__;	0	0	0	0	14	0	0	30	5	0	0	0	0	0	0	0	0	0	0	0	0	2	0	0	1	4	0	0	0	0
OTU_137	k__Bacteria;p__Firmicutes;c__Bacilli;o__Lactobacillales;f__Lactobacillaceae;g__Ligilactobacillus;s__Lactobacillus_murinus;	0	0	0	0	1025	0	43	8	21	0	0	1	4	0	1	234	32	0	0	0	0	24	1	63	1	0	0	0	0	1
OTU_1370	k__Bacteria;p__Firmicutes;c__Clostridia;o__unidentified_Clostridia;f__unidentified_Clostridia;g__unidentified_Clostridia;s__gut_metagenome;	0	0	0	0	2	0	1	2	84	0	0	0	0	0	1	0	1	0	0	0	0	13	0	1	0	0	0	0	0	0
OTU_1371	k__Bacteria;p__Myxococcota;c__unidentified_Myxococcota;o__unidentified_Myxococcota;f__Haliangiaceae;g__Haliangium;s__;	0	0	0	0	3	0	21	16	16	6	21	4	0	2	13	0	0	0	0	0	0	12	6	0	8	3	6	0	0	1
OTU_1372	k__Bacteria;p__;c__;o__;f__;g__;s__;	0	0	0	0	1	0	6	12	38	6	3	9	1	0	0	0	0	0	0	0	0	21	2	0	10	11	2	0	0	0
OTU_1373	k__Bacteria;p__Proteobacteria;c__Alphaproteobacteria;o__Rhizobiales;f__Beijerinckiaceae;g__Microvirga;s__;	0	0	0	0	0	0	0	0	3	2	21	5	0	0	1	0	0	0	0	0	0	3	2	0	5	5	3	0	0	0
OTU_1374	k__Bacteria;p__Firmicutes;c__Clostridia;o__unidentified_Clostridia;f__unidentified_Clostridia;g__Butyricicoccus;s__;	0	0	0	0	0	0	11	0	36	0	0	0	0	0	0	0	0	0	0	0	0	12	0	0	0	0	0	0	0	0
OTU_1375	k__Bacteria;p__Proteobacteria;c__Gammaproteobacteria;o__Xanthomonadales;f__Xanthomonadaceae;g__Stenotrophomonas;s__Stenotrophomonas_rhizophila;	0	0	0	9	5	0	7	2	25	0	11	0	2	1	13	5	0	0	0	0	0	11	0	0	0	7	4	0	4	0
OTU_1376	k__Bacteria;p__Acidobacteriota;c__Blastocatellia;o__Blastocatellales;f__Blastocatellaceae;g__Stenotrophobacter;s__;	0	0	0	0	0	0	0	0	2	14	11	7	0	0	0	0	0	0	0	0	0	5	1	0	11	3	0	0	0	0
OTU_1377	k__Bacteria;p__Kapabacteria;c__;o__;f__;g__;s__;	0	0	0	0	1	0	15	39	9	10	8	3	0	0	0	0	0	0	0	0	0	1	0	0	3	2	0	1	0	0
OTU_1378	k__Bacteria;p__Acidobacteriota;c__Blastocatellia;o__Blastocatellales;f__Blastocatellaceae;g__;s__;	0	0	0	0	4	1	1	13	0	27	26	7	0	0	6	0	0	0	0	0	0	7	5	0	18	10	4	0	0	0
OTU_1379	k__Bacteria;p__Chloroflexi;c__;o__;f__;g__;s__;	0	0	0	0	0	0	5	1	0	23	11	2	0	0	0	0	0	0	0	0	0	21	6	2	4	1	1	0	0	0
OTU_138	k__Bacteria;p__Proteobacteria;c__Gammaproteobacteria;o__Burkholderiales;f__Nitrosomonadaceae;g__;s__;	0	0	0	0	37	0	145	109	152	28	35	22	0	1	3	0	0	0	0	0	0	86	4	8	37	30	8	0	0	0
OTU_1380	k__Bacteria;p__Gemmatimonadetes;c__unidentified_Gemmatimonadetes;o__Gemmatimonadales;f__Gemmatimonadaceae;g__;s__;	0	0	0	0	0	0	0	0	0	3	7	10	0	0	20	0	0	0	0	0	0	0	3	2	22	10	1	0	0	0
OTU_1381	k__Bacteria;p__Chloroflexi;c__Ktedonobacteria;o__Ktedonobacterales;f__;g__;s__;	0	0	0	0	0	0	18	40	17	4	0	6	0	0	0	0	0	0	0	0	0	0	0	0	6	0	1	0	0	0
OTU_1382	k__Bacteria;p__Gemmatimonadetes;c__unidentified_Gemmatimonadetes;o__Gemmatimonadales;f__Gemmatimonadaceae;g__Gemmatimonas;s__;	0	0	0	0	1	0	1	1	1	5	4	3	0	0	0	0	0	0	0	0	0	3	1	4	30	16	14	0	0	0
OTU_1383	k__Bacteria;p__Proteobacteria;c__Gammaproteobacteria;o__Xanthomonadales;f__Xanthomonadaceae;g__Lysobacter;s__;	0	0	0	0	0	0	0	0	0	4	14	7	0	0	0	0	0	0	0	0	0	0	0	1	4	2	1	0	0	0
OTU_1384	k__Bacteria;p__Proteobacteria;c__Alphaproteobacteria;o__Sphingomonadales;f__Sphingomonadaceae;g__Sphingoaurantiacus;s__;	0	0	0	0	0	0	0	0	0	1	7	5	0	0	6	0	0	0	0	0	0	2	1	3	4	5	0	0	0	0
OTU_1385	k__Bacteria;p__Proteobacteria;c__Alphaproteobacteria;o__Rickettsiales;f__unidentified_Rickettsiales;g__unidentified_Rickettsiales;s__metagenome;	0	0	0	0	0	0	0	0	1	4	0	5	0	0	0	0	0	0	0	0	0	1	0	2	4	2	0	0	0	0
OTU_1386	k__Bacteria;p__Gemmatimonadetes;c__unidentified_Gemmatimonadetes;o__Gemmatimonadales;f__Gemmatimonadaceae;g__Gemmatimonas;s__;	0	0	0	0	0	0	0	13	15	11	5	6	1	1	1	0	0	0	0	0	0	0	0	0	50	12	6	0	0	0
OTU_1387	k__Bacteria;p__Firmicutes;c__Bacilli;o__unidentified_Bacilli;f__Paenibacillaceae;g__Paenibacillus;s__;	0	0	0	0	0	0	0	5	0	30	32	23	0	1	2	0	0	0	0	0	0	0	4	1	12	14	5	0	0	1
OTU_1388	k__Bacteria;p__Actinobacteriota;c__unidentified_Actinobacteriota;o__unidentified_Actinobacteriota;f__unidentified_Actinobacteriota;g__unidentified_Actinobacteriota;s__metagenome;	0	0	0	0	0	0	0	0	0	3	9	0	0	5	3	0	0	0	0	0	0	4	1	4	3	2	0	0	0	0
OTU_1389	k__Bacteria;p__Chloroflexi;c__Ktedonobacteria;o__Ktedonobacterales;f__Ktedonobacteraceae;g__Ktedonobacter;s__;	0	0	0	0	0	0	0	59	8	1	2	0	0	0	0	0	0	0	0	0	0	0	0	0	0	0	0	0	0	0
OTU_139	k__Bacteria;p__Chloroflexi;c__;o__;f__;g__;s__;	0	0	0	2	6	1	28	16	33	30	105	19	0	9	20	0	0	0	0	0	0	87	17	19	21	25	7	8	3	2
OTU_1390	k__Bacteria;p__Actinobacteriota;c__Acidimicrobiia;o__;f__;g__;s__;	0	0	0	0	0	0	0	0	0	13	6	11	0	0	0	0	0	0	0	0	0	0	0	0	15	9	7	0	0	0
OTU_1391	k__Bacteria;p__Bacteroidota;c__Bacteroidia;o__Sphingobacteriales;f__unidentified_Sphingobacteriales;g__unidentified_Sphingobacteriales;s__metagenome;	0	0	0	0	0	0	4	14	1	11	15	1	0	0	0	0	0	0	0	0	0	6	1	0	2	2	0	0	0	0
OTU_1392	k__Bacteria;p__Actinobacteriota;c__;o__;f__;g__;s__;	0	0	0	0	0	0	0	0	0	10	8	17	0	0	2	0	0	0	0	0	0	0	3	0	44	15	1	0	0	0
OTU_1393	k__Bacteria;p__Acidobacteriota;c__Acidobacteriae;o__Bryobacterales;f__Bryobacteraceae;g__Bryobacter;s__metagenome;	0	0	0	0	0	0	7	3	6	9	6	5	0	0	0	0	0	0	0	0	0	3	0	0	19	16	7	0	0	0
OTU_1394	k__Bacteria;p__Acidobacteriota;c__Acidobacteriae;o__Bryobacterales;f__Bryobacteraceae;g__Bryobacter;s__;	0	0	0	0	0	0	2	0	0	6	8	3	0	0	0	0	0	0	0	0	0	0	1	0	2	2	0	0	0	0
OTU_1395	k__Bacteria;p__Verrucomicrobiota;c__Verrucomicrobiae;o__;f__;g__;s__;	0	0	0	0	26	0	34	112	39	16	31	12	0	0	3	0	0	0	0	0	0	64	2	5	96	79	34	7	4	1
OTU_1396	k__Bacteria;p__Firmicutes;c__Bacilli;o__Bacillales;f__Bacillaceae;g__Bacillus;s__;	0	0	0	0	0	0	3	3	3	18	12	11	1	4	0	0	0	0	0	0	1	1	1	16	8	11	1	0	3	0
OTU_1397	k__Bacteria;p__Firmicutes;c__Bacilli;o__unidentified_Bacilli;f__Paenibacillaceae;g__Paenibacillus;s__Paenibacillus_antibioticophila;	0	0	0	0	0	0	0	0	0	23	18	26	0	0	0	0	0	0	0	0	0	0	0	0	0	0	0	0	0	0
OTU_1398	k__Bacteria;p__Chloroflexi;c__Ktedonobacteria;o__Ktedonobacterales;f__;g__;s__;	0	0	0	0	0	0	11	17	5	6	5	5	0	0	1	0	0	0	0	0	0	3	0	0	0	4	0	0	0	0
OTU_1399	k__Bacteria;p__;c__;o__;f__;g__;s__;	0	0	0	0	2	0	7	4	13	5	3	4	0	0	0	0	0	0	0	0	0	1	0	0	10	4	1	0	0	0
OTU_14	k__Bacteria;p__Firmicutes;c__Bacilli;o__Lactobacillales;f__Lactobacillaceae;g__Weissella;s__Weissella_cibaria;	0	0	0	0	0	1	4	0	0	0	0	0	3473	1018	624	3	0	0	0	0	0	4	0	2	0	0	0	416	1140	447
OTU_140	k__Bacteria;p__Acidobacteriota;c__Acidobacteriae;o__Acidobacteriales;f__;g__;s__;	0	0	0	0	40	0	863	805	478	6	10	12	0	0	0	0	0	0	0	0	0	157	2	5	26	45	5	1	0	0
OTU_1400	k__Bacteria;p__Bacteroidota;c__Bacteroidia;o__Cytophagales;f__Hymenobacteraceae;g__Adhaeribacter;s__;	0	0	0	0	0	0	0	0	2	16	27	3	0	0	0	0	0	0	0	0	0	0	0	1	2	2	4	0	0	0
OTU_1401	k__Bacteria;p__Gemmatimonadetes;c__unidentified_Gemmatimonadetes;o__Gemmatimonadales;f__Gemmatimonadaceae;g__;s__;	0	0	0	0	0	0	15	2	11	2	5	2	0	0	0	0	0	0	0	0	0	8	0	0	10	7	0	0	0	0
OTU_1402	k__Bacteria;p__Gemmatimonadetes;c__unidentified_Gemmatimonadetes;o__Gemmatimonadales;f__Gemmatimonadaceae;g__Gemmatimonas;s__;	0	0	0	0	0	0	0	0	0	3	2	0	0	0	0	0	0	0	0	0	0	5	2	0	6	2	4	0	0	0
OTU_1403	k__Bacteria;p__Chloroflexi;c__Ktedonobacteria;o__Ktedonobacterales;f__;g__;s__;	0	0	0	0	0	0	0	10	6	12	3	16	0	0	0	0	0	0	0	0	0	1	1	1	3	3	2	0	0	0
OTU_1404	k__Bacteria;p__Gemmatimonadota;c__Longimicrobia;o__Longimicrobiales;f__Longimicrobiaceae;g__;s__;	0	0	0	0	0	0	0	0	0	10	5	4	0	0	0	0	0	0	0	0	0	0	0	0	18	11	95	0	0	0
OTU_1405	k__Bacteria;p__Verrucomicrobiota;c__Verrucomicrobiae;o__;f__;g__;s__;	0	0	0	0	0	0	0	20	3	3	3	8	2	0	1	0	0	0	0	0	0	8	0	0	2	1	1	1	0	0
OTU_1406	k__Bacteria;p__Proteobacteria;c__Alphaproteobacteria;o__unidentified_Alphaproteobacteria;f__Acetobacteraceae;g__;s__;	0	2	2	0	2	0	25	1	3	9	2	1	0	0	1	0	0	0	0	0	0	3	0	1	5	6	0	0	1	2
OTU_1407	k__Bacteria;p__Chloroflexi;c__Chloroflexia;o__Chloroflexales;f__Roseiflexaceae;g__;s__;	0	0	0	0	0	0	0	0	0	1	2	0	0	0	0	0	0	0	0	0	0	11	0	2	1	3	0	1	0	1
OTU_1408	k__Bacteria;p__Planctomycetes;c__unidentified_Planctomycetes;o__Isosphaerales;f__Isosphaeraceae;g__Aquisphaera;s__;	0	0	0	0	0	0	1	4	3	3	0	2	0	2	1	0	0	0	0	0	0	0	0	0	8	5	2	0	4	2
OTU_1409	k__Bacteria;p__Armatimonadota;c__Fimbriimonadia;o__Fimbriimonadales;f__Fimbriimonadaceae;g__;s__;	0	0	0	0	0	0	1	0	0	6	15	7	0	0	1	0	0	0	0	0	0	0	0	0	3	1	1	0	0	0
OTU_141	k__Bacteria;p__Chloroflexi;c__Ktedonobacteria;o__Ktedonobacterales;f__Ktedonobacteraceae;g__;s__;	0	0	0	0	10	0	33	193	282	51	59	39	0	0	0	0	0	0	0	0	0	59	78	93	26	18	1	0	4	0
OTU_1410	k__Bacteria;p__Chloroflexi;c__;o__;f__;g__;s__;	0	0	0	0	1	0	12	1	11	19	24	20	1	0	24	0	0	0	0	0	0	10	8	6	33	22	1	0	2	0
OTU_1411	k__Bacteria;p__Actinobacteriota;c__Thermoleophilia;o__Gaiellales;f__Gaiellaceae;g__Gaiella;s__;	0	0	0	0	0	0	0	0	0	5	12	9	0	0	1	0	0	0	0	0	0	0	5	0	19	15	4	0	0	0
OTU_1412	k__Bacteria;p__Bacteroidota;c__Bacteroidia;o__Chitinophagales;f__Chitinophagaceae;g__Flavisolibacter;s__;	0	0	0	0	0	0	2	0	0	0	40	4	0	0	0	0	0	0	0	0	0	0	0	0	0	0	0	0	0	0
OTU_1413	k__Bacteria;p__;c__;o__;f__;g__;s__;	0	0	0	0	0	0	0	0	0	9	15	8	0	0	14	0	0	0	0	0	0	2	3	2	10	5	2	0	0	0
OTU_1414	k__Bacteria;p__Chloroflexi;c__Anaerolineae;o__Ardenticatenales;f__;g__;s__;	0	0	0	0	0	0	0	0	0	3	6	9	0	0	1	0	0	0	0	0	0	0	2	0	14	6	1	0	0	0
OTU_1415	k__Bacteria;p__Chloroflexi;c__Chloroflexia;o__Chloroflexales;f__Roseiflexaceae;g__;s__;	0	0	0	0	0	0	0	0	0	6	6	7	0	0	0	0	0	0	0	0	0	0	2	0	8	1	0	0	0	0
OTU_1416	k__Bacteria;p__Myxococcota;c__;o__;f__;g__;s__;	0	0	0	0	0	0	0	0	0	2	10	11	0	0	1	0	0	0	0	0	0	3	0	0	5	1	0	0	0	0
OTU_1417	k__Bacteria;p__Bacteroidota;c__Bacteroidia;o__Chitinophagales;f__Chitinophagaceae;g__;s__;	0	0	0	0	0	0	0	0	1	4	9	1	0	0	0	0	0	0	0	0	0	35	2	2	2	1	2	0	0	0
OTU_1418	k__Bacteria;p__Chloroflexi;c__Ktedonobacteria;o__Ktedonobacterales;f__Ktedonobacteraceae;g__;s__;	0	0	0	0	0	0	16	1	3	6	1	7	0	0	0	0	0	0	0	0	0	3	2	15	1	1	0	0	0	0
OTU_1419	k__Bacteria;p__;c__;o__;f__;g__;s__;	0	0	0	0	0	0	48	24	17	0	5	0	0	1	3	0	0	0	0	0	0	23	0	0	15	8	5	0	3	1
OTU_142	k__Bacteria;p__Proteobacteria;c__Gammaproteobacteria;o__;f__;g__;s__;	0	0	0	0	31	0	102	57	38	365	324	352	22	37	47	0	0	0	0	0	0	33	13	4	151	124	34	40	49	21
OTU_1420	k__Bacteria;p__Chloroflexi;c__Anaerolineae;o__Anaerolineales;f__Anaerolineaceae;g__;s__;	0	0	0	0	0	0	0	0	0	1	6	2	0	0	1	0	0	0	0	0	0	2	3	6	2	2	0	0	0	0
OTU_1421	k__Bacteria;p__Myxococcota;c__;o__;f__;g__;s__;	0	0	0	0	0	0	6	0	1	0	9	6	0	0	0	0	0	0	0	0	0	1	0	0	0	8	0	0	0	0
OTU_1422	k__Bacteria;p__Actinobacteria;c__unidentified_Actinobacteria;o__Propionibacteriales;f__Nocardioidaceae;g__Nocardioides;s__;	0	0	0	0	0	0	0	0	0	4	8	4	0	0	0	0	0	0	0	0	0	1	3	5	11	2	3	0	0	1
OTU_1423	k__Bacteria;p__Proteobacteria;c__Alphaproteobacteria;o__Rhizobiales;f__Beijerinckiaceae;g__;s__;	4	1	2	0	0	0	0	0	0	4	3	3	0	0	0	0	1	0	0	0	0	1	0	0	36	35	14	0	0	0
OTU_1424	k__Bacteria;p__;c__;o__;f__;g__;s__;	0	0	0	0	0	0	0	0	0	3	5	12	0	0	6	0	0	0	0	0	0	0	1	0	7	4	0	0	0	0
OTU_1425	k__Bacteria;p__Firmicutes;c__Bacilli;o__Bacillales;f__;g__;s__;	0	0	0	0	0	0	21	21	8	3	3	10	0	0	0	0	0	0	0	0	0	2	0	0	3	4	2	0	0	0
OTU_1426	k__Bacteria;p__Myxococcota;c__unidentified_Myxococcota;o__unidentified_Myxococcota;f__Polyangiaceae;g__Sorangium;s__metagenome;	0	0	0	0	2	0	5	3	7	11	2	8	4	2	0	0	0	0	0	0	0	3	1	0	5	1	2	0	0	0
OTU_1427	k__Bacteria;p__Planctomycetota;c__Phycisphaerae;o__Tepidisphaerales;f__;g__;s__;	0	0	0	0	0	0	4	22	7	1	1	0	2	0	0	0	0	0	0	0	0	0	0	0	5	3	5	0	0	0
OTU_1428	k__Bacteria;p__Actinobacteriota;c__Thermoleophilia;o__Solirubrobacterales;f__Solirubrobacteraceae;g__Conexibacter;s__;	0	0	0	0	0	0	10	1	7	3	3	0	7	3	8	1	0	0	0	0	0	0	0	0	3	2	1	5	14	8
OTU_1429	k__Bacteria;p__Actinobacteriota;c__Thermoleophilia;o__Solirubrobacterales;f__;g__;s__;	0	0	0	0	6	0	0	6	5	0	0	1	0	0	5	0	0	0	0	0	0	5	4	0	0	0	0	0	1	3
OTU_143	k__Bacteria;p__Actinobacteria;c__unidentified_Actinobacteria;o__Corynebacteriales;f__Mycobacteriaceae;g__Mycobacterium;s__Mycobacterium_sp;	0	0	0	0	3	1	81	21	36	28	44	30	13	17	27	1	3	1	1	0	0	34	8	2	53	43	27	28	40	29
OTU_1430	k__Bacteria;p__Actinobacteria;c__unidentified_Actinobacteria;o__Streptomycetales;f__Streptomycetaceae;g__;s__;	0	0	0	0	0	0	0	0	0	10	8	20	24	16	20	0	0	0	0	0	0	0	0	0	1	2	4	0	4	1
OTU_1431	k__Bacteria;p__Proteobacteria;c__Gammaproteobacteria;o__unidentified_Gammaproteobacteria;f__unidentified_Gammaproteobacteria;g__Acidibacter;s__;	0	0	0	0	0	0	0	0	0	20	16	25	25	40	41	0	0	0	0	0	0	2	0	0	5	6	0	1	3	1
OTU_1432	k__Bacteria;p__Proteobacteria;c__Gammaproteobacteria;o__;f__;g__;s__;	0	0	0	0	1	0	1	2	0	4	12	8	3	4	1	0	0	0	0	0	0	1	0	1	5	6	1	2	3	0
OTU_1433	k__Bacteria;p__Actinobacteria;c__unidentified_Actinobacteria;o__Micromonosporales;f__Micromonosporaceae;g__;s__;	0	0	0	0	6	0	0	4	7	3	0	2	5	2	6	0	0	0	0	0	0	5	2	0	5	0	1	16	16	8
OTU_1434	k__Bacteria;p__Proteobacteria;c__Alphaproteobacteria;o__Rhizobiales;f__;g__;s__;	0	0	0	0	0	0	14	19	32	10	8	0	6	8	9	0	0	0	0	0	0	9	2	0	16	21	2	1	13	6
OTU_1435	k__Bacteria;p__Bacteroidota;c__Bacteroidia;o__Sphingobacteriales;f__Sphingobacteriaceae;g__Mucilaginibacter;s__;	0	0	0	0	0	0	0	1	0	6	4	5	7	13	14	0	0	0	0	0	0	0	0	0	0	0	0	1	0	0
OTU_1436	k__Bacteria;p__Proteobacteria;c__Alphaproteobacteria;o__unidentified_Alphaproteobacteria;f__Acetobacteraceae;g__Acidisoma;s__;	0	0	0	0	0	0	0	0	0	4	8	6	3	0	6	0	0	0	0	0	0	0	0	0	6	3	6	0	0	1
OTU_1437	k__Bacteria;p__Actinobacteriota;c__Acidimicrobiia;o__unidentified_Acidimicrobiia;f__Ilumatobacteraceae;g__unidentified_Ilumatobacteraceae;s__metagenome;	0	0	0	0	1	0	0	0	6	8	9	2	2	0	0	0	0	0	0	0	0	11	0	0	5	3	0	1	3	1
OTU_1438	k__Bacteria;p__Actinobacteria;c__unidentified_Actinobacteria;o__Frankiales;f__Frankiaceae;g__;s__;	3	2	3	0	7	0	73	27	32	35	25	18	15	10	29	1	0	0	0	0	0	36	3	2	42	37	13	34	56	25
OTU_1439	k__Bacteria;p__Actinobacteria;c__unidentified_Actinobacteria;o__Frankiales;f__Acidothermaceae;g__Acidothermus;s__;	0	0	0	0	0	0	16	4	5	57	19	51	9	5	5	0	0	0	0	0	0	13	4	2	46	32	26	2	11	2
OTU_144	k__Bacteria;p__Proteobacteria;c__Gammaproteobacteria;o__unidentified_Gammaproteobacteria;f__unidentified_Gammaproteobacteria;g__Acidibacter;s__;	0	0	0	0	9	0	215	174	109	82	37	41	25	45	53	0	0	0	0	0	0	43	9	8	77	77	18	59	99	45
OTU_1440	k__Bacteria;p__Acidobacteriota;c__unidentified_Acidobacteriota;o__unidentified_Acidobacteriota;f__unidentified_Acidobacteriota;g__unidentified_Acidobacteriota;s__metagenome;	0	0	0	0	0	0	0	0	0	4	5	9	0	10	0	0	0	0	0	0	0	0	0	0	13	8	4	0	0	0
OTU_1441	k__Bacteria;p__Proteobacteria;c__Alphaproteobacteria;o__Rhizobiales;f__unidentified_Rhizobiales;g__Bauldia;s__;	0	0	0	0	0	0	0	0	0	3	18	5	1	25	73	0	0	1	0	0	0	7	1	0	12	11	1	0	0	1
OTU_1442	k__Bacteria;p__Proteobacteria;c__Gammaproteobacteria;o__;f__;g__;s__;	0	0	0	0	0	0	10	0	0	12	13	6	1	0	2	0	0	0	0	0	0	0	1	0	3	3	2	0	0	0
OTU_1443	k__Bacteria;p__Proteobacteria;c__Alphaproteobacteria;o__unidentified_Alphaproteobacteria;f__Geminicoccaceae;g__;s__;	0	0	0	0	1	0	1	0	0	3	11	4	0	6	0	0	0	0	0	0	0	4	0	0	0	2	4	0	0	2
OTU_1444	k__Bacteria;p__Firmicutes;c__Bacilli;o__Bacillales;f__Bacillaceae;g__Bacillus;s__Bacillus_simplex;	0	0	0	0	2	0	0	1	0	1	23	9	1	10	29	0	0	0	0	0	0	2	4	4	9	8	2	0	0	0
OTU_1445	k__Bacteria;p__Actinobacteria;c__unidentified_Actinobacteria;o__Micrococcales;f__Micrococcaceae;g__Nesterenkonia;s__;	0	0	0	0	0	0	13	6	4	12	1	6	0	7	16	0	0	0	0	0	0	5	2	0	1	2	2	0	0	1
OTU_1446	k__Bacteria;p__Nitrospirota;c__Nitrospira;o__Nitrospirales;f__Nitrospiraceae;g__;s__;	0	0	0	0	0	0	0	0	1	5	0	5	0	2	33	0	0	0	0	0	0	0	0	0	7	0	0	0	0	1
OTU_1447	k__Bacteria;p__Myxococcota;c__unidentified_Myxococcota;o__unidentified_Myxococcota;f__Haliangiaceae;g__Haliangium;s__;	0	0	0	0	0	0	4	0	2	0	4	1	0	10	0	0	0	0	0	0	0	5	3	0	8	5	0	0	0	0
OTU_1448	k__Bacteria;p__Actinobacteria;c__unidentified_Actinobacteria;o__Frankiales;f__Nakamurellaceae;g__Nakamurella;s__;	0	0	0	0	0	0	14	0	19	2	10	5	0	1	1	0	0	0	0	0	0	15	1	0	10	5	12	1	1	2
OTU_1449	k__Bacteria;p__Proteobacteria;c__Alphaproteobacteria;o__Sphingomonadales;f__Sphingomonadaceae;g__Sphingobium;s__;	0	0	0	0	0	0	2	0	0	1	1	0	3	7	47	0	0	0	0	0	0	19	0	0	1	2	2	7	1	3
OTU_145	k__Bacteria;p__Proteobacteria;c__Gammaproteobacteria;o__Burkholderiales;f__Methylophilaceae;g__;s__;	0	0	0	0	1124	0	50	146	57	6	2	4	0	2	4	0	0	0	0	0	0	4	0	0	9	10	5	2	10	0
OTU_1450	k__Bacteria;p__Proteobacteria;c__Gammaproteobacteria;o__Burkholderiales;f__Burkholderiaceae;g__Cupriavidus;s__;	0	0	0	0	6	0	0	10	24	2	6	0	1	0	6	0	0	0	0	0	0	5	5	0	3	4	0	0	1	0
OTU_1451	k__Bacteria;p__Bacteroidota;c__Bacteroidia;o__Chitinophagales;f__unidentified_Chitinophagales;g__unidentified_Chitinophagales;s__metagenome;	0	0	0	0	0	0	1	19	7	0	4	4	0	0	3	0	0	0	0	0	0	7	3	0	2	5	4	1	0	0
OTU_1452	k__Bacteria;p__Chloroflexi;c__Chloroflexia;o__Chloroflexales;f__Roseiflexaceae;g__;s__;	0	0	0	0	0	0	1	21	5	1	5	0	0	0	1	0	0	0	0	0	0	32	1	3	7	5	2	0	0	0
OTU_1453	k__Bacteria;p__Spirochaetota;c__Spirochaetia;o__Spirochaetales;f__Spirochaetaceae;g__unidentified_Spirochaetaceae;s__Spirochaeta_aurantia;	0	0	0	0	0	0	10	3	3	1	3	2	0	3	2	0	0	0	0	0	0	8	2	0	1	3	0	3	3	0
OTU_1454	k__Bacteria;p__Actinobacteriota;c__Acidimicrobiia;o__;f__;g__;s__;	0	0	0	0	0	0	0	4	0	0	3	2	8	2	1	0	0	0	0	0	0	6	3	3	20	6	4	2	1	3
OTU_1455	k__Bacteria;p__Proteobacteria;c__Gammaproteobacteria;o__Burkholderiales;f__;g__;s__;	0	0	0	0	0	0	7	4	2	6	25	22	0	1	21	0	0	0	0	0	0	4	6	1	36	16	9	0	0	0
OTU_1456	k__Bacteria;p__Acidobacteriota;c__unidentified_Acidobacteriota;o__unidentified_Acidobacteriota;f__unidentified_Acidobacteriota;g__unidentified_Acidobacteriota;s__metagenome;	0	0	0	0	2	0	0	0	1	1	5	5	0	0	18	0	0	0	0	0	0	1	1	0	3	4	0	0	0	0
OTU_1457	k__Bacteria;p__Acidobacteriota;c__Vicinamibacteria;o__Vicinamibacterales;f__Vicinamibacteraceae;g__;s__;	0	0	0	0	0	0	0	0	0	7	6	7	0	0	7	0	0	0	0	0	0	0	2	0	7	4	0	0	0	0
OTU_1458	k__Bacteria;p__Actinobacteriota;c__Acidimicrobiia;o__;f__;g__;s__;	0	0	0	2	1	0	0	0	1	8	23	4	0	0	1	0	0	0	0	0	0	8	0	0	3	0	2	0	0	0
OTU_1459	k__Bacteria;p__Proteobacteria;c__Gammaproteobacteria;o__;f__;g__;s__;	0	0	0	0	0	0	0	0	0	5	9	8	0	0	1	0	0	0	0	0	0	0	7	0	19	16	3	0	0	0
OTU_146	k__Bacteria;p__;c__;o__;f__;g__;s__;	0	0	0	0	11	0	46	41	74	168	150	153	0	0	0	0	0	0	0	0	0	25	4	4	88	65	26	0	0	0
OTU_1460	k__Bacteria;p__Bacteroidota;c__Bacteroidia;o__Bacteroidales;f__Barnesiellaceae;g__;s__;	0	0	20	0	0	3	0	0	0	0	0	0	0	0	0	12	11	3	28	31	0	0	0	0	0	0	0	0	0	0
OTU_1461	k__Bacteria;p__Bacteroidota;c__Bacteroidia;o__Bacteroidales;f__Muribaculaceae;g__;s__;	0	0	0	0	0	0	0	0	0	0	0	0	0	0	2	0	94	0	0	0	0	0	0	0	0	0	0	0	0	0
OTU_1462	k__Bacteria;p__Cyanobacteria;c__;o__;f__;g__;s__;	0	2	1	5	0	0	0	0	0	0	0	0	8	1	2	2	0	5	1	5	0	0	0	0	0	0	0	1	2	4
OTU_1463	k__Bacteria;p__Actinobacteria;c__unidentified_Actinobacteria;o__Frankiales;f__;g__;s__;	0	0	0	0	5	0	0	1	0	7	9	9	0	2	1	0	0	0	0	0	0	4	0	1	19	25	6	7	5	0
OTU_1464	k__Bacteria;p__Proteobacteria;c__Alphaproteobacteria;o__;f__;g__;s__;	0	0	0	0	0	0	0	0	0	4	2	2	1	3	4	0	0	0	0	0	0	4	0	0	1	1	0	3	3	0
OTU_1465	k__Bacteria;p__Firmicutes;c__Clostridia;o__unidentified_Clostridia;f__Oscillospiraceae;g__Colidextribacter;s__;	0	0	0	0	5	0	13	0	8	1	0	0	0	0	0	3	11	0	0	0	0	3	0	17	0	0	0	0	0	0
OTU_1466	k__Bacteria;p__Firmicutes;c__Clostridia;o__;f__;g__;s__;	0	0	0	0	4	0	10	0	12	0	0	0	0	0	0	0	39	0	0	0	2	9	0	30	1	0	0	0	0	0
OTU_1467	k__Bacteria;p__Proteobacteria;c__Gammaproteobacteria;o__Burkholderiales;f__Burkholderiaceae;g__;s__;	0	0	0	0	3	0	0	65	52	15	12	20	5	3	6	0	0	0	0	0	0	1	0	0	2	2	0	0	3	1
OTU_1468	k__Bacteria;p__Firmicutes;c__Clostridia;o__unidentified_Clostridia;f__Oscillospiraceae;g__Oscillibacter;s__;	0	0	0	0	0	0	23	1	7	0	0	0	0	0	0	1	2	0	0	0	1	3	0	15	0	0	0	0	0	0
OTU_1469	k__Bacteria;p__Actinobacteria;c__unidentified_Actinobacteria;o__Micrococcales;f__Micrococcaceae;g__Rothia;s__;	0	0	0	0	9	3	0	3	0	2	0	0	0	0	0	5	0	17	0	0	0	70	0	1	0	0	0	1	0	0
OTU_147	k__Bacteria;p__Acidobacteriota;c__Acidobacteriae;o__;f__;g__;s__;	0	0	0	0	69	0	53	171	471	4	6	0	0	0	3	0	0	0	0	0	0	24	7	7	14	13	6	0	1	0
OTU_1470	k__Bacteria;p__Proteobacteria;c__Gammaproteobacteria;o__Enterobacterales;f__Pasteurellaceae;g__Haemophilus;s__;	0	0	0	0	2	2	0	6	0	0	0	0	0	0	0	6	0	61	0	0	0	72	0	2	0	0	0	0	0	0
OTU_1471	k__Bacteria;p__Firmicutes;c__Bacilli;o__Bacillales;f__Bacillaceae;g__Bacillus;s__;	0	0	3	0	0	0	0	0	0	0	0	0	0	0	0	0	0	0	0	0	99	0	0	0	0	0	0	0	1	0
OTU_1472	k__Bacteria;p__Acidobacteriota;c__Acidobacteriae;o__Acidobacteriales;f__;g__;s__;	0	0	0	0	19	0	14	24	17	7	6	2	0	0	0	0	0	0	0	0	0	15	1	0	32	7	6	1	2	3
OTU_1473	k__Bacteria;p__Chloroflexi;c__;o__;f__;g__;s__;	0	0	0	0	16	0	33	33	26	15	56	24	0	0	14	0	0	0	0	0	0	57	9	8	11	9	3	10	7	9
OTU_1474	k__Bacteria;p__Firmicutes;c__Clostridia;o__unidentified_Clostridia;f__Christensenellaceae;g__;s__;	0	0	0	0	0	0	0	0	0	0	0	0	0	0	0	0	0	0	0	0	0	0	0	46	0	0	0	0	0	0
OTU_1475	k__Bacteria;p__Spirochaetota;c__Spirochaetia;o__Spirochaetales;f__Spirochaetaceae;g__Treponema;s__;	0	0	0	0	0	0	0	0	0	0	0	0	0	0	0	0	0	0	0	0	0	0	0	29	0	0	0	0	0	0
OTU_1476	k__Bacteria;p__Chloroflexi;c__Ktedonobacteria;o__Ktedonobacterales;f__Ktedonobacteraceae;g__;s__;	0	0	0	0	0	0	17	14	6	1	0	1	0	0	0	0	0	0	0	0	0	2	0	0	2	0	5	0	0	0
OTU_1477	k__Bacteria;p__Proteobacteria;c__Gammaproteobacteria;o__Burkholderiales;f__Burkholderiaceae;g__;s__;	0	0	0	0	0	0	2	1	2	1	0	1	0	0	0	0	0	0	0	0	0	55	1	3	1	2	0	0	0	0
OTU_1478	k__Bacteria;p__Proteobacteria;c__Alphaproteobacteria;o__Caulobacterales;f__Hyphomonadaceae;g__unidentified_Hyphomonadaceae;s__metagenome;	0	0	0	0	0	0	1	0	0	0	1	0	0	0	18	0	0	0	0	0	0	7	2	1	4	6	0	0	0	0
OTU_1479	k__Bacteria;p__Planctomycetota;c__Phycisphaerae;o__Tepidisphaerales;f__;g__;s__;	0	0	0	0	1	0	8	2	14	0	1	1	0	0	0	0	0	0	0	0	0	10	0	0	4	1	10	1	0	0
OTU_148	k__Bacteria;p__Actinobacteria;c__unidentified_Actinobacteria;o__Frankiales;f__Geodermatophilaceae;g__;s__;	0	0	0	0	1	0	132	142	133	12	20	41	0	3	2	2	0	0	0	0	0	176	0	3	16	13	6	1	3	6
OTU_1480	k__Bacteria;p__Firmicutes;c__Bacilli;o__Bacillales;f__Bacillaceae;g__Ureibacillus;s__;	0	0	0	0	0	0	0	3	0	0	0	1	0	0	0	0	0	0	0	0	0	0	0	78	0	0	0	0	0	0
OTU_1481	k__Bacteria;p__Acidobacteriota;c__Acidobacteriae;o__;f__;g__;s__;	0	0	0	0	1	0	4	38	20	2	5	5	0	0	0	0	0	0	0	0	0	2	0	0	12	12	5	1	5	0
OTU_1482	k__Bacteria;p__Armatimonadota;c__Fimbriimonadia;o__Fimbriimonadales;f__Fimbriimonadaceae;g__;s__;	0	0	0	0	0	0	5	8	6	1	3	1	0	0	1	0	0	0	0	0	0	13	11	8	1	6	1	0	0	0
OTU_1483	k__Bacteria;p__Verrucomicrobiota;c__Verrucomicrobiae;o__;f__;g__;s__;	0	0	0	0	2	0	11	43	3	1	2	1	0	0	0	0	0	0	0	0	0	8	0	0	11	9	2	2	0	0
OTU_1484	k__Bacteria;p__Gemmatimonadetes;c__unidentified_Gemmatimonadetes;o__Gemmatimonadales;f__Gemmatimonadaceae;g__;s__;	0	0	0	0	1	0	9	4	10	2	1	0	0	0	5	0	0	0	0	0	0	2	0	0	4	0	0	0	0	0
OTU_1485	k__Bacteria;p__Chloroflexi;c__Ktedonobacteria;o__Ktedonobacterales;f__Ktedonobacteraceae;g__;s__;	0	0	0	0	0	0	0	10	4	6	1	1	0	0	0	0	0	0	0	0	0	3	0	0	2	5	3	0	1	0
OTU_1486	k__Bacteria;p__Acidobacteriota;c__Blastocatellia;o__;f__;g__;s__;	0	0	0	0	1	0	0	0	0	1	3	6	0	0	1	0	0	0	0	0	0	4	8	14	7	8	1	0	0	0
OTU_1487	k__Bacteria;p__Firmicutes;c__Clostridia;o__;f__;g__;s__;	0	0	0	0	0	0	2	0	0	0	0	0	0	0	0	0	0	0	0	0	0	0	0	31	13	0	0	0	0	0
OTU_1488	k__Bacteria;p__Firmicutes;c__Bacilli;o__Bacillales;f__Planococcaceae;g__Sporosarcina;s__;	0	0	0	0	0	0	0	2	3	0	11	3	0	2	0	0	0	0	0	0	0	3	0	0	7	17	0	0	0	0
OTU_1489	k__Bacteria;p__Chloroflexi;c__Chloroflexia;o__Chloroflexales;f__Roseiflexaceae;g__;s__;	0	0	0	0	0	0	0	0	2	1	0	0	0	0	0	0	0	0	0	0	0	46	9	8	6	6	4	1	1	1
OTU_149	k__Bacteria;p__Proteobacteria;c__Gammaproteobacteria;o__Burkholderiales;f__;g__;s__;	0	0	0	0	27	0	178	122	214	25	49	14	0	3	1	0	0	0	0	0	0	152	12	2	35	85	16	0	5	0
OTU_1490	unknown	0	0	0	117	0	0	0	0	0	0	0	0	0	0	0	0	0	0	0	0	0	0	0	0	0	0	0	0	0	0
OTU_1491	k__Bacteria;p__Chloroflexi;c__Chloroflexia;o__;f__;g__;s__;	0	0	0	0	0	0	1	0	3	5	7	14	3	0	0	0	0	0	0	0	0	0	0	0	10	1	3	2	0	0
OTU_1492	k__Bacteria;p__Actinobacteriota;c__Acidimicrobiia;o__;f__;g__;s__;	0	0	0	0	6	0	4	5	8	4	1	5	0	0	0	0	0	0	0	0	0	14	1	1	0	1	2	0	0	0
OTU_1493	k__Bacteria;p__Bacteroidota;c__Bacteroidia;o__Chitinophagales;f__Chitinophagaceae;g__Niastella;s__;	0	0	0	0	2	0	10	10	15	0	1	0	0	0	0	0	0	0	0	0	0	19	2	3	9	3	0	6	2	0
OTU_1494	k__Bacteria;p__Proteobacteria;c__Alphaproteobacteria;o__Rhizobiales;f__Xanthobacteraceae;g__;s__;	0	0	0	0	0	0	2	1	1	1	1	1	0	1	1	0	0	0	0	0	0	2	0	0	0	1	0	2	2	5
OTU_1495	k__Bacteria;p__Actinobacteriota;c__Thermoleophilia;o__Gaiellales;f__;g__;s__;	0	0	0	0	4	0	6	3	17	2	0	0	0	1	0	0	0	0	0	0	0	41	4	0	5	5	4	0	1	0
OTU_1496	k__Bacteria;p__Chloroflexi;c__Ktedonobacteria;o__Ktedonobacterales;f__Ktedonobacteraceae;g__;s__;	0	0	0	0	0	0	7	29	9	5	0	4	0	0	0	0	0	0	0	0	0	2	0	0	1	2	0	1	3	0
OTU_1497	k__Bacteria;p__Bacteroidota;c__Bacteroidia;o__Chitinophagales;f__Chitinophagaceae;g__Puia;s__;	0	0	0	0	1	0	1	0	13	6	3	3	0	0	1	0	0	0	0	0	0	1	0	0	10	2	1	0	2	0
OTU_1498	k__Bacteria;p__Actinobacteria;c__unidentified_Actinobacteria;o__Micromonosporales;f__Micromonosporaceae;g__Actinoplanes;s__;	0	0	1	0	27	0	37	47	42	8	10	5	22	9	32	0	0	0	0	0	0	11	2	2	18	18	11	59	52	40
OTU_1499	k__Bacteria;p__Actinobacteria;c__unidentified_Actinobacteria;o__Kineosporiales;f__Kineosporiaceae;g__Quadrisphaera;s__;	16	4	18	0	0	0	0	0	1	0	1	1	0	0	1	24	8	8	0	0	0	0	0	1	0	1	0	2	0	1
OTU_15	k__Bacteria;p__Proteobacteria;c__Gammaproteobacteria;o__Pseudomonadales;f__Pseudomonadaceae;g__Pseudomonas;s__;	0	7	4	16	221	12	30	32	43	776	5428	7229	159	68	921	17	6	4	9	4	20	37	25967	36880	4164	3095	39739	87	14	23
OTU_150	k__Bacteria;p__Proteobacteria;c__Gammaproteobacteria;o__Pseudomonadales;f__Pseudomonadaceae;g__Pseudomonas;s__Pseudomonas_putida;	1	1	9	8	126	2	128	51	53	43	61	14	5	1	96	14	0	3	2	1	6	82	8	14	9	22	8	2	4	4
OTU_1500	k__Bacteria;p__Verrucomicrobiota;c__Verrucomicrobiae;o__;f__;g__;s__;	0	0	0	0	1	0	2	41	0	1	2	0	0	0	0	0	0	0	0	0	0	5	0	0	8	2	2	6	0	0
OTU_1501	k__Bacteria;p__Proteobacteria;c__Alphaproteobacteria;o__Rhizobiales;f__Rhizobiaceae;g__;s__;	0	0	0	0	0	0	0	0	23	1	29	19	1	8	17	0	0	0	0	0	0	14	5	2	10	8	3	8	1	2
OTU_1502	k__Bacteria;p__Bacteroidota;c__Bacteroidia;o__Sphingobacteriales;f__Sphingobacteriaceae;g__Pedobacter;s__Pedobacter_sp;	2	0	0	0	13	0	0	3	1	0	0	2	5	0	6	0	0	1	0	0	0	5	0	0	0	1	0	3	0	0
OTU_1503	k__Bacteria;p__Actinobacteria;c__unidentified_Actinobacteria;o__Propionibacteriales;f__Propionibacteriaceae;g__Microlunatus;s__metagenome;	15	4	21	1	8	1	0	0	0	0	1	1	1	0	0	25	8	12	0	0	15	0	0	0	0	0	1	0	0	1
OTU_1504	k__Bacteria;p__Proteobacteria;c__Alphaproteobacteria;o__unidentified_Alphaproteobacteria;f__Acetobacteraceae;g__Roseomonas;s__;	3	2	3	0	0	0	0	0	0	0	3	0	1	3	2	1	4	5	0	0	0	3	0	0	0	2	0	2	2	0
OTU_1505	k__Bacteria;p__unidentified_Bacteria;c__unidentified_Bacteria;o__Desulfuromonadales;f__;g__;s__;	0	0	1	10	0	9	0	0	0	0	0	0	0	0	0	0	0	17	1	0	0	0	0	0	0	0	0	0	0	0
OTU_1506	k__Bacteria;p__Actinobacteriota;c__Acidimicrobiia;o__;f__;g__;s__;	0	0	6	7	0	5	0	0	0	0	0	0	0	0	0	0	0	9	0	0	0	0	0	0	0	0	0	0	0	0
OTU_1507	k__Bacteria;p__Proteobacteria;c__Alphaproteobacteria;o__unidentified_Alphaproteobacteria;f__Acetobacteraceae;g__Roseomonas;s__;	13	12	11	1	2	0	0	0	2	1	2	0	0	2	0	5	3	5	0	0	0	2	0	0	0	0	0	2	0	1
OTU_1508	k__Bacteria;p__Proteobacteria;c__Gammaproteobacteria;o__Burkholderiales;f__Comamonadaceae;g__Acidovorax;s__;	0	0	3	6	7	1	1	0	2	0	3	1	0	0	0	1	0	1	1	0	0	0	0	2	1	0	0	1	0	0
OTU_1509	k__Bacteria;p__Proteobacteria;c__Alphaproteobacteria;o__Rhizobiales;f__Beijerinckiaceae;g__;s__;	0	0	0	0	2	0	20	0	8	6	10	3	0	1	3	0	0	0	0	0	0	6	0	0	6	5	2	2	13	2
OTU_151	k__Bacteria;p__Proteobacteria;c__Gammaproteobacteria;o__Xanthomonadales;f__Rhodanobacteraceae;g__Rhodanobacter;s__;	0	0	0	0	1	0	0	1	1	229	98	102	122	183	154	0	0	0	0	0	0	6	2	0	34	32	22	33	24	19
OTU_1510	k__Bacteria;p__Myxococcota;c__unidentified_Myxococcota;o__unidentified_Myxococcota;f__Haliangiaceae;g__Haliangium;s__;	0	0	0	0	3	0	16	2	9	8	2	2	0	5	0	0	0	0	0	0	0	7	1	0	5	3	2	0	4	1
OTU_1511	k__Bacteria;p__Gemmatimonadetes;c__unidentified_Gemmatimonadetes;o__Gemmatimonadales;f__Gemmatimonadaceae;g__;s__;	0	0	0	0	27	0	0	2	9	5	2	0	0	0	0	0	0	0	0	0	0	9	2	1	5	2	0	0	0	0
OTU_1512	k__Bacteria;p__Proteobacteria;c__Gammaproteobacteria;o__Burkholderiales;f__Nitrosomonadaceae;g__;s__;	0	0	0	0	8	0	18	13	33	0	0	0	0	0	0	0	0	0	0	0	0	34	1	2	4	8	1	1	0	0
OTU_1513	k__Bacteria;p__;c__;o__;f__;g__;s__;	0	0	0	0	6	0	3	5	11	6	8	6	0	0	0	0	0	0	0	0	0	6	4	0	2	0	3	0	0	0
OTU_1514	k__Bacteria;p__Proteobacteria;c__Gammaproteobacteria;o__Burkholderiales;f__Chromobacteriaceae;g__Pseudogulbenkiania;s__Pseudogulbenkiania_sp_NH8B;	0	0	0	0	74	0	1	3	1	0	0	0	0	0	0	0	0	0	0	0	0	0	0	0	0	0	0	0	0	0
OTU_1515	k__Bacteria;p__Proteobacteria;c__Gammaproteobacteria;o__Burkholderiales;f__Rhodocyclaceae;g__;s__;	0	0	0	0	17	0	0	3	2	7	3	3	0	1	3	0	0	0	0	0	0	0	0	1	1	6	0	4	0	4
OTU_1516	k__Bacteria;p__Actinobacteriota;c__Acidimicrobiia;o__;f__;g__;s__;	0	0	0	0	15	0	6	1	8	9	2	3	0	0	0	0	0	0	0	0	0	37	8	4	2	3	1	0	1	1
OTU_1517	k__Bacteria;p__Acidobacteriota;c__Vicinamibacteria;o__Vicinamibacterales;f__;g__;s__;	0	0	0	0	5	0	0	18	13	3	1	3	1	2	3	0	0	0	0	0	0	2	4	0	18	11	2	4	5	1
OTU_1518	k__Bacteria;p__Acidobacteriota;c__Acidobacteriae;o__;f__;g__;s__;	0	0	0	0	33	0	2	19	12	0	0	0	0	0	0	0	0	0	0	0	0	1	0	1	1	0	0	0	0	0
OTU_1519	k__Bacteria;p__Acidobacteriota;c__Acidobacteriae;o__Acidobacteriales;f__;g__;s__;	0	0	0	0	10	0	10	7	4	2	4	0	0	0	0	0	0	0	0	0	0	12	0	1	8	6	6	0	0	0
OTU_152	k__Bacteria;p__Proteobacteria;c__Gammaproteobacteria;o__Burkholderiales;f__Nitrosomonadaceae;g__;s__;	0	0	0	0	17	0	89	55	59	12	21	8	1	2	23	0	0	0	0	0	0	20	9	13	20	32	2	1	1	0
OTU_1520	k__Bacteria;p__Acidobacteriota;c__Acidobacteriae;o__Bryobacterales;f__Bryobacteraceae;g__Bryobacter;s__metagenome;	0	0	0	0	3	0	1	0	2	49	19	5	1	0	7	0	0	0	0	0	0	28	2	1	4	8	2	0	0	0
OTU_1521	k__Bacteria;p__Cyanobacteria;c__unidentified_Cyanobacteria;o__unidentified_Cyanobacteria;f__Coleofasciculaceae;g__;s__;	0	0	0	0	2	0	2	0	2	5	3	10	0	0	0	0	0	0	0	0	0	11	0	3	19	19	7	1	1	2
OTU_1522	k__Bacteria;p__Chloroflexi;c__Chloroflexia;o__Thermomicrobiales;f__;g__;s__;	0	0	0	0	1	0	0	0	2	8	13	1	0	0	5	0	0	0	0	0	0	2	4	1	7	12	3	2	1	0
OTU_1523	k__Bacteria;p__Verrucomicrobiota;c__Verrucomicrobiae;o__Opitutales;f__Opitutaceae;g__Lacunisphaera;s__;	0	0	0	0	2	0	0	0	0	8	0	1	21	15	24	0	0	0	0	0	0	1	0	0	2	0	0	0	1	2
OTU_1524	k__Bacteria;p__Bacteroidota;c__Bacteroidia;o__Chitinophagales;f__Chitinophagaceae;g__;s__;	0	0	0	0	2	0	7	12	46	7	2	3	0	0	0	0	0	0	0	0	0	1	0	0	17	19	2	0	0	0
OTU_1525	k__Bacteria;p__Acidobacteriota;c__Acidobacteriae;o__;f__;g__;s__;	0	0	0	0	11	0	0	24	5	0	0	0	0	0	0	0	0	0	0	0	0	1	0	0	5	3	0	0	0	0
OTU_1526	k__Bacteria;p__Bacteroidota;c__Bacteroidia;o__Sphingobacteriales;f__unidentified_Sphingobacteriales;g__unidentified_Sphingobacteriales;s__metagenome;	0	0	0	0	2	0	16	3	5	5	9	2	0	0	0	0	0	0	0	0	0	3	1	0	1	3	0	0	0	0
OTU_1527	k__Bacteria;p__Firmicutes;c__Bacilli;o__unidentified_Bacilli;f__Thermoactinomycetaceae;g__Planifilum;s__;	0	0	0	0	5	0	6	2	1	2	2	2	0	0	0	0	0	0	0	0	0	3	0	0	0	2	1	0	2	0
OTU_1528	k__Bacteria;p__Proteobacteria;c__Alphaproteobacteria;o__;f__;g__;s__;	0	0	0	0	7	0	8	2	9	1	4	0	0	0	0	0	0	0	0	0	0	11	1	1	3	9	0	1	0	0
OTU_1529	k__Bacteria;p__Actinobacteriota;c__Thermoleophilia;o__Gaiellales;f__Gaiellaceae;g__Gaiella;s__;	0	0	0	0	4	0	4	1	16	0	1	2	0	0	0	0	0	0	0	0	0	11	0	0	8	5	1	1	1	1
OTU_153	k__Bacteria;p__Chloroflexi;c__Ktedonobacteria;o__Ktedonobacterales;f__;g__;s__;	0	0	0	0	6	0	291	136	134	28	21	44	0	0	4	0	0	0	0	0	0	64	30	12	21	9	5	0	6	0
OTU_1530	k__Bacteria;p__Acidobacteriota;c__Blastocatellia;o__Blastocatellales;f__Blastocatellaceae;g__;s__;	0	0	0	0	1	0	0	5	3	2	4	3	0	0	0	0	0	0	0	0	0	7	0	0	16	11	2	1	0	0
OTU_1531	k__Bacteria;p__Bacteroidota;c__Bacteroidia;o__Chitinophagales;f__Chitinophagaceae;g__Edaphobaculum;s__bacterium;	0	0	0	0	3	0	5	8	36	0	3	1	0	0	0	0	0	0	0	0	0	8	0	0	12	6	0	0	0	0
OTU_1532	k__Bacteria;p__Chloroflexi;c__Ktedonobacteria;o__Ktedonobacterales;f__Ktedonobacteraceae;g__;s__;	0	0	0	0	0	0	12	1	1	0	0	2	0	0	1	0	0	0	0	0	0	4	0	1	1	4	0	1	5	2
OTU_1533	k__Bacteria;p__Myxococcota;c__;o__;f__;g__;s__;	0	0	0	0	2	0	26	16	8	2	1	0	0	0	0	0	0	0	0	0	0	0	2	0	0	3	0	1	0	2
OTU_1534	k__Bacteria;p__Chloroflexi;c__Ktedonobacteria;o__Ktedonobacterales;f__;g__;s__;	0	0	0	0	3	0	0	24	2	1	3	2	0	0	0	0	0	0	0	0	0	6	0	1	3	4	0	0	0	0
OTU_1535	k__Bacteria;p__Proteobacteria;c__Gammaproteobacteria;o__Burkholderiales;f__Nitrosomonadaceae;g__;s__;	0	0	0	0	4	0	12	34	15	6	6	3	0	0	0	0	0	0	0	0	0	1	0	0	8	1	1	0	2	0
OTU_1536	k__Bacteria;p__Chloroflexi;c__Ktedonobacteria;o__Ktedonobacterales;f__Ktedonobacteraceae;g__;s__;	0	0	0	0	3	0	45	96	4	8	2	6	0	0	0	0	0	0	0	0	0	9	0	0	19	7	12	0	4	0
OTU_1537	k__Bacteria;p__Gemmatimonadetes;c__unidentified_Gemmatimonadetes;o__Gemmatimonadales;f__Gemmatimonadaceae;g__Gemmatimonas;s__;	0	0	0	0	2	0	2	0	10	2	5	1	0	0	0	0	0	0	0	0	0	86	1	0	17	17	2	0	0	0
OTU_1538	k__Bacteria;p__Gemmatimonadetes;c__unidentified_Gemmatimonadetes;o__Gemmatimonadales;f__Gemmatimonadaceae;g__;s__;	0	0	0	0	17	0	3	7	3	1	0	2	0	0	0	0	0	0	0	0	0	1	0	0	5	0	0	0	0	0
OTU_1539	k__Bacteria;p__Cyanobacteria;c__Sericytochromatia;o__;f__;g__;s__;	0	0	0	0	0	0	12	0	0	1	0	0	0	0	0	0	0	0	0	0	0	5	0	4	0	1	3	0	0	0
OTU_154	k__Bacteria;p__Chloroflexi;c__Ktedonobacteria;o__Ktedonobacterales;f__Ktedonobacteraceae;g__;s__;	0	0	0	0	12	0	26	147	86	34	61	44	0	0	0	0	0	0	0	0	0	77	59	31	21	10	7	0	2	0
OTU_1540	k__Bacteria;p__Firmicutes;c__Clostridia;o__unidentified_Clostridia;f__Lachnospiraceae;g__;s__;	0	0	0	0	3	0	48	0	7	0	0	0	0	2	0	0	0	0	0	0	0	0	0	6	0	0	0	0	0	0
OTU_1541	k__Bacteria;p__Proteobacteria;c__Gammaproteobacteria;o__;f__;g__;s__;	0	0	0	0	0	0	21	7	3	8	2	0	0	0	2	0	0	0	0	0	0	2	7	2	1	3	0	0	0	0
OTU_1542	k__Bacteria;p__Acidobacteriota;c__Vicinamibacteria;o__Vicinamibacterales;f__Vicinamibacteraceae;g__Vicinamibacter;s__;	0	0	0	0	1	0	5	0	3	1	2	5	0	0	0	0	0	0	0	0	0	0	0	1	1	1	1	0	0	0
OTU_1543	k__Bacteria;p__Chloroflexi;c__;o__;f__;g__;s__;	0	0	0	0	0	0	26	15	23	0	1	0	0	0	0	0	0	0	0	0	0	0	0	0	0	0	0	0	0	0
OTU_1544	k__Bacteria;p__Actinobacteriota;c__Coriobacteriia;o__Coriobacteriales;f__Coriobacteriaceae;g__Collinsella;s__;	0	0	0	0	0	0	28	0	27	0	0	0	0	0	0	0	0	0	0	0	0	21	0	0	0	0	0	0	0	0
OTU_1545	k__Bacteria;p__;c__;o__;f__;g__;s__;	0	0	0	0	3	0	16	24	20	3	2	0	0	0	0	0	0	0	0	0	0	11	0	1	0	3	1	0	0	0
OTU_1546	k__Bacteria;p__Proteobacteria;c__Alphaproteobacteria;o__unidentified_Alphaproteobacteria;f__Reyranellaceae;g__;s__;	0	0	0	0	0	0	24	16	9	2	0	0	0	0	18	0	0	0	0	0	0	1	1	0	2	0	0	0	0	0
OTU_1547	k__Bacteria;p__Firmicutes;c__Clostridia;o__;f__;g__;s__;	0	0	0	0	0	0	22	0	40	0	0	0	0	1	0	0	0	0	0	0	0	17	0	0	0	0	0	0	0	1
OTU_1548	k__Bacteria;p__Firmicutes;c__Bacilli;o__Bacillales;f__Bacillaceae;g__Bacillus;s__Bacillus_sp_NBRC_101253;	0	0	0	0	0	0	21	5	3	1	2	3	0	1	2	0	0	0	0	0	0	2	0	0	6	0	0	1	0	0
OTU_1549	k__Bacteria;p__Firmicutes;c__Clostridia;o__unidentified_Clostridia;f__Ruminococcaceae;g__;s__;	0	0	0	0	0	0	11	0	28	0	0	0	0	0	0	0	0	0	0	0	0	8	0	0	0	0	0	0	0	0
OTU_155	k__Bacteria;p__Proteobacteria;c__Gammaproteobacteria;o__unidentified_Gammaproteobacteria;f__unidentified_Gammaproteobacteria;g__Acidibacter;s__;	0	0	0	0	13	0	247	103	77	37	91	27	0	8	14	0	0	0	0	0	0	32	17	5	54	102	16	0	1	1
OTU_1550	k__Bacteria;p__Spirochaetota;c__Spirochaetia;o__Spirochaetales;f__Spirochaetaceae;g__;s__;	0	0	0	0	0	0	10	21	12	0	1	0	0	2	0	0	0	0	0	0	0	1	0	0	2	0	0	0	0	1
OTU_1551	k__Bacteria;p__;c__;o__;f__;g__;s__;	0	0	0	0	0	0	10	20	7	0	0	0	0	0	0	0	0	0	0	0	0	0	0	0	0	0	0	0	0	0
OTU_1552	k__Bacteria;p__Firmicutes;c__Bacilli;o__Erysipelotrichales;f__Erysipelotrichaceae;g__Allobaculum;s__;	0	0	0	0	0	0	12	10	13	0	0	0	0	0	0	0	0	0	0	0	0	30	0	0	0	0	0	0	0	0
OTU_1553	k__Bacteria;p__Myxococcota;c__Myxococcia;o__Myxococcales;f__Anaeromyxobacteraceae;g__Anaeromyxobacter;s__;	0	0	0	0	0	0	4	5	20	0	0	1	0	0	0	0	0	0	0	0	0	10	0	0	0	1	0	0	0	0
OTU_1554	k__Bacteria;p__Bacteroidota;c__Bacteroidia;o__Flavobacteriales;f__Flavobacteriaceae;g__Flavobacterium;s__;	0	0	0	0	0	0	4	56	6	3	4	0	0	0	0	0	0	0	0	0	0	0	0	0	0	1	0	0	0	0
OTU_1555	k__Bacteria;p__Verrucomicrobiota;c__Verrucomicrobiae;o__unidentified_Verrucomicrobiae;f__unidentified_Verrucomicrobiae;g__Pedosphaera;s__;	0	0	0	0	0	0	14	4	3	1	1	0	0	0	0	0	0	0	0	0	0	0	0	0	0	0	0	0	0	0
OTU_1556	k__Bacteria;p__Acidobacteriota;c__Vicinamibacteria;o__Vicinamibacterales;f__;g__;s__;	0	0	0	0	0	0	30	22	10	19	4	0	0	0	0	0	0	0	0	0	0	12	0	0	0	0	0	0	0	0
OTU_1557	k__Bacteria;p__Firmicutes;c__Clostridia;o__unidentified_Clostridia;f__Lachnospiraceae;g__Dorea;s__;	0	0	0	0	0	0	15	0	0	0	0	0	0	2	0	0	0	0	0	0	0	0	0	15	1	0	0	0	0	0
OTU_1558	k__Bacteria;p__;c__;o__;f__;g__;s__;	0	0	0	0	0	0	13	41	3	0	1	3	0	0	0	0	0	0	0	0	0	0	0	0	1	3	0	0	0	0
OTU_1559	k__Bacteria;p__Chloroflexi;c__Ktedonobacteria;o__Ktedonobacterales;f__Ktedonobacteraceae;g__;s__;	0	0	0	0	0	0	0	57	0	0	1	0	0	0	0	0	0	0	0	0	0	4	0	0	0	1	0	0	0	0
OTU_156	k__Bacteria;p__Proteobacteria;c__Alphaproteobacteria;o__Rhizobiales;f__Beijerinckiaceae;g__Roseiarcus;s__;	0	0	0	0	1	0	128	40	102	35	20	11	19	25	12	0	0	0	0	0	0	155	26	15	36	41	13	18	19	14
OTU_1560	k__Bacteria;p__unidentified_Bacteria;c__unidentified_Bacteria;o__unidentified_Bacteria;f__Geobacteraceae;g__;s__;	0	0	0	0	0	0	6	0	1	0	0	0	0	0	0	0	0	0	0	0	0	27	5	26	0	0	0	0	0	0
OTU_1561	k__Bacteria;p__Myxococcota;c__unidentified_Myxococcota;o__unidentified_Myxococcota;f__Haliangiaceae;g__Haliangium;s__;	0	0	0	0	0	0	0	25	2	8	1	0	0	0	0	0	0	0	0	0	0	7	0	1	1	3	0	0	0	0
OTU_1562	k__Bacteria;p__Bacteroidota;c__Bacteroidia;o__Flavobacteriales;f__Flavobacteriaceae;g__Flavobacterium;s__metagenome;	0	0	0	0	0	0	4	20	8	0	8	0	0	0	0	0	0	0	0	0	0	0	0	0	0	3	0	0	0	0
OTU_1563	k__Bacteria;p__Bacteroidota;c__Bacteroidia;o__Bacteroidales;f__Muribaculaceae;g__;s__;	0	0	0	0	0	0	5	40	6	0	0	0	0	0	0	0	3	0	0	0	0	2	0	0	0	0	0	0	0	0
OTU_1564	k__Bacteria;p__Bacteroidota;c__Bacteroidia;o__Bacteroidales;f__Muribaculaceae;g__;s__;	0	0	0	0	4	0	9	17	1	0	0	0	0	0	0	0	10	0	0	0	0	2	0	0	0	0	0	0	0	0
OTU_1565	k__Bacteria;p__Gemmatimonadetes;c__unidentified_Gemmatimonadetes;o__Gemmatimonadales;f__Gemmatimonadaceae;g__unidentified_Gemmatimonadaceae;s__Gemmatimonadetes_bacterium_SCN_70_22;	0	0	0	0	0	0	1	28	7	0	0	0	0	0	0	0	0	0	0	0	0	1	0	0	2	3	0	0	0	0
OTU_1566	k__Bacteria;p__Myxococcota;c__unidentified_Myxococcota;o__unidentified_Myxococcota;f__Sandaracinaceae;g__;s__;	0	0	0	0	0	0	0	9	3	7	11	0	0	0	0	0	0	0	0	0	0	1	0	0	7	1	0	0	0	0
OTU_1567	k__Bacteria;p__Nitrospirota;c__Nitrospira;o__Nitrospirales;f__Nitrospiraceae;g__;s__;	0	0	0	0	8	0	0	13	10	0	0	0	0	0	2	0	0	0	0	0	0	1	0	0	0	0	0	0	1	0
OTU_1568	k__Archaea;p__Crenarchaeota;c__Nitrososphaeria;o__;f__;g__;s__;	0	0	0	0	6	0	0	0	0	51	32	43	0	0	0	0	0	0	0	0	0	0	0	0	1	1	0	0	0	0
OTU_1569	k__Bacteria;p__Verrucomicrobiota;c__Verrucomicrobiae;o__Chthoniobacterales;f__Chthoniobacteraceae;g__Chthoniobacter;s__;	0	0	0	0	0	0	0	22	5	2	18	1	0	0	0	0	0	0	0	0	0	1	0	0	3	0	2	0	0	0
OTU_157	k__Bacteria;p__Actinobacteriota;c__Thermoleophilia;o__Solirubrobacterales;f__Solirubrobacteraceae;g__Conexibacter;s__;	0	0	0	0	15	0	87	37	88	26	24	53	6	15	20	0	0	0	0	0	0	52	7	2	51	27	8	22	39	17
OTU_1570	k__Bacteria;p__Myxococcota;c__Myxococcia;o__Myxococcales;f__Vulgatibacteraceae;g__Vulgatibacter;s__;	0	0	0	0	0	0	0	13	17	0	1	0	0	0	0	0	0	0	0	0	0	1	1	0	0	0	0	0	0	0
OTU_1571	k__Bacteria;p__Bacteroidota;c__Bacteroidia;o__Chitinophagales;f__Chitinophagaceae;g__;s__;	0	0	0	0	0	0	0	0	0	13	29	23	0	0	0	0	0	0	0	0	0	0	5	2	36	18	6	0	0	0
OTU_1572	k__Bacteria;p__Actinobacteriota;c__Thermoleophilia;o__Gaiellales;f__;g__;s__;	0	0	0	0	3	0	2	1	6	11	0	5	0	0	0	0	0	0	0	0	0	4	2	0	6	1	1	0	0	0
OTU_1573	k__Bacteria;p__Proteobacteria;c__Gammaproteobacteria;o__Burkholderiales;f__Gallionellaceae;g__Sideroxydans;s__Sideroxydans_paludicola;	0	0	0	0	0	0	1	0	3	0	0	0	0	0	0	0	0	0	0	0	0	69	4	1	0	0	0	0	0	0
OTU_1574	k__Bacteria;p__Actinobacteriota;c__Thermoleophilia;o__Solirubrobacterales;f__Solirubrobacteraceae;g__Solirubrobacter;s__;	2	3	2	2	0	1	0	0	2	7	4	4	0	0	2	0	0	3	0	1	0	4	0	0	7	3	2	1	0	0
OTU_1575	k__Bacteria;p__Chloroflexi;c__Ktedonobacteria;o__Ktedonobacterales;f__Ktedonobacteraceae;g__;s__;	0	0	0	0	0	0	0	10	14	2	0	0	0	0	0	0	0	0	0	0	0	12	2	0	0	0	0	0	0	0
OTU_1576	k__Bacteria;p__Firmicutes;c__Bacilli;o__Bacillales;f__Bacillaceae;g__Pseudogracilibacillus;s__;	0	0	0	0	0	0	33	12	5	2	2	3	0	0	0	0	0	0	0	0	0	5	1	0	4	1	1	0	0	0
OTU_1577	k__Bacteria;p__Chloroflexi;c__;o__;f__;g__;s__;	0	0	0	0	0	0	14	3	16	4	1	4	0	0	2	0	0	0	0	0	0	6	0	0	1	1	0	0	0	0
OTU_1578	k__Bacteria;p__Bacteroidota;c__Bacteroidia;o__Cytophagales;f__Microscillaceae;g__Hassallia;s__metagenome;	0	0	0	0	0	0	9	0	0	10	13	0	0	0	2	0	0	0	0	0	0	2	0	1	2	1	0	0	0	0
OTU_1579	k__Bacteria;p__Acidobacteriota;c__Vicinamibacteria;o__Vicinamibacterales;f__Vicinamibacteraceae;g__;s__;	0	0	1	0	0	0	0	0	0	4	12	4	1	0	2	0	0	0	0	0	0	5	6	1	3	0	0	0	0	0
OTU_158	k__Bacteria;p__Acidobacteriota;c__Acidobacteriae;o__Acidobacteriales;f__;g__;s__;	0	0	0	0	92	0	94	298	77	30	8	14	0	0	0	0	0	0	0	0	0	39	2	2	52	27	13	0	1	0
OTU_1580	k__Bacteria;p__Gemmatimonadetes;c__unidentified_Gemmatimonadetes;o__Gemmatimonadales;f__Gemmatimonadaceae;g__Gemmatimonas;s__;	0	0	0	0	1	0	0	5	18	9	18	2	0	0	0	0	0	0	0	0	0	3	0	0	2	8	1	0	0	0
OTU_1581	k__Bacteria;p__Acidobacteriota;c__Vicinamibacteria;o__Vicinamibacterales;f__;g__;s__;	0	0	0	0	0	0	0	0	0	5	4	6	0	0	1	0	0	0	0	0	0	0	1	0	1	2	1	0	0	0
OTU_1582	k__Bacteria;p__Bacteroidota;c__Bacteroidia;o__Chitinophagales;f__Chitinophagaceae;g__;s__;	0	0	0	0	1	0	0	5	0	17	9	16	0	1	0	0	0	0	0	0	0	18	2	0	4	1	4	0	0	0
OTU_1583	k__Bacteria;p__Proteobacteria;c__Alphaproteobacteria;o__Rhizobiales;f__;g__;s__;	0	0	0	0	0	0	0	0	0	8	29	8	1	0	20	0	0	0	0	0	0	7	0	1	3	5	1	0	0	0
OTU_1584	k__Bacteria;p__Bacteroidota;c__Bacteroidia;o__Sphingobacteriales;f__Sphingobacteriaceae;g__Solitalea;s__Solitalea_canadensis;	0	0	0	0	0	0	0	0	1	19	27	0	0	0	0	0	0	0	0	0	0	2	0	0	0	5	0	0	0	0
OTU_1585	k__Bacteria;p__Actinobacteriota;c__Acidimicrobiia;o__;f__;g__;s__;	0	0	0	0	7	0	0	0	0	13	11	4	0	0	0	0	0	0	0	0	0	0	2	0	17	5	3	0	0	0
OTU_1586	k__Bacteria;p__Acidobacteriota;c__Acidobacteriae;o__Acidobacteriales;f__;g__;s__;	0	0	0	0	1	0	0	16	5	2	0	1	0	0	0	0	0	0	0	0	0	2	0	1	5	3	0	1	0	0
OTU_1587	k__Bacteria;p__Bacteroidota;c__Bacteroidia;o__Bacteroidales;f__Muribaculaceae;g__;s__;	0	0	0	0	0	0	0	0	0	3	0	0	0	0	0	0	0	0	0	0	0	0	0	20	16	0	0	0	0	0
OTU_1588	k__Bacteria;p__Actinobacteriota;c__Acidimicrobiia;o__;f__;g__;s__;	0	0	0	0	0	0	0	0	2	7	5	11	0	0	0	0	0	0	0	0	0	4	3	1	11	4	2	0	0	0
OTU_1589	k__Bacteria;p__;c__;o__;f__;g__;s__;	0	0	0	0	0	0	0	0	1	12	10	10	0	0	0	0	0	0	0	0	0	0	2	0	15	3	5	0	0	0
OTU_159	k__Bacteria;p__Proteobacteria;c__Alphaproteobacteria;o__;f__;g__;s__;	0	0	0	0	22	0	142	90	112	129	90	162	6	2	9	0	0	0	0	0	0	93	18	7	77	68	40	6	15	6
OTU_1590	k__Bacteria;p__Actinobacteria;c__unidentified_Actinobacteria;o__Corynebacteriales;f__Nocardiaceae;g__Smaragdicoccus;s__Smaragdicoccus_niigatensis;	0	0	0	0	0	0	0	5	3	6	2	2	3	1	0	0	0	0	0	0	0	0	0	0	1	1	2	1	2	1
OTU_1591	k__Bacteria;p__Bacteroidota;c__Bacteroidia;o__Chitinophagales;f__Chitinophagaceae;g__Puia;s__;	0	0	0	0	0	0	0	0	0	5	23	8	0	0	0	0	0	0	0	0	0	1	1	0	8	2	5	0	0	0
OTU_1592	k__Bacteria;p__Actinobacteriota;c__;o__;f__;g__;s__;	0	0	0	0	0	0	0	0	0	6	3	17	0	0	2	0	0	0	0	0	0	0	0	0	21	3	2	0	0	0
OTU_1593	k__Bacteria;p__Proteobacteria;c__Gammaproteobacteria;o__Xanthomonadales;f__Xanthomonadaceae;g__Lysobacter;s__;	0	0	0	0	2	0	1	0	2	40	41	21	0	0	0	0	0	0	0	0	0	17	3	1	2	9	2	0	0	0
OTU_1594	k__Bacteria;p__Acidobacteriota;c__Acidobacteriae;o__Acidobacteriales;f__unidentified_Acidobacteriales;g__Occallatibacter;s__;	0	0	0	0	1	0	0	1	0	4	5	2	0	1	0	0	0	0	0	0	0	0	0	0	1	0	3	0	0	0
OTU_1595	k__Bacteria;p__Chloroflexi;c__Chloroflexia;o__Thermomicrobiales;f__;g__;s__;	0	0	0	0	0	0	0	0	0	9	9	9	0	0	0	0	0	0	0	0	0	0	3	1	11	8	6	0	0	0
OTU_1596	k__Bacteria;p__Proteobacteria;c__Alphaproteobacteria;o__Rhizobiales;f__Hyphomicrobiaceae;g__;s__;	0	0	0	0	0	0	8	3	1	1	7	0	0	0	0	0	0	0	0	0	0	10	1	0	6	8	1	0	5	1
OTU_1597	k__Bacteria;p__Bacteroidota;c__Bacteroidia;o__Chitinophagales;f__Chitinophagaceae;g__Ferruginibacter;s__;	0	0	0	0	0	0	0	0	0	10	21	1	0	0	0	0	0	0	0	0	0	0	1	0	4	6	0	0	0	0
OTU_1598	k__Bacteria;p__Gemmatimonadota;c__;o__;f__;g__;s__;	0	0	0	0	0	0	0	0	0	6	6	18	0	0	0	0	0	0	0	0	0	0	4	0	18	13	1	0	0	0
OTU_1599	k__Bacteria;p__Myxococcota;c__unidentified_Myxococcota;o__unidentified_Myxococcota;f__Polyangiaceae;g__Pajaroellobacter;s__metagenome;	0	0	0	0	5	0	16	12	17	5	10	3	0	0	0	0	0	0	0	0	0	12	3	2	3	1	0	0	0	0
OTU_16	k__Bacteria;p__Proteobacteria;c__Alphaproteobacteria;o__Sphingomonadales;f__Sphingomonadaceae;g__Sphingomonas;s__;	0	0	0	0	94	0	221	349	589	229	306	193	20	24	40	0	0	0	0	0	0	1450	59	47	564	609	177	73	50	27
OTU_160	k__Bacteria;p__Acidobacteriota;c__Acidobacteriae;o__Acidobacteriales;f__;g__;s__;	0	0	0	0	43	0	296	504	218	36	24	13	0	1	0	0	0	0	0	0	0	59	4	9	44	26	13	4	2	1
OTU_1600	k__Bacteria;p__Acidobacteriota;c__Blastocatellia;o__Blastocatellales;f__Blastocatellaceae;g__;s__;	0	0	0	0	0	0	0	0	0	3	6	7	0	0	0	1	0	0	0	0	0	2	0	2	3	0	0	0	0	0
OTU_1601	k__Bacteria;p__Bacteroidota;c__Bacteroidia;o__Chitinophagales;f__Chitinophagaceae;g__Puia;s__;	0	0	0	0	0	0	0	7	0	17	14	7	0	1	0	0	0	0	0	0	0	2	0	0	4	2	0	0	0	0
OTU_1602	k__Bacteria;p__Bacteroidota;c__Bacteroidia;o__Chitinophagales;f__Chitinophagaceae;g__;s__;	0	0	0	0	0	0	0	0	3	4	14	0	0	0	0	0	0	0	0	0	0	4	1	2	9	4	3	0	0	0
OTU_1603	k__Bacteria;p__Actinobacteriota;c__Thermoleophilia;o__Gaiellales;f__;g__;s__;	0	0	0	0	0	0	0	0	0	1	1	4	0	0	0	0	0	0	0	0	0	0	0	0	3	5	1	0	0	0
OTU_1604	k__Bacteria;p__Chloroflexi;c__Ktedonobacteria;o__Ktedonobacterales;f__Ktedonobacteraceae;g__;s__;	0	0	0	0	0	0	0	10	9	1	0	1	0	0	2	0	0	0	0	0	0	0	0	0	3	8	0	1	6	0
OTU_1605	k__Bacteria;p__Actinobacteria;c__unidentified_Actinobacteria;o__Micromonosporales;f__Micromonosporaceae;g__;s__;	0	0	0	0	0	0	40	0	4	1	0	1	0	0	0	0	0	0	0	0	0	0	0	0	0	2	0	0	0	0
OTU_1606	k__Bacteria;p__Acidobacteriota;c__Acidobacteriae;o__;f__;g__;s__;	0	0	0	0	1	0	0	4	0	1	6	1	0	0	0	0	0	0	0	0	0	0	0	0	2	2	0	0	0	2
OTU_1607	k__Bacteria;p__Chloroflexi;c__;o__;f__;g__;s__;	0	0	0	0	0	0	0	0	0	5	3	3	0	0	0	0	0	0	0	0	0	1	1	1	6	1	1	0	0	0
OTU_1608	k__Bacteria;p__Planctomycetes;c__unidentified_Planctomycetes;o__Isosphaerales;f__Isosphaeraceae;g__Singulisphaera;s__;	0	0	0	0	0	0	1	1	0	4	3	1	0	0	2	0	0	0	0	0	0	2	0	0	4	1	2	0	0	0
OTU_1609	k__Bacteria;p__Chloroflexi;c__Anaerolineae;o__;f__;g__;s__;	0	0	0	0	0	0	3	19	0	3	1	6	0	0	1	0	0	0	0	0	0	1	0	0	9	6	4	0	3	0
OTU_161	k__Bacteria;p__Actinobacteriota;c__Thermoleophilia;o__Gaiellales;f__;g__;s__;	0	0	0	0	41	0	103	50	107	25	13	30	4	7	12	0	0	0	0	0	0	145	38	15	79	62	19	13	15	12
OTU_1610	k__Bacteria;p__Acidobacteriota;c__Holophagae;o__;f__;g__;s__;	0	0	0	0	1	0	0	0	1	4	1	8	0	0	0	0	0	0	0	0	0	0	5	0	12	7	4	0	0	0
OTU_1611	k__Bacteria;p__;c__;o__;f__;g__;s__;	0	0	0	0	1	0	8	0	20	1	2	1	0	0	0	0	0	0	0	0	0	5	0	0	6	4	4	0	0	0
OTU_1612	k__Bacteria;p__Myxococcota;c__unidentified_Myxococcota;o__unidentified_Myxococcota;f__Haliangiaceae;g__Haliangium;s__;	0	0	0	0	0	0	1	0	4	12	4	1	0	0	0	0	0	0	0	0	0	6	13	8	0	0	0	0	0	0
OTU_1613	k__Bacteria;p__Proteobacteria;c__Alphaproteobacteria;o__;f__;g__;s__;	0	0	0	0	1	0	16	0	1	3	8	1	0	0	0	0	0	0	0	0	0	2	0	0	2	4	0	0	0	0
OTU_1614	k__Bacteria;p__Proteobacteria;c__Alphaproteobacteria;o__Caulobacterales;f__Caulobacteraceae;g__;s__;	0	0	0	0	3	0	34	55	14	10	5	1	5	4	3	0	0	0	0	0	0	12	4	1	5	9	2	15	20	1
OTU_1615	k__Bacteria;p__Actinobacteriota;c__Thermoleophilia;o__Gaiellales;f__;g__;s__;	0	0	0	0	0	0	3	0	0	3	8	2	0	0	0	0	0	0	0	0	0	4	0	2	0	5	2	2	0	0
OTU_1616	k__Bacteria;p__Bacteroidota;c__Bacteroidia;o__Cytophagales;f__Microscillaceae;g__Hassallia;s__;	0	0	0	0	0	0	0	6	3	9	3	0	0	0	11	0	0	0	0	0	0	13	6	1	4	4	1	0	1	1
OTU_1617	k__Bacteria;p__Firmicutes;c__Limnochordia;o__unidentified_Limnochordia;f__unidentified_Limnochordia;g__Hydrogenispora;s__;	0	0	0	0	0	0	6	10	2	5	2	1	0	0	0	0	0	0	0	0	0	0	0	0	0	10	0	0	0	0
OTU_1618	k__Bacteria;p__Actinobacteria;c__unidentified_Actinobacteria;o__Propionibacteriales;f__Propionibacteriaceae;g__Haloactinopolyspora;s__;	0	0	0	0	0	0	3	0	3	0	4	0	0	0	0	0	0	0	0	0	0	9	0	0	0	4	0	0	0	0
OTU_1619	k__Bacteria;p__Acidobacteriota;c__Vicinamibacteria;o__Vicinamibacterales;f__Vicinamibacteraceae;g__;s__;	0	0	0	0	0	0	0	0	0	6	0	17	0	0	2	0	0	0	0	0	0	0	3	0	16	1	1	0	0	0
OTU_162	k__Bacteria;p__Actinobacteria;c__unidentified_Actinobacteria;o__Frankiales;f__Acidothermaceae;g__Acidothermus;s__;	0	0	0	0	18	0	67	27	36	86	77	80	4	7	8	0	0	0	0	0	0	101	44	20	55	33	17	19	13	16
OTU_1620	k__Bacteria;p__;c__;o__;f__;g__;s__;	0	0	0	0	0	0	17	0	5	0	9	0	0	0	0	0	0	0	0	0	0	13	2	0	0	0	0	0	0	0
OTU_1621	k__Bacteria;p__Proteobacteria;c__Alphaproteobacteria;o__Rhizobiales;f__;g__;s__;	0	0	0	0	0	0	0	0	0	0	8	1	0	0	0	0	0	0	0	0	0	0	1	0	2	3	1	0	0	0
OTU_1622	k__Bacteria;p__Armatimonadota;c__Fimbriimonadia;o__Fimbriimonadales;f__Fimbriimonadaceae;g__;s__;	0	0	0	0	0	0	11	5	3	0	3	6	0	0	0	0	0	0	0	0	0	2	0	0	4	2	9	0	1	0
OTU_1623	k__Bacteria;p__Verrucomicrobiota;c__Verrucomicrobiae;o__Opitutales;f__Opitutaceae;g__Lacunisphaera;s__metagenome;	0	0	0	0	0	0	7	7	16	0	2	0	0	0	0	0	0	0	0	0	0	4	0	1	4	1	0	1	5	0
OTU_1624	k__Bacteria;p__Firmicutes;c__Bacilli;o__unidentified_Bacilli;f__Paenibacillaceae;g__Ammoniphilus;s__;	0	0	0	0	0	0	0	0	0	1	36	9	0	0	0	0	0	0	0	0	0	1	0	0	0	1	0	0	0	0
OTU_1625	k__Bacteria;p__Proteobacteria;c__Gammaproteobacteria;o__Burkholderiales;f__Comamonadaceae;g__;s__;	1	0	1	6	4	0	0	2	7	0	7	1	0	1	0	0	4	5	0	0	0	12	0	0	2	0	0	0	0	0
OTU_1626	k__Bacteria;p__;c__;o__;f__;g__;s__;	0	0	0	0	0	0	4	8	0	0	5	3	0	0	0	0	0	0	0	0	0	2	2	0	7	2	2	0	0	0
OTU_1627	k__Bacteria;p__Actinobacteriota;c__Thermoleophilia;o__Solirubrobacterales;f__;g__;s__;	0	0	1	0	0	0	0	0	0	1	28	4	0	0	0	0	0	0	0	0	0	0	0	0	3	0	4	0	0	0
OTU_1628	k__Archaea;p__Crenarchaeota;c__Nitrososphaeria;o__Nitrososphaerales;f__Nitrososphaeraceae;g__;s__;	0	0	0	0	0	0	0	0	0	6	21	10	0	0	1	0	0	0	0	0	0	10	5	2	13	4	1	0	0	0
OTU_1629	k__Bacteria;p__Bacteroidota;c__Bacteroidia;o__Cytophagales;f__Spirosomaceae;g__Dyadobacter;s__;	0	0	0	0	1	0	0	1	4	3	13	1	3	0	1	0	0	0	0	0	0	1	0	0	1	1	0	1	0	1
OTU_163	k__Bacteria;p__Acidobacteriota;c__Acidobacteriae;o__Solibacterales;f__Solibacteraceae;g__;s__;	0	0	0	0	13	0	84	109	71	45	28	34	2	11	14	0	0	0	0	0	0	21	4	0	137	152	74	16	11	8
OTU_1630	k__Bacteria;p__Armatimonadota;c__Chthonomonadetes;o__Chthonomonadales;f__Chthonomonadaceae;g__Chthonomonas;s__;	0	0	0	0	1	0	5	5	3	0	2	0	0	0	0	0	0	0	0	0	0	0	0	0	3	3	2	0	1	0
OTU_1631	k__Bacteria;p__Proteobacteria;c__Gammaproteobacteria;o__Burkholderiales;f__Nitrosomonadaceae;g__;s__;	0	0	0	0	0	0	0	0	0	3	7	5	0	0	0	0	0	0	0	0	0	0	2	0	9	3	3	0	0	0
OTU_1632	k__Bacteria;p__Actinobacteriota;c__;o__;f__;g__;s__;	0	0	0	0	0	0	0	0	0	1	2	10	0	0	4	0	0	0	0	0	0	0	0	0	18	2	1	0	0	0
OTU_1633	k__Bacteria;p__Firmicutes;c__Bacilli;o__unidentified_Bacilli;f__Thermoactinomycetaceae;g__Thermoactinomyces;s__Thermoactinomyces_intermedius;	0	0	0	0	0	0	2	10	2	2	11	0	0	0	0	0	0	0	0	0	0	0	0	0	3	0	2	0	0	0
OTU_1634	k__Bacteria;p__Proteobacteria;c__Alphaproteobacteria;o__unidentified_Alphaproteobacteria;f__Acetobacteraceae;g__Rhodovastum;s__metagenome;	0	0	0	0	3	0	2	9	2	1	3	1	0	1	0	0	0	0	0	0	0	2	0	0	7	4	6	0	1	0
OTU_1635	k__Bacteria;p__Proteobacteria;c__Gammaproteobacteria;o__;f__;g__;s__;	0	0	0	0	0	0	0	2	3	4	5	0	0	0	0	0	0	0	0	0	0	0	2	0	16	7	2	0	0	0
OTU_1636	k__Bacteria;p__Actinobacteria;c__unidentified_Actinobacteria;o__Micromonosporales;f__Micromonosporaceae;g__unidentified_Micromonosporaceae;s__metagenome;	0	0	0	0	0	0	2	3	0	1	5	1	0	0	1	0	0	0	0	0	0	9	2	4	2	0	4	0	0	0
OTU_1637	k__Bacteria;p__Proteobacteria;c__Gammaproteobacteria;o__Pseudomonadales;f__Halomonadaceae;g__Halomonas;s__;	0	0	0	0	1	1	3	2	16	0	11	4	0	1	3	0	0	0	0	0	0	9	2	0	1	4	2	0	0	0
OTU_1638	k__Bacteria;p__Acidobacteriota;c__Holophagae;o__;f__;g__;s__;	0	0	0	0	0	0	0	0	0	2	4	6	0	0	1	0	0	0	0	0	0	0	1	0	12	6	1	0	0	0
OTU_1639	k__Bacteria;p__Proteobacteria;c__Gammaproteobacteria;o__Burkholderiales;f__;g__;s__;	0	0	1	1	3	2	0	1	2	1	3	2	0	0	0	0	0	0	0	0	0	16	2	0	0	0	0	0	0	0
OTU_164	k__Bacteria;p__Chloroflexi;c__;o__;f__;g__;s__;	0	0	0	0	52	0	38	59	277	17	22	8	3	0	3	0	0	0	0	0	0	46	0	1	8	12	3	3	8	0
OTU_1640	k__Bacteria;p__Proteobacteria;c__Gammaproteobacteria;o__unidentified_Gammaproteobacteria;f__unidentified_Gammaproteobacteria;g__Aquicella;s__;	0	0	0	0	0	0	1	0	1	4	3	0	0	0	0	0	0	0	0	0	0	0	0	0	7	8	8	0	2	0
OTU_1641	k__Bacteria;p__Chloroflexi;c__Anaerolineae;o__Ardenticatenales;f__;g__;s__;	0	0	0	0	0	0	0	0	0	0	3	6	0	0	0	0	0	0	0	0	0	0	0	0	7	5	1	0	0	0
OTU_1642	k__Bacteria;p__Chloroflexi;c__Ktedonobacteria;o__Ktedonobacterales;f__Ktedonobacteraceae;g__;s__;	0	0	0	0	0	0	12	10	5	0	3	5	1	0	0	0	0	0	0	0	0	2	0	0	3	1	0	0	1	0
OTU_1643	k__Bacteria;p__Myxococcota;c__unidentified_Myxococcota;o__unidentified_Myxococcota;f__Haliangiaceae;g__Haliangium;s__;	0	0	0	0	0	0	0	0	0	2	12	3	0	0	0	0	0	0	0	0	0	1	0	0	0	0	0	0	0	0
OTU_1644	k__Bacteria;p__Myxococcota;c__;o__;f__;g__;s__;	0	0	0	0	1	0	22	8	14	2	2	0	0	1	3	0	0	0	0	0	0	6	2	0	1	7	4	1	0	1
OTU_1645	k__Bacteria;p__Verrucomicrobiota;c__Verrucomicrobiae;o__Verrucomicrobiales;f__Verrucomicrobiaceae;g__unidentified_Verrucomicrobiaceae;s__metagenome;	0	0	0	0	0	0	4	5	0	2	10	6	0	0	2	0	0	0	0	0	0	1	0	1	6	3	0	0	0	0
OTU_1646	k__Bacteria;p__Verrucomicrobiota;c__Verrucomicrobiae;o__Opitutales;f__Opitutaceae;g__Opitutus;s__;	0	0	0	0	1	0	6	8	0	10	19	3	0	0	0	0	0	0	0	0	0	17	0	0	10	4	2	2	0	0
OTU_1647	k__Bacteria;p__Firmicutes;c__Bacilli;o__Bacillales;f__Bacillaceae;g__Ureibacillus;s__;	0	0	0	0	0	0	0	0	0	2	4	0	0	1	0	0	0	0	0	0	0	0	0	49	0	2	0	0	1	0
OTU_1648	k__Bacteria;p__Gemmatimonadetes;c__unidentified_Gemmatimonadetes;o__Gemmatimonadales;f__Gemmatimonadaceae;g__unidentified_Gemmatimonadaceae;s__metagenome;	0	0	0	0	2	0	28	14	6	0	0	2	0	0	8	0	0	0	0	0	0	17	1	0	0	3	0	0	0	0
OTU_165	k__Bacteria;p__Actinobacteria;c__unidentified_Actinobacteria;o__Micrococcales;f__Microbacteriaceae;g__Aurantimicrobium;s__;	0	2	160	4	1	227	2	0	1	7	2	3	2	3	1	4	1	0	2	30	0	24	0	0	5	7	3	24	0	1
OTU_1650	k__Bacteria;p__Actinobacteriota;c__Thermoleophilia;o__Solirubrobacterales;f__;g__;s__;	0	0	0	0	0	0	0	0	1	2	2	15	0	0	0	0	0	0	0	0	0	0	1	0	10	4	3	0	0	0
OTU_1651	k__Bacteria;p__Actinobacteriota;c__Thermoleophilia;o__Gaiellales;f__;g__;s__;	0	0	0	0	0	0	0	0	5	0	9	8	0	0	11	0	0	0	0	0	0	5	0	0	22	4	1	0	0	0
OTU_1652	k__Bacteria;p__Myxococcota;c__;o__;f__;g__;s__;	0	0	0	0	0	0	0	0	0	7	11	23	0	3	34	0	0	0	0	0	0	0	1	0	30	5	0	0	0	0
OTU_1653	k__Bacteria;p__Bacteroidota;c__Bacteroidia;o__Bacteroidales;f__Bacteroidaceae;g__Bacteroides;s__Bacteroides_ovatus;	0	0	0	0	0	0	16	2	1	0	0	0	10	1	0	0	0	0	0	0	0	0	0	0	0	0	0	0	0	0
OTU_1654	k__Bacteria;p__Actinobacteria;c__unidentified_Actinobacteria;o__Catenulisporales;f__Actinospicaceae;g__Actinospica;s__;	0	0	0	0	0	0	0	0	1	1	4	3	3	0	0	0	0	0	0	0	0	0	0	0	0	0	0	12	4	0
OTU_1655	k__Bacteria;p__Proteobacteria;c__Gammaproteobacteria;o__Pseudomonadales;f__Moraxellaceae;g__unidentified_Moraxellaceae;s__metagenome;	0	0	0	0	1	0	23	7	22	2	5	5	3	0	0	0	0	0	0	0	0	2	0	0	0	2	1	2	1	1
OTU_1656	k__Bacteria;p__Bacteroidota;c__Bacteroidia;o__Bacteroidales;f__Rikenellaceae;g__Alistipes;s__;	0	0	0	0	0	0	0	0	2	0	0	0	26	4	1	0	0	0	0	0	0	0	0	0	0	0	0	6	1	0
OTU_1657	k__Bacteria;p__Actinobacteria;c__unidentified_Actinobacteria;o__Corynebacteriales;f__Mycobacteriaceae;g__Mycobacterium;s__;	0	0	0	0	0	0	8	1	5	1	7	2	1	0	0	0	0	0	0	0	0	13	3	0	17	11	2	0	1	2
OTU_1658	k__Bacteria;p__Planctomycetes;c__unidentified_Planctomycetes;o__Isosphaerales;f__Isosphaeraceae;g__;s__;	0	0	0	0	0	0	0	0	2	1	1	3	2	8	2	0	0	0	0	0	0	0	0	0	0	2	2	4	7	0
OTU_1659	k__Bacteria;p__Actinobacteria;c__unidentified_Actinobacteria;o__Micrococcales;f__Microbacteriaceae;g__Humibacter;s__;	0	0	0	0	0	0	0	0	6	96	60	104	42	43	46	0	0	0	0	0	0	10	8	3	18	18	10	17	21	18
OTU_166	k__Bacteria;p__Proteobacteria;c__Gammaproteobacteria;o__Burkholderiales;f__Burkholderiaceae;g__;s__;	1	0	1	0	7	1	24	20	60	19	12	19	4	3	11	0	0	0	0	0	0	30	0	3	55	70	24	47	14	13
OTU_1660	k__Bacteria;p__Bacteroidota;c__Bacteroidia;o__Cytophagales;f__Microscillaceae;g__;s__;	0	0	0	0	0	0	0	0	0	29	22	14	6	7	3	0	0	0	0	0	0	1	0	0	6	5	1	0	0	0
OTU_1661	k__Bacteria;p__Chloroflexi;c__Dehalococcoidia;o__unidentified_Dehalococcoidia;f__unidentified_Dehalococcoidia;g__unidentified_Dehalococcoidia;s__metagenome;	0	0	0	0	0	0	22	13	6	4	6	4	2	0	0	0	0	0	0	0	0	0	2	0	6	18	6	3	5	2
OTU_1662	k__Bacteria;p__Proteobacteria;c__Alphaproteobacteria;o__unidentified_Alphaproteobacteria;f__Acetobacteraceae;g__Acidiphilium;s__;	0	0	0	0	0	0	0	0	1	37	40	16	11	12	12	0	0	0	0	0	0	1	0	0	6	6	4	7	3	4
OTU_1663	k__Bacteria;p__unidentified_Bacteria;c__Babeliae;o__Babeliales;f__;g__;s__;	0	0	0	0	0	0	0	1	0	40	27	22	2	0	0	0	0	0	0	0	0	0	0	0	2	3	2	0	0	0
OTU_1664	k__Bacteria;p__Acidobacteriota;c__Thermoanaerobaculia;o__Thermoanaerobaculales;f__Thermoanaerobaculaceae;g__;s__;	0	0	0	0	0	0	48	25	29	0	1	0	1	0	4	0	0	0	0	0	0	8	0	0	0	0	0	0	3	0
OTU_1665	k__Bacteria;p__Gemmatimonadetes;c__unidentified_Gemmatimonadetes;o__Gemmatimonadales;f__Gemmatimonadaceae;g__;s__;	0	0	0	0	2	0	3	7	18	4	3	2	2	12	6	0	0	0	0	0	0	7	0	0	11	6	3	1	4	1
OTU_1666	k__Bacteria;p__Actinobacteriota;c__Acidimicrobiia;o__;f__;g__;s__;	0	0	0	0	4	0	0	3	14	0	0	2	2	0	0	0	0	0	0	0	0	11	0	0	1	2	0	1	0	0
OTU_1667	k__Bacteria;p__;c__;o__;f__;g__;s__;	0	0	0	0	0	0	4	11	5	2	0	5	1	6	1	0	0	0	0	0	0	0	0	0	3	4	3	0	0	0
OTU_1668	k__Bacteria;p__Chloroflexi;c__Anaerolineae;o__;f__;g__;s__;	0	0	0	0	0	0	15	3	3	3	11	1	0	1	0	0	0	0	0	0	0	1	1	0	6	15	7	0	1	0
OTU_1669	k__Bacteria;p__Actinobacteria;c__unidentified_Actinobacteria;o__Propionibacteriales;f__Nocardioidaceae;g__Nocardioides;s__;	0	0	2	0	0	0	0	0	0	0	3	1	8	8	7	0	0	0	0	1	0	1	0	0	0	0	0	9	2	4
OTU_167	k__Bacteria;p__Acidobacteriota;c__Acidobacteriae;o__Acidobacteriales;f__unidentified_Acidobacteriales;g__Edaphobacter;s__;	0	0	0	0	24	0	90	128	66	74	50	62	7	11	6	0	0	0	0	0	0	56	1	0	171	104	61	11	7	11
OTU_1670	k__Bacteria;p__Bacteroidota;c__Bacteroidia;o__Chitinophagales;f__Chitinophagaceae;g__Terrimonas;s__;	0	0	0	0	0	0	0	0	2	6	16	16	0	2	1	0	0	0	0	0	0	18	1	1	11	8	4	1	0	0
OTU_1671	k__Bacteria;p__Firmicutes;c__Clostridia;o__Clostridiales;f__Clostridiaceae;g__unidentified_Clostridiaceae;s__Candidatus_Arthromitus_sp_SFB_rat_Yit;	0	0	0	0	0	0	0	0	0	0	0	0	0	1	0	0	0	0	0	0	0	0	0	0	0	0	0	105	0	0
OTU_1672	k__Bacteria;p__Firmicutes;c__Clostridia;o__unidentified_Clostridia;f__Lachnospiraceae;g__;s__;	0	0	0	0	0	1	0	0	0	0	0	0	2	4	1	0	0	0	0	0	0	0	0	33	0	0	0	18	0	0
OTU_1673	k__Bacteria;p__Acidobacteriota;c__Acidobacteriae;o__Bryobacterales;f__Bryobacteraceae;g__Bryobacter;s__;	0	0	0	0	0	0	3	1	2	30	14	1	1	1	0	0	0	0	0	0	0	12	7	0	3	2	2	0	0	0
OTU_1674	k__Bacteria;p__Proteobacteria;c__Alphaproteobacteria;o__;f__;g__;s__;	0	0	0	0	0	0	8	3	0	0	0	0	2	8	3	0	0	0	0	0	0	0	0	0	2	0	0	8	5	1
OTU_1675	k__Bacteria;p__Actinobacteriota;c__Rubrobacteria;o__Rubrobacterales;f__unidentified_Rubrobacterales;g__Rubrobacter;s__;	0	0	0	0	0	0	0	0	0	3	2	7	0	6	4	0	0	0	0	0	0	0	0	0	10	0	0	0	0	0
OTU_1676	k__Bacteria;p__Actinobacteriota;c__Acidimicrobiia;o__;f__;g__;s__;	0	0	0	0	0	0	0	0	0	2	4	0	0	0	10	0	0	0	0	0	0	4	0	1	4	0	0	0	0	0
OTU_1677	k__Bacteria;p__Bacteroidota;c__Bacteroidia;o__Chitinophagales;f__Saprospiraceae;g__;s__;	0	0	0	0	1	0	0	0	1	2	24	6	0	4	5	0	0	0	0	0	0	2	0	0	1	0	0	0	0	0
OTU_1678	k__Bacteria;p__Proteobacteria;c__Alphaproteobacteria;o__;f__;g__;s__;	0	0	0	0	0	0	13	0	10	5	1	4	0	2	0	0	0	0	0	0	0	2	1	0	4	3	1	0	1	2
OTU_1679	k__Bacteria;p__Myxococcota;c__unidentified_Myxococcota;o__unidentified_Myxococcota;f__Polyangiaceae;g__Pajaroellobacter;s__;	0	0	0	0	2	0	7	2	5	6	2	11	1	3	1	0	0	0	0	0	0	7	0	0	18	15	5	3	8	2
OTU_168	k__Bacteria;p__Firmicutes;c__Bacilli;o__Bacillales;f__Bacillaceae;g__Bacillus;s__;	0	0	0	1	14	0	2	12	16	39	241	112	0	11	5	0	0	0	0	0	1	86	3	2	33	35	10	0	2	0
OTU_1680	k__Bacteria;p__Acidobacteriota;c__Acidobacteriae;o__Bryobacterales;f__Bryobacteraceae;g__Bryobacter;s__;	0	0	0	0	10	0	0	6	0	3	9	1	0	0	5	0	0	0	0	0	0	3	0	0	2	4	3	0	2	0
OTU_1681	k__Bacteria;p__;c__;o__;f__;g__;s__;	0	0	0	0	0	0	0	0	0	2	3	6	0	0	27	0	0	0	0	0	0	0	2	0	10	4	0	0	1	0
OTU_1682	k__Bacteria;p__Actinobacteria;c__unidentified_Actinobacteria;o__Streptosporangiales;f__Thermomonosporaceae;g__Actinocorallia;s__;	0	0	0	0	0	0	0	0	2	3	4	0	0	0	19	0	0	0	0	0	0	4	0	0	0	1	2	1	0	0
OTU_1683	k__Bacteria;p__Proteobacteria;c__Gammaproteobacteria;o__unidentified_Gammaproteobacteria;f__Steroidobacteraceae;g__Steroidobacter;s__;	0	0	0	0	0	0	0	0	1	0	1	0	0	1	103	0	0	0	0	0	0	0	1	0	3	4	0	1	0	1
OTU_1684	k__Bacteria;p__Bacteroidota;c__Bacteroidia;o__Chitinophagales;f__Chitinophagaceae;g__Chitinophaga;s__;	0	0	0	0	0	0	0	0	0	1	1	1	0	0	50	0	0	0	0	0	0	0	1	0	0	1	0	0	0	0
OTU_1685	k__Bacteria;p__Acidobacteriota;c__Vicinamibacteria;o__Vicinamibacterales;f__;g__;s__;	0	0	0	0	0	0	0	0	0	3	4	5	0	0	10	0	0	0	0	0	0	0	0	0	9	0	0	0	2	0
OTU_1686	k__Bacteria;p__Proteobacteria;c__Alphaproteobacteria;o__unidentified_Alphaproteobacteria;f__Azospirillaceae;g__Skermanella;s__;	0	0	0	0	0	0	0	0	0	2	11	4	0	2	9	0	0	0	0	0	0	0	0	0	4	2	2	0	0	0
OTU_1687	k__Bacteria;p__Proteobacteria;c__Alphaproteobacteria;o__unidentified_Alphaproteobacteria;f__Geminicoccaceae;g__;s__;	0	0	0	0	0	0	0	0	0	12	7	2	0	0	23	0	0	0	0	0	0	3	1	0	2	1	0	0	0	0
OTU_1688	k__Bacteria;p__;c__;o__;f__;g__;s__;	0	0	0	0	0	0	0	0	0	3	1	2	0	0	3	0	0	0	0	0	0	10	0	1	4	14	2	1	1	0
OTU_1689	k__Bacteria;p__unidentified_Bacteria;c__Babeliae;o__Babeliales;f__;g__;s__;	0	0	0	0	0	0	0	0	0	12	25	18	0	2	1	0	0	0	0	0	0	0	0	0	2	0	0	0	0	0
OTU_169	k__Bacteria;p__Acidobacteriota;c__Acidobacteriae;o__Acidobacteriales;f__unidentified_Acidobacteriales;g__Acidicapsa;s__Acidicapsa_acidisoli;	0	0	0	0	0	0	24	9	16	231	96	101	65	108	81	0	0	0	0	0	0	7	1	0	71	50	29	64	62	34
OTU_1690	k__Bacteria;p__Myxococcota;c__unidentified_Myxococcota;o__unidentified_Myxococcota;f__Haliangiaceae;g__Haliangium;s__;	0	0	0	0	0	0	0	1	0	1	1	1	0	0	11	0	0	0	0	0	0	2	0	8	1	5	1	0	0	0
OTU_1691	k__Bacteria;p__Methylomirabilota;c__;o__;f__;g__;s__;	0	0	0	0	0	0	0	0	0	0	7	12	0	0	3	0	0	0	0	0	0	0	0	0	10	2	0	0	0	0
OTU_1692	k__Bacteria;p__Proteobacteria;c__Gammaproteobacteria;o__Burkholderiales;f__unidentified_Burkholderiales;g__unidentified_Burkholderiales;s__metagenome;	0	0	0	0	6	0	8	4	0	2	4	0	0	1	23	0	0	0	0	0	0	0	1	0	4	1	0	0	0	0
OTU_1693	k__Bacteria;p__Gemmatimonadetes;c__unidentified_Gemmatimonadetes;o__Gemmatimonadales;f__Gemmatimonadaceae;g__;s__;	0	0	0	0	1	0	3	11	1	11	5	5	1	1	3	0	0	0	0	0	0	3	0	0	1	4	3	1	0	1
OTU_1694	k__Bacteria;p__Proteobacteria;c__Alphaproteobacteria;o__;f__;g__;s__;	0	0	0	0	0	0	0	0	1	6	1	1	0	0	14	0	0	0	0	0	0	3	0	0	4	6	0	1	0	1
OTU_1695	k__Bacteria;p__Proteobacteria;c__Gammaproteobacteria;o__Xanthomonadales;f__Xanthomonadaceae;g__Lysobacter;s__Lysobacter_sp;	0	0	0	0	0	0	0	0	0	5	8	17	0	0	3	0	0	0	0	0	0	11	6	1	37	12	1	0	0	0
OTU_1696	k__Bacteria;p__Verrucomicrobiota;c__Verrucomicrobiae;o__Opitutales;f__Opitutaceae;g__Lacunisphaera;s__;	0	0	0	0	0	0	69	70	26	7	7	3	0	0	4	0	0	0	0	0	0	24	0	2	6	10	3	4	1	0
OTU_1697	k__Bacteria;p__Fusobacteriota;c__Fusobacteriia;o__Fusobacteriales;f__Fusobacteriaceae;g__Fusobacterium;s__;	0	0	0	0	0	0	1	1	0	1	0	0	0	0	0	4	0	11	0	0	0	36	0	0	0	0	0	0	0	0
OTU_1698	k__Bacteria;p__Bacteroidota;c__Bacteroidia;o__Bacteroidales;f__Prevotellaceae;g__unidentified_Prevotellaceae;s__Prevotella_jejuni;	0	0	0	0	0	0	0	2	0	0	0	0	0	0	0	4	0	90	0	0	0	1	0	0	0	0	0	0	0	0
OTU_1699	k__Bacteria;p__Parcubacteria;c__unidentified_Parcubacteria;o__unidentified_Parcubacteria;f__unidentified_Parcubacteria;g__unidentified_Parcubacteria;s__Candidatus_Adlerbacteria_bacterium_GW2011_GWC1_50_9;	0	0	0	0	0	0	2	1	0	5	0	0	0	0	0	0	0	0	0	0	0	25	9	7	0	0	0	2	5	0
OTU_17	k__Bacteria;p__Proteobacteria;c__Gammaproteobacteria;o__Burkholderiales;f__Alcaligenaceae;g__Achromobacter;s__;	0	0	0	0	27	0	1875	286	217	87	69	48	2	218	496	0	0	0	0	0	0	110	94	26	32	17	17	4	2	6
OTU_170	k__Bacteria;p__Acidobacteriota;c__Vicinamibacteria;o__Vicinamibacterales;f__;g__;s__;	0	0	0	0	59	0	108	138	75	9	30	9	0	1	2	0	0	0	0	0	0	34	1	4	58	61	22	2	2	0
OTU_1700	k__Bacteria;p__Myxococcota;c__unidentified_Myxococcota;o__unidentified_Myxococcota;f__Haliangiaceae;g__Haliangium;s__;	0	0	0	0	2	0	11	3	10	23	5	5	0	0	1	0	0	0	0	0	0	8	4	1	8	2	0	0	0	0
OTU_1701	k__Bacteria;p__Proteobacteria;c__Gammaproteobacteria;o__Xanthomonadales;f__Rhodanobacteraceae;g__Rhodanobacter;s__;	0	0	0	0	2	0	7	7	1	2	1	0	0	1	3	0	0	0	0	0	0	1	0	0	6	6	2	0	4	1
OTU_1702	k__Bacteria;p__Bacteroidota;c__Bacteroidia;o__Flavobacteriales;f__Flavobacteriaceae;g__Flavobacterium;s__;	0	0	0	0	2	0	0	0	0	0	0	0	0	0	1	0	0	0	0	0	0	34	2	0	0	0	0	0	1	0
OTU_1703	k__Bacteria;p__Firmicutes;c__Clostridia;o__unidentified_Clostridia;f__Lachnospiraceae;g__;s__;	0	0	0	0	0	0	18	0	3	0	0	0	0	0	0	0	16	0	0	0	0	2	0	3	3	0	0	0	0	0
OTU_1704	k__Bacteria;p__;c__;o__;f__;g__;s__;	0	0	0	0	0	0	3	0	1	9	15	12	1	2	4	0	0	2	0	0	0	0	0	0	2	7	0	0	0	0
OTU_1705	k__Bacteria;p__Firmicutes;c__Clostridia;o__unidentified_Clostridia;f__Lachnospiraceae;g__;s__;	0	0	0	0	0	0	8	0	22	0	0	0	0	0	0	0	7	0	0	0	0	17	0	1	3	0	0	0	0	0
OTU_1706	k__Bacteria;p__Actinobacteriota;c__Acidimicrobiia;o__;f__;g__;s__;	0	0	0	0	0	0	10	0	0	4	9	7	0	0	0	0	0	0	0	0	0	3	0	0	2	4	1	0	2	0
OTU_1707	k__Bacteria;p__Proteobacteria;c__Alphaproteobacteria;o__Rhizobiales;f__Beijerinckiaceae;g__Chelatococcus;s__;	0	0	0	0	0	0	0	0	0	1	0	0	0	5	1	0	0	0	0	0	0	0	9	77	0	0	0	0	0	0
OTU_1708	k__Bacteria;p__Actinobacteriota;c__unidentified_Actinobacteriota;o__unidentified_Actinobacteriota;f__unidentified_Actinobacteriota;g__unidentified_Actinobacteriota;s__metagenome;	0	0	0	0	2	0	1	0	0	2	6	3	0	0	0	0	0	0	0	0	0	17	4	1	0	0	0	0	0	0
OTU_1709	k__Bacteria;p__Actinobacteria;c__unidentified_Actinobacteria;o__Bifidobacteriales;f__Bifidobacteriaceae;g__Bifidobacterium;s__Bifidobacterium_pseudolongum;	0	0	0	0	12	0	1	0	1	0	0	0	0	0	0	0	13	0	0	0	0	1	0	72	0	0	0	0	0	0
OTU_171	k__Bacteria;p__Proteobacteria;c__Alphaproteobacteria;o__Rhizobiales;f__Beijerinckiaceae;g__;s__;	206	174	292	3	32	0	0	0	0	1	0	1	0	1	0	235	76	142	3	1	101	2	0	0	0	1	0	0	0	2
OTU_1710	k__Bacteria;p__Proteobacteria;c__Gammaproteobacteria;o__Methylococcales;f__Methylococcaceae;g__;s__;	0	0	0	0	0	0	0	0	0	0	0	0	0	0	0	0	0	0	0	0	0	0	0	64	0	0	0	0	0	0
OTU_1711	k__Bacteria;p__Myxococcota;c__Myxococcia;o__Myxococcales;f__Vulgatibacteraceae;g__Vulgatibacter;s__;	0	0	0	0	0	0	0	0	0	0	0	0	0	0	0	0	0	0	0	0	0	0	0	76	0	0	0	0	0	0
OTU_1712	k__Bacteria;p__Proteobacteria;c__Gammaproteobacteria;o__Burkholderiales;f__Alcaligenaceae;g__Verticiella;s__;	0	0	0	0	0	0	0	0	0	0	0	0	0	0	0	0	0	0	0	0	0	0	0	73	0	0	0	0	0	0
OTU_1713	k__Bacteria;p__Fibrobacterota;c__Fibrobacteria;o__Fibrobacterales;f__Fibrobacteraceae;g__unidentified_Fibrobacteraceae;s__metagenome;	0	0	0	0	0	0	7	10	19	0	2	1	0	0	0	0	0	0	0	0	0	0	0	0	3	0	0	0	0	0
OTU_1714	k__Bacteria;p__Firmicutes;c__Negativicutes;o__unidentified_Negativicutes;f__Veillonellaceae;g__Dialister;s__;	0	0	0	0	0	0	0	0	0	0	0	0	0	0	0	0	0	0	0	0	0	0	0	0	66	0	0	0	0	0
OTU_1715	k__Bacteria;p__Firmicutes;c__Clostridia;o__unidentified_Clostridia;f__Christensenellaceae;g__;s__;	0	0	0	0	0	0	0	0	0	0	0	0	0	0	0	0	0	0	0	0	0	0	0	56	0	0	0	0	0	0
OTU_1716	k__Bacteria;p__Proteobacteria;c__Alphaproteobacteria;o__Rickettsiales;f__unidentified_Rickettsiales;g__unidentified_Rickettsiales;s__metagenome;	0	0	0	0	0	0	1	0	3	4	0	1	0	0	0	0	0	0	0	0	0	0	0	0	6	8	3	0	0	0
OTU_1717	k__Bacteria;p__unidentified_Bacteria;c__unidentified_Bacteria;o__unidentified_Bacteria;f__unidentified_Bacteria;g__unidentified_Bacteria;s__bacterium_enrichment_culture_clone_B30_2011;	0	0	0	0	3	0	4	10	7	2	3	0	0	0	0	0	0	0	0	0	0	3	1	1	1	2	0	0	0	0
OTU_1718	k__Bacteria;p__Bacteroidota;c__Bacteroidia;o__Chitinophagales;f__Chitinophagaceae;g__Heliimonas;s__metagenome;	0	0	0	0	0	0	5	2	2	0	0	0	0	0	0	0	0	0	0	0	0	6	0	1	11	7	1	4	0	0
OTU_1719	k__Bacteria;p__Chloroflexi;c__Ktedonobacteria;o__Ktedonobacterales;f__;g__;s__;	0	0	0	0	1	0	3	31	34	4	3	4	0	1	0	0	0	0	0	0	0	20	1	0	19	23	10	2	1	3
OTU_172	k__Bacteria;p__Firmicutes;c__Bacilli;o__Bacillales;f__Bacillaceae;g__Bacillus;s__Bacillus_coagulans;	0	0	0	0	682	0	0	0	0	0	1	1	1	0	0	0	0	0	0	0	206	0	0	10	0	0	0	1	5	0
OTU_1720	k__Bacteria;p__Firmicutes;c__Clostridia;o__unidentified_Clostridia;f__Lachnospiraceae;g__;s__;	0	0	0	0	0	0	0	0	0	0	0	0	1	0	0	0	0	0	0	0	0	0	0	28	4	0	0	0	0	0
OTU_1721	k__Bacteria;p__Proteobacteria;c__Gammaproteobacteria;o__Burkholderiales;f__Gallionellaceae;g__;s__;	0	0	0	0	2	0	21	4	19	0	0	1	0	0	0	0	0	0	0	0	0	2	0	0	2	1	0	0	0	0
OTU_1722	k__Bacteria;p__Acidobacteriota;c__Vicinamibacteria;o__Vicinamibacterales;f__Vicinamibacteraceae;g__;s__;	0	0	0	0	2	0	3	13	8	14	18	7	0	0	0	0	0	0	0	0	0	6	0	2	8	4	3	0	0	0
OTU_1723	k__Bacteria;p__Armatimonadota;c__Chthonomonadetes;o__Chthonomonadales;f__Chthonomonadaceae;g__Chthonomonas;s__;	0	0	0	0	2	0	0	10	4	0	2	0	0	0	1	0	0	0	0	0	0	0	3	0	4	4	0	0	3	2
OTU_1724	k__Bacteria;p__Verrucomicrobiota;c__Verrucomicrobiae;o__;f__;g__;s__;	0	0	0	0	1	0	20	22	12	1	0	0	0	0	0	0	0	0	0	0	0	8	0	2	10	3	0	0	0	0
OTU_1725	k__Bacteria;p__Proteobacteria;c__Gammaproteobacteria;o__;f__;g__;s__;	0	0	0	0	0	0	0	0	0	2	0	1	0	1	1	0	0	0	0	0	0	1	0	0	12	14	2	0	0	2
OTU_1726	k__Bacteria;p__Firmicutes;c__Bacilli;o__unidentified_Bacilli;f__Paenibacillaceae;g__Paenibacillus;s__Paenibacillus_macerans;	0	0	0	0	1	0	0	0	0	3	4	3	2	0	0	0	0	0	0	0	0	4	1	2	10	3	1	5	2	0
OTU_1727	k__Bacteria;p__Gemmatimonadetes;c__unidentified_Gemmatimonadetes;o__Gemmatimonadales;f__Gemmatimonadaceae;g__;s__;	0	0	0	0	1	0	2	9	1	0	1	0	0	0	12	0	0	0	0	0	0	5	0	0	2	3	0	0	1	0
OTU_1728	k__Bacteria;p__Verrucomicrobiota;c__Verrucomicrobiae;o__;f__;g__;s__;	0	0	0	0	0	0	0	6	5	1	2	0	0	0	0	0	0	0	0	0	0	11	0	0	11	2	2	0	0	0
OTU_1729	k__Bacteria;p__Actinobacteriota;c__Acidimicrobiia;o__;f__;g__;s__;	0	0	0	0	0	0	0	0	0	3	0	1	0	0	0	0	0	0	0	0	0	1	0	2	12	8	1	0	0	0
OTU_173	k__Bacteria;p__Proteobacteria;c__Gammaproteobacteria;o__Burkholderiales;f__Oxalobacteraceae;g__Massilia;s__;	0	0	0	0	15	1	53	8	50	4	133	69	4	6	5	0	0	0	0	0	0	64	0	4	7	14	3	4	3	4
OTU_1730	k__Bacteria;p__Proteobacteria;c__Alphaproteobacteria;o__Rhizobiales;f__unidentified_Rhizobiales;g__Bauldia;s__metagenome;	0	0	0	0	3	0	12	18	17	0	0	0	0	0	0	0	0	0	0	0	0	15	10	3	0	12	0	0	1	0
OTU_1731	k__Bacteria;p__Proteobacteria;c__Gammaproteobacteria;o__Burkholderiales;f__Burkholderiaceae;g__Cupriavidus;s__;	0	0	0	0	0	0	0	1	4	1	0	0	0	0	0	0	0	0	0	0	0	1	0	0	0	12	0	0	0	0
OTU_1732	k__Bacteria;p__Actinobacteriota;c__Acidimicrobiia;o__unidentified_Acidimicrobiia;f__unidentified_Acidimicrobiia;g__unidentified_Acidimicrobiia;s__actinobacterium_YJF2_33;	0	0	0	0	1	0	13	8	7	0	0	0	0	0	0	0	0	0	0	0	0	6	0	0	1	1	2	1	1	0
OTU_1733	k__Bacteria;p__Chloroflexi;c__Ktedonobacteria;o__Ktedonobacterales;f__Ktedonobacteraceae;g__;s__;	0	0	0	0	0	0	0	28	5	3	4	2	0	0	0	0	0	0	0	0	0	13	0	0	9	3	6	0	2	0
OTU_1734	k__Bacteria;p__Kapabacteria;c__;o__;f__;g__;s__;	0	0	0	0	1	0	16	8	11	1	3	3	0	0	0	0	0	0	0	0	0	1	0	0	11	10	1	1	0	1
OTU_1735	k__Bacteria;p__Elusimicrobiota;c__;o__;f__;g__;s__;	0	0	0	0	0	0	0	2	1	5	9	7	0	0	0	0	0	0	0	0	0	2	0	0	16	15	3	1	4	1
OTU_1736	k__Bacteria;p__Bacteroidota;c__Bacteroidia;o__Chitinophagales;f__Chitinophagaceae;g__Taibaiella;s__;	0	0	0	0	0	0	13	58	7	0	0	0	3	0	1	0	0	0	0	0	0	1	0	0	1	0	0	1	0	1
OTU_1737	k__Bacteria;p__Verrucomicrobiota;c__Verrucomicrobiae;o__;f__;g__;s__;	0	0	0	0	3	0	6	22	2	2	3	0	0	0	0	0	0	0	0	0	0	1	0	1	2	4	0	4	3	1
OTU_1738	k__Bacteria;p__Chloroflexi;c__Ktedonobacteria;o__Ktedonobacterales;f__Ktedonobacteraceae;g__;s__;	0	0	0	0	0	0	23	20	5	2	1	6	0	0	0	0	0	0	0	0	0	5	2	0	4	5	9	0	1	0
OTU_1739	k__Bacteria;p__Chloroflexi;c__Chloroflexia;o__Chloroflexales;f__Roseiflexaceae;g__;s__;	0	0	0	0	0	0	1	0	1	2	7	4	0	0	1	0	0	0	0	0	1	26	4	7	4	1	2	0	0	1
OTU_174	k__Bacteria;p__Proteobacteria;c__Alphaproteobacteria;o__Sphingomonadales;f__Sphingomonadaceae;g__Sphingobium;s__;	0	0	0	435	0	13	0	4	5	3	58	4	0	0	0	2	1	0	0	44	0	3	2	0	3	4	0	4	0	0
OTU_1740	k__Bacteria;p__Actinobacteria;c__unidentified_Actinobacteria;o__Pseudonocardiales;f__Pseudonocardiaceae;g__;s__;	0	0	0	0	0	0	5	0	0	4	3	3	2	0	2	0	0	0	0	0	0	3	0	0	19	8	3	9	25	13
OTU_1741	k__Bacteria;p__Actinobacteriota;c__Thermoleophilia;o__Gaiellales;f__;g__;s__;	0	0	0	0	3	0	0	0	1	0	0	0	0	0	0	0	0	0	0	0	0	6	0	1	4	2	0	0	2	3
OTU_1742	k__Bacteria;p__Proteobacteria;c__Gammaproteobacteria;o__unidentified_Gammaproteobacteria;f__unidentified_Gammaproteobacteria;g__Aquicella;s__;	0	0	0	0	1	0	8	5	0	3	3	0	0	0	0	0	0	0	0	0	0	2	0	0	4	6	0	0	1	0
OTU_1743	k__Bacteria;p__Proteobacteria;c__Gammaproteobacteria;o__Burkholderiales;f__;g__;s__;	0	0	0	0	0	0	34	3	23	0	1	0	0	0	0	0	0	0	0	0	0	2	4	0	2	17	0	0	0	2
OTU_1744	k__Bacteria;p__Proteobacteria;c__Alphaproteobacteria;o__Rhizobiales;f__Beijerinckiaceae;g__;s__;	6	9	9	1	11	0	0	0	0	0	0	2	0	0	0	13	3	2	2	0	0	2	0	0	0	0	0	0	0	0
OTU_1745	k__Bacteria;p__Bacteroidota;c__Bacteroidia;o__Cytophagales;f__Hymenobacteraceae;g__Hymenobacter;s__;	12	3	6	0	0	0	0	0	0	1	0	2	0	0	0	0	2	3	1	0	3	0	0	0	0	2	1	0	0	0
OTU_1746	k__Bacteria;p__Bacteroidota;c__Bacteroidia;o__Flavobacteriales;f__Flavobacteriaceae;g__Flavobacterium;s__;	0	0	0	31	0	2	0	0	0	0	0	0	0	0	0	0	0	1	26	5	0	0	0	0	0	0	0	0	0	0
OTU_1747	k__Bacteria;p__Actinobacteriota;c__Acidimicrobiia;o__;f__;g__;s__;	0	0	0	10	0	9	0	0	0	0	0	0	0	0	0	0	0	14	0	0	0	0	0	0	0	0	0	0	0	0
OTU_1748	k__Bacteria;p__;c__;o__;f__;g__;s__;	0	0	0	0	1	0	4	4	7	2	5	0	0	4	0	0	0	0	0	0	0	8	0	0	3	5	0	2	4	2
OTU_1749	k__Bacteria;p__Actinobacteriota;c__Thermoleophilia;o__Solirubrobacterales;f__Solirubrobacteraceae;g__Patulibacter;s__Patulibacter_minatonensis;	17	11	17	3	9	4	0	0	0	1	0	2	0	1	0	2	1	8	0	0	22	0	0	0	0	0	1	0	1	0
OTU_175	k__Bacteria;p__Verrucomicrobiota;c__Verrucomicrobiae;o__;f__;g__;s__;	0	0	0	0	4	0	34	13	6	197	230	179	108	118	179	0	0	0	0	0	0	2	1	0	43	22	10	25	11	2
OTU_1750	k__Bacteria;p__Gemmatimonadetes;c__unidentified_Gemmatimonadetes;o__Gemmatimonadales;f__Gemmatimonadaceae;g__Gemmatimonas;s__;	0	0	0	0	12	0	0	6	6	1	0	2	1	1	0	0	0	0	0	0	0	16	0	0	3	0	0	0	0	0
OTU_1751	k__Bacteria;p__Bacteroidota;c__Bacteroidia;o__Bacteroidales;f__Bacteroidaceae;g__Bacteroides;s__;	0	0	0	0	90	0	3	0	1	0	0	0	0	0	0	0	0	0	0	0	0	1	0	0	0	0	0	0	0	0
OTU_1752	k__Bacteria;p__Firmicutes;c__Bacilli;o__unidentified_Bacilli;f__Staphylococcaceae;g__Staphylococcus;s__Staphylococcus_sciuri;	0	0	0	0	15	0	1	20	0	0	0	0	0	2	0	5	0	0	0	0	0	0	0	2	0	0	0	0	0	1
OTU_1753	k__Bacteria;p__Chloroflexi;c__Ktedonobacteria;o__Ktedonobacterales;f__;g__;s__;	0	0	0	0	1	0	15	12	13	5	3	6	0	0	0	0	0	0	0	0	0	1	1	3	5	0	2	1	0	0
OTU_1754	k__Bacteria;p__Verrucomicrobiota;c__Verrucomicrobiae;o__Verrucomicrobiales;f__Akkermansiaceae;g__Akkermansia;s__Akkermansia_muciniphila;	0	0	0	4	11	0	6	32	0	0	0	0	1	0	0	0	2	0	0	1	0	0	0	79	0	0	0	0	0	0
OTU_1755	k__Bacteria;p__Proteobacteria;c__Gammaproteobacteria;o__Burkholderiales;f__Methylophilaceae;g__;s__;	0	0	0	0	31	0	0	1	1	0	0	0	0	0	0	0	0	0	0	0	0	2	0	0	2	3	0	0	0	0
OTU_1756	k__Bacteria;p__Bacteroidota;c__Bacteroidia;o__Bacteroidales;f__Muribaculaceae;g__;s__;	0	0	0	0	14	0	0	1	0	0	0	0	0	0	0	0	3	0	0	0	0	0	0	17	0	0	0	0	0	0
OTU_1757	k__Bacteria;p__Actinobacteria;c__unidentified_Actinobacteria;o__Micrococcales;f__Microbacteriaceae;g__Agromyces;s__;	0	0	0	0	1	0	0	0	1	14	10	3	0	0	7	0	0	0	0	0	0	7	0	1	0	4	0	0	1	2
OTU_1758	k__Bacteria;p__;c__;o__;f__;g__;s__;	0	0	0	0	3	0	9	2	0	0	0	0	0	0	2	0	0	0	0	0	0	2	0	0	5	0	0	0	0	1
OTU_1759	k__Bacteria;p__Proteobacteria;c__Gammaproteobacteria;o__;f__;g__;s__;	0	0	0	23	0	25	0	0	0	0	0	0	0	0	0	0	0	23	1	0	0	0	0	0	0	0	0	0	0	0
OTU_176	k__Bacteria;p__Chloroflexi;c__Ktedonobacteria;o__Ktedonobacterales;f__Ktedonobacteraceae;g__;s__;	0	0	0	0	0	0	77	185	37	62	105	141	10	10	15	0	0	0	0	0	0	16	14	6	57	38	31	10	30	8
OTU_1760	k__Bacteria;p__Acidobacteriota;c__Acidobacteriae;o__Acidobacteriales;f__;g__;s__;	0	0	0	0	21	0	22	0	6	6	2	1	0	0	0	0	0	0	0	0	0	2	1	3	2	0	0	0	0	0
OTU_1761	k__Bacteria;p__Acidobacteriota;c__Acidobacteriae;o__Bryobacterales;f__Bryobacteraceae;g__Bryobacter;s__;	0	0	0	0	14	0	0	7	6	2	0	0	0	0	0	0	0	0	0	0	0	1	0	0	1	2	1	1	0	0
OTU_1762	k__Bacteria;p__;c__;o__;f__;g__;s__;	0	0	0	0	1	0	0	11	3	1	9	1	0	0	0	0	0	0	0	0	0	8	0	0	3	1	6	2	0	3
OTU_1763	k__Bacteria;p__unidentified_Bacteria;c__unidentified_Bacteria;o__unidentified_Bacteria;f__unidentified_Bacteria;g__unidentified_Bacteria;s__Candidatus_Saccharibacteria_bacterium_YM_S32_TM7_50_20;	0	0	0	0	14	0	0	0	0	0	0	0	0	0	0	0	0	0	0	0	0	8	0	0	1	2	0	0	0	0
OTU_1764	k__Bacteria;p__Bacteroidota;c__Bacteroidia;o__Chitinophagales;f__Chitinophagaceae;g__;s__;	0	0	0	0	1	0	9	2	3	9	8	0	0	0	1	0	0	0	0	0	0	1	1	0	11	21	7	0	5	0
OTU_1765	k__Bacteria;p__Firmicutes;c__Bacilli;o__Erysipelotrichales;f__Erysipelotrichaceae;g__Allobaculum;s__;	0	0	0	0	19	0	0	0	0	0	0	0	0	0	0	2	9	0	0	0	0	0	0	6	0	0	0	0	0	0
OTU_1766	k__Bacteria;p__Proteobacteria;c__Alphaproteobacteria;o__;f__;g__;s__;	0	0	0	0	13	0	3	11	8	1	0	0	0	0	0	0	0	0	0	0	0	8	4	0	8	0	2	0	0	0
OTU_1767	k__Bacteria;p__Proteobacteria;c__Alphaproteobacteria;o__;f__;g__;s__;	0	0	0	0	6	0	12	4	1	4	6	3	0	0	0	0	0	0	0	0	0	2	2	0	0	0	0	0	0	0
OTU_1768	k__Bacteria;p__Actinobacteriota;c__Thermoleophilia;o__Solirubrobacterales;f__Solirubrobacteraceae;g__Conexibacter;s__;	0	0	0	0	3	0	9	1	11	0	1	4	0	0	0	0	0	0	0	0	0	8	0	0	4	2	2	0	1	0
OTU_1769	k__Bacteria;p__;c__;o__;f__;g__;s__;	0	0	0	0	1	0	3	8	3	2	1	2	0	0	0	0	0	0	0	0	0	14	8	10	2	0	3	0	0	0
OTU_177	k__Bacteria;p__Chloroflexi;c__Ktedonobacteria;o__Ktedonobacterales;f__Ktedonobacteraceae;g__;s__;	0	0	0	0	0	0	36	67	591	6	3	2	0	0	0	0	0	0	0	0	0	26	15	10	2	2	0	0	0	0
OTU_1770	k__Bacteria;p__Actinobacteriota;c__Thermoleophilia;o__Gaiellales;f__Gaiellaceae;g__Gaiella;s__;	0	0	0	0	3	0	8	10	8	3	6	0	0	1	0	0	0	0	0	0	0	4	0	0	11	8	3	1	0	0
OTU_1771	k__Bacteria;p__Actinobacteriota;c__Acidimicrobiia;o__;f__;g__;s__;	0	0	0	0	2	0	27	5	8	0	2	1	1	0	0	0	0	0	0	0	0	5	1	0	2	6	6	2	3	4
OTU_1772	k__Bacteria;p__Myxococcota;c__Myxococcia;o__Myxococcales;f__Myxococcaceae;g__unidentified_Myxococcaceae;s__metagenome;	0	0	0	0	4	0	1	0	1	1	2	2	0	0	0	0	0	0	0	0	0	0	0	0	4	0	4	0	0	0
OTU_1773	k__Bacteria;p__Chloroflexi;c__Ktedonobacteria;o__Ktedonobacterales;f__;g__;s__;	0	0	0	0	4	0	8	7	1	0	0	0	0	0	0	0	0	0	0	0	0	2	3	0	0	0	2	0	0	0
OTU_1774	k__Bacteria;p__Proteobacteria;c__Gammaproteobacteria;o__Salinisphaerales;f__Solimonadaceae;g__;s__;	0	0	0	0	9	0	18	2	0	0	0	1	1	0	0	0	0	0	0	0	0	0	6	0	3	6	4	2	0	0
OTU_1775	k__Bacteria;p__Bacteroidota;c__Bacteroidia;o__Chitinophagales;f__Chitinophagaceae;g__Edaphobaculum;s__;	0	0	0	0	1	0	0	0	0	0	3	2	0	7	0	0	0	0	0	0	0	8	1	0	2	9	3	0	1	0
OTU_1776	k__Bacteria;p__Proteobacteria;c__Alphaproteobacteria;o__Rhizobiales;f__unidentified_Rhizobiales;g__Bauldia;s__;	0	0	0	0	3	0	17	7	26	0	0	1	3	1	0	0	0	0	0	0	0	0	0	0	0	0	1	1	0	1
OTU_1777	k__Bacteria;p__Proteobacteria;c__Gammaproteobacteria;o__Xanthomonadales;f__Rhodanobacteraceae;g__Luteibacter;s__;	0	0	2	0	4	0	0	0	4	6	6	2	5	0	2	0	1	0	0	0	0	2	0	0	7	7	8	0	0	0
OTU_1778	k__Bacteria;p__Myxococcota;c__Myxococcia;o__Myxococcales;f__Myxococcaceae;g__unidentified_Myxococcaceae;s__metagenome;	0	0	0	0	4	0	0	3	4	4	1	0	0	0	1	0	0	0	0	0	0	1	0	0	1	4	0	1	2	0
OTU_1779	k__Bacteria;p__Actinobacteria;c__unidentified_Actinobacteria;o__Micromonosporales;f__Micromonosporaceae;g__Luedemannella;s__;	0	0	0	0	4	0	27	4	8	4	5	0	0	0	0	0	0	0	0	0	0	6	4	0	3	12	0	1	2	1
OTU_178	k__Bacteria;p__Acidobacteriota;c__Acidobacteriae;o__;f__;g__;s__;	0	0	0	0	37	0	108	168	119	85	50	76	3	3	3	0	0	0	0	0	0	27	0	0	95	56	36	6	13	6
OTU_1780	k__Bacteria;p__Acidobacteriota;c__Acidobacteriae;o__;f__;g__;s__;	0	0	0	0	20	0	0	2	7	9	0	4	0	0	0	0	0	0	0	0	0	1	0	0	0	0	0	0	0	0
OTU_1781	k__Bacteria;p__Acidobacteriota;c__Vicinamibacteria;o__;f__;g__;s__;	0	0	0	0	1	0	10	14	22	1	0	1	0	0	0	0	0	0	0	0	0	0	0	1	4	0	0	0	0	2
OTU_1782	k__Bacteria;p__Myxococcota;c__;o__;f__;g__;s__;	0	0	0	0	4	0	0	0	1	2	5	2	1	9	9	0	0	0	0	0	0	4	0	0	2	5	0	2	3	1
OTU_1783	k__Bacteria;p__Acidobacteriota;c__Vicinamibacteria;o__Vicinamibacterales;f__;g__;s__;	0	0	0	0	6	0	1	16	3	4	0	1	0	0	0	0	0	0	0	0	0	2	0	0	0	1	0	0	0	0
OTU_1784	k__Bacteria;p__Myxococcota;c__unidentified_Myxococcota;o__unidentified_Myxococcota;f__Haliangiaceae;g__Haliangium;s__;	0	0	0	0	2	0	0	0	2	0	1	2	0	0	0	0	0	0	0	0	0	0	1	0	6	1	0	1	0	0
OTU_1785	k__Bacteria;p__;c__;o__;f__;g__;s__;	0	0	0	0	4	0	1	0	0	5	12	0	0	0	0	0	0	0	0	0	0	11	1	0	0	0	0	0	0	0
OTU_1786	k__Bacteria;p__Proteobacteria;c__Gammaproteobacteria;o__Burkholderiales;f__;g__;s__;	0	0	0	0	4	0	19	15	13	0	1	2	0	0	0	0	0	0	0	0	0	17	0	0	1	4	3	0	0	0
OTU_1787	k__Bacteria;p__Actinobacteriota;c__Acidimicrobiia;o__unidentified_Acidimicrobiia;f__Iamiaceae;g__Iamia;s__metagenome;	0	0	0	0	1	0	0	0	0	0	26	1	11	18	11	0	0	0	0	0	0	0	0	0	0	1	0	1	3	0
OTU_1788	k__Bacteria;p__Gemmatimonadetes;c__unidentified_Gemmatimonadetes;o__Gemmatimonadales;f__Gemmatimonadaceae;g__Gemmatimonas;s__;	0	0	0	0	2	0	19	43	23	1	0	2	0	0	0	0	0	0	0	0	0	5	0	0	1	1	0	0	0	0
OTU_1789	k__Bacteria;p__Myxococcota;c__unidentified_Myxococcota;o__unidentified_Myxococcota;f__Sandaracinaceae;g__unidentified_Sandaracinaceae;s__metagenome;	0	0	0	0	7	0	17	10	8	7	3	5	0	0	0	0	0	0	0	0	0	6	0	0	9	11	1	0	0	0
OTU_179	k__Bacteria;p__Actinobacteriota;c__Thermoleophilia;o__Solirubrobacterales;f__Solirubrobacteraceae;g__Conexibacter;s__;	0	0	0	0	5	0	18	20	33	32	36	28	13	13	18	0	0	0	0	0	0	17	4	1	23	18	9	42	33	12
OTU_1790	k__Bacteria;p__Actinobacteria;c__unidentified_Actinobacteria;o__Propionibacteriales;f__Nocardioidaceae;g__Marmoricola;s__Marmoricola_endophyticus;	15	8	29	1	3	3	0	0	0	4	0	1	0	0	0	13	3	10	0	0	3	0	0	0	2	2	0	0	0	1
OTU_1791	k__Bacteria;p__Myxococcota;c__Myxococcia;o__Myxococcales;f__Myxococcaceae;g__;s__;	0	0	0	0	17	0	13	12	8	4	2	0	0	0	0	0	0	0	0	0	0	6	5	1	4	1	0	0	0	0
OTU_1792	k__Bacteria;p__Proteobacteria;c__Gammaproteobacteria;o__;f__;g__;s__;	0	0	0	0	1	0	0	0	0	24	17	24	1	2	0	0	0	0	0	0	0	0	0	0	3	5	2	1	0	0
OTU_1793	k__Bacteria;p__Proteobacteria;c__Gammaproteobacteria;o__Burkholderiales;f__Neisseriaceae;g__unidentified_Neisseriaceae;s__Neisseriaceae_bacterium_DSM_100970;	0	0	6	0	0	24	0	0	0	0	0	0	0	0	0	0	0	30	0	0	0	0	0	0	0	0	0	0	0	0
OTU_1794	k__Bacteria;p__Proteobacteria;c__Gammaproteobacteria;o__Burkholderiales;f__;g__;s__;	0	0	0	0	2	0	14	0	3	0	6	2	0	0	0	0	0	0	0	0	0	5	0	0	1	0	1	0	0	0
OTU_1795	k__Bacteria;p__Proteobacteria;c__Gammaproteobacteria;o__Xanthomonadales;f__Xanthomonadaceae;g__Pseudoxanthomonas;s__;	0	0	2	0	3	2	4	1	8	2	7	5	0	0	2	2	0	0	0	0	0	4	0	0	0	1	0	0	0	0
OTU_1796	k__Bacteria;p__Chloroflexi;c__Ktedonobacteria;o__Ktedonobacterales;f__;g__;s__;	0	0	0	0	1	0	7	1	8	0	0	0	0	0	0	0	0	0	0	0	0	8	5	5	0	0	0	0	0	0
OTU_1797	k__Bacteria;p__;c__;o__;f__;g__;s__;	0	0	0	0	0	0	19	4	2	0	0	0	0	0	0	0	0	0	0	0	0	14	1	0	1	0	0	0	0	0
OTU_1798	k__Bacteria;p__Proteobacteria;c__Alphaproteobacteria;o__Rhodospirillales;f__Rhodospirillaceae;g__unidentified_Rhodospirillaceae;s__metagenome;	0	0	0	0	1	0	10	5	8	1	3	2	0	0	0	0	0	0	0	0	0	1	0	0	6	1	1	1	0	0
OTU_1799	k__Bacteria;p__Proteobacteria;c__Gammaproteobacteria;o__Burkholderiales;f__Burkholderiaceae;g__;s__;	0	0	0	0	0	0	59	0	0	0	0	0	0	0	0	0	0	0	0	0	0	0	0	0	0	0	0	0	0	0
OTU_18	k__Bacteria;p__Proteobacteria;c__Alphaproteobacteria;o__Micropepsales;f__Micropepsaceae;g__;s__;	0	0	0	0	42	0	208	198	310	311	225	235	143	156	124	0	0	0	0	0	0	213	11	5	332	462	127	69	67	52
OTU_180	k__Bacteria;p__Acidobacteriota;c__Blastocatellia;o__unidentified_Blastocatellia;f__Pyrinomonadaceae;g__;s__;	0	0	0	0	0	0	0	0	0	55	52	66	0	0	15	0	0	0	0	0	0	1	10	2	143	50	10	0	0	0
OTU_1800	k__Bacteria;p__Firmicutes;c__Bacilli;o__unidentified_Bacilli;f__Thermoactinomycetaceae;g__Planifilum;s__;	0	0	0	0	0	0	13	4	7	1	0	0	0	0	1	0	0	0	0	0	0	2	0	0	0	3	0	0	0	0
OTU_1801	k__Bacteria;p__Bacteroidota;c__Bacteroidia;o__Chitinophagales;f__Chitinophagaceae;g__Edaphobaculum;s__metagenome;	0	0	0	0	0	0	20	4	1	2	0	11	0	0	1	0	0	0	0	0	0	0	0	0	0	1	1	2	0	1
OTU_1802	k__Bacteria;p__Parcubacteria;c__unidentified_Parcubacteria;o__unidentified_Parcubacteria;f__unidentified_Parcubacteria;g__unidentified_Parcubacteria;s__Candidatus_Adlerbacteria_bacterium_GW2011_GWC1_50_9;	0	0	0	0	1	0	2	20	4	0	1	0	0	0	0	0	0	0	0	0	0	14	2	1	0	0	0	0	0	0
OTU_1803	k__Bacteria;p__Acidobacteriota;c__Acidobacteriae;o__Bryobacterales;f__Bryobacteraceae;g__Bryobacter;s__metagenome;	0	0	0	0	0	0	15	3	6	10	9	0	0	0	0	0	0	0	0	0	0	3	2	0	2	5	6	1	0	0
OTU_1804	k__Bacteria;p__Firmicutes;c__Clostridia;o__unidentified_Clostridia;f__Lachnospiraceae;g__;s__;	0	0	0	0	0	0	78	0	0	0	0	0	0	0	0	0	0	0	0	0	0	0	0	0	0	0	0	0	0	0
OTU_1805	k__Bacteria;p__Chloroflexi;c__Chloroflexia;o__Thermomicrobiales;f__;g__;s__;	1	0	0	0	0	0	15	0	2	0	0	0	0	0	0	0	0	0	0	0	0	0	0	0	0	0	0	0	0	0
OTU_1806	k__Bacteria;p__Chloroflexi;c__Ktedonobacteria;o__Ktedonobacterales;f__;g__;s__;	0	0	0	0	0	0	10	52	6	0	2	0	0	0	0	0	0	0	0	0	0	2	0	0	0	1	2	0	0	0
OTU_1807	k__Bacteria;p__Firmicutes;c__Clostridia;o__unidentified_Clostridia;f__Gracilibacteraceae;g__Lutispora;s__;	0	0	0	0	0	0	4	1	0	3	0	1	0	0	0	0	0	0	0	0	0	0	0	63	0	0	0	0	0	0
OTU_1808	k__Bacteria;p__Acidobacteriota;c__Acidobacteriae;o__Bryobacterales;f__Bryobacteraceae;g__Bryobacter;s__;	0	0	0	0	0	0	7	1	4	0	5	1	0	0	0	0	0	0	0	0	0	5	0	0	0	3	0	0	0	0
OTU_1809	k__Bacteria;p__Chloroflexi;c__Ktedonobacteria;o__Ktedonobacterales;f__Ktedonobacteraceae;g__;s__;	0	0	0	0	7	0	11	2	0	0	0	3	0	0	0	0	0	0	0	0	0	5	3	0	0	2	0	1	1	0
OTU_181	k__Bacteria;p__Proteobacteria;c__Gammaproteobacteria;o__unidentified_Gammaproteobacteria;f__unidentified_Gammaproteobacteria;g__Acidibacter;s__;	0	0	0	0	8	0	68	50	55	118	72	85	8	16	4	0	0	0	0	0	0	8	0	0	63	40	11	12	11	5
OTU_1810	k__Bacteria;p__Proteobacteria;c__Alphaproteobacteria;o__;f__;g__;s__;	0	0	0	0	10	0	8	10	8	2	0	0	0	0	0	0	0	0	0	0	0	9	0	0	0	0	0	0	0	0
OTU_1811	k__Bacteria;p__;c__;o__;f__;g__;s__;	0	0	0	0	0	0	8	6	17	0	1	1	0	0	0	0	0	0	0	0	0	7	0	0	0	0	0	0	0	0
OTU_1812	k__Bacteria;p__Proteobacteria;c__Gammaproteobacteria;o__unidentified_Gammaproteobacteria;f__unidentified_Gammaproteobacteria;g__Acidibacter;s__;	0	0	0	0	4	0	9	5	2	0	3	0	0	0	0	0	0	1	0	0	0	2	0	1	1	0	0	3	2	0
OTU_1813	k__Bacteria;p__Firmicutes;c__Clostridia;o__Clostridiales;f__Clostridiaceae;g__;s__;	0	0	0	0	0	0	9	2	0	2	3	3	0	0	0	0	0	0	0	0	0	0	0	2	0	4	2	0	0	0
OTU_1814	k__Bacteria;p__Proteobacteria;c__Alphaproteobacteria;o__unidentified_Alphaproteobacteria;f__unidentified_Alphaproteobacteria;g__unidentified_Alphaproteobacteria;s__metagenome;	0	0	0	0	3	0	15	0	0	6	1	0	0	1	0	0	0	0	0	0	0	0	0	0	2	3	2	0	0	0
OTU_1815	k__Bacteria;p__Verrucomicrobiota;c__Verrucomicrobiae;o__;f__;g__;s__;	0	0	0	0	1	0	33	5	6	0	0	0	0	0	0	0	0	0	0	0	0	0	0	0	1	0	0	0	0	0
OTU_1816	k__Bacteria;p__Actinobacteriota;c__Thermoleophilia;o__Solirubrobacterales;f__Solirubrobacteraceae;g__Conexibacter;s__;	0	0	0	0	1	0	27	7	18	19	12	16	1	4	1	0	0	0	0	0	0	9	3	1	15	8	4	2	21	0
OTU_1817	k__Bacteria;p__Proteobacteria;c__Alphaproteobacteria;o__unidentified_Alphaproteobacteria;f__Acetobacteraceae;g__Rhodovastum;s__metagenome;	0	0	0	0	0	0	11	4	11	0	0	0	0	0	2	0	0	0	0	0	0	3	0	0	0	1	0	0	1	2
OTU_1818	k__Bacteria;p__Verrucomicrobiota;c__Verrucomicrobiae;o__Opitutales;f__Opitutaceae;g__;s__;	0	0	0	0	0	0	6	4	0	0	0	0	1	0	1	0	0	0	0	0	0	0	0	0	2	0	0	0	1	0
OTU_1819	k__Bacteria;p__Proteobacteria;c__Alphaproteobacteria;o__;f__;g__;s__;	0	0	0	0	0	0	18	10	14	1	0	0	0	0	0	0	0	0	0	0	0	2	3	0	0	0	1	0	0	2
OTU_182	k__Bacteria;p__Proteobacteria;c__Alphaproteobacteria;o__Rhizobiales;f__Xanthobacteraceae;g__;s__;	0	0	0	0	36	0	145	67	177	28	50	32	1	1	26	0	0	0	0	0	0	49	9	7	79	63	16	30	23	10
OTU_1820	k__Bacteria;p__Chloroflexi;c__Chloroflexia;o__Thermomicrobiales;f__unidentified_Thermomicrobiales;g__unidentified_Thermomicrobiales;s__bacterium_Ellin6537;	0	0	0	0	0	0	8	7	4	0	0	1	0	0	0	0	0	0	0	0	0	1	0	0	0	0	3	0	1	0
OTU_1821	k__Bacteria;p__Firmicutes;c__Bacilli;o__Erysipelotrichales;f__unidentified_Erysipelotrichales;g__Erysipelatoclostridium;s__Erysipelatoclostridium_ramosum;	0	0	0	0	0	0	26	0	25	0	0	0	0	0	0	0	1	0	0	0	0	27	0	0	0	0	0	0	0	0
OTU_1822	k__Bacteria;p__Verrucomicrobiota;c__Verrucomicrobiae;o__;f__;g__;s__;	0	0	0	0	3	0	7	16	3	0	0	0	0	0	0	0	0	0	0	0	0	6	0	2	4	1	0	0	0	0
OTU_1823	k__Bacteria;p__Firmicutes;c__Bacilli;o__Bacillales;f__Bacillaceae;g__Bacillus;s__;	0	0	0	3	0	0	12	0	0	1	4	3	0	0	1	0	0	0	0	0	1	0	0	0	1	0	1	0	0	0
OTU_1824	k__Bacteria;p__Acidobacteriota;c__Acidobacteriae;o__Solibacterales;f__Solibacteraceae;g__;s__;	0	0	0	0	5	0	1	0	16	1	2	0	0	0	1	0	0	0	0	0	0	2	0	1	0	1	0	0	2	0
OTU_1825	k__Bacteria;p__Myxococcota;c__unidentified_Myxococcota;o__unidentified_Myxococcota;f__Haliangiaceae;g__Haliangium;s__;	0	0	0	0	2	0	21	12	15	0	0	0	0	0	1	0	0	0	0	0	0	11	1	0	1	0	0	0	0	0
OTU_1826	k__Bacteria;p__Proteobacteria;c__Gammaproteobacteria;o__Pseudomonadales;f__Porticoccaceae;g__Porticoccus;s__metagenome;	0	0	0	0	0	0	9	21	6	0	0	0	0	0	0	0	0	0	0	0	0	3	1	0	0	5	0	0	0	0
OTU_1827	k__Bacteria;p__Myxococcota;c__;o__;f__;g__;s__;	0	0	0	0	7	0	14	3	2	0	0	0	0	0	0	0	0	0	0	0	0	4	0	0	2	0	0	0	0	0
OTU_1828	k__Bacteria;p__Chloroflexi;c__Ktedonobacteria;o__Ktedonobacterales;f__Ktedonobacteraceae;g__;s__;	0	0	0	0	0	0	0	13	0	2	4	2	0	0	0	0	0	0	0	0	0	2	0	0	1	2	0	0	0	0
OTU_1829	k__Bacteria;p__Actinobacteria;c__unidentified_Actinobacteria;o__Corynebacteriales;f__Corynebacteriaceae;g__Corynebacterium;s__;	0	0	0	0	0	0	0	29	0	0	0	0	0	0	0	0	0	0	0	0	12	0	0	0	0	0	0	0	0	0
OTU_183	k__Bacteria;p__Actinobacteria;c__unidentified_Actinobacteria;o__Frankiales;f__Geodermatophilaceae;g__Blastococcus;s__;	0	0	0	0	10	0	82	21	78	14	48	20	0	16	31	0	0	0	0	0	0	236	4	6	25	23	18	7	3	1
OTU_1830	k__Bacteria;p__Bacteroidota;c__Bacteroidia;o__Sphingobacteriales;f__Sphingobacteriaceae;g__Pedobacter;s__metagenome;	0	0	0	0	0	0	0	5	9	0	0	1	0	0	8	1	0	0	0	0	0	0	0	0	0	0	0	0	1	0
OTU_1831	k__Bacteria;p__Proteobacteria;c__Gammaproteobacteria;o__Burkholderiales;f__;g__;s__;	0	0	0	0	3	0	0	8	9	0	0	0	0	0	0	0	0	0	0	0	0	14	2	0	1	0	0	0	0	0
OTU_1832	k__Bacteria;p__Proteobacteria;c__Alphaproteobacteria;o__Rhizobiales;f__;g__;s__;	0	0	0	0	1	0	7	9	3	0	5	0	0	0	0	0	0	0	0	0	0	2	0	0	3	0	0	0	1	0
OTU_1833	k__Bacteria;p__Acidobacteriota;c__Acidobacteriae;o__Acidobacteriales;f__;g__;s__;	0	0	0	0	25	0	16	11	9	1	2	1	0	0	0	0	0	0	0	0	0	5	0	0	7	13	2	1	2	0
OTU_1834	k__Bacteria;p__Proteobacteria;c__Alphaproteobacteria;o__;f__;g__;s__;	0	0	0	0	3	0	64	25	24	16	6	9	0	1	1	0	0	0	0	0	0	17	1	0	40	39	9	2	0	1
OTU_1835	k__Bacteria;p__Chloroflexi;c__Ktedonobacteria;o__Ktedonobacterales;f__Ktedonobacteraceae;g__;s__;	0	0	0	0	3	0	1	6	0	2	1	0	0	0	0	0	0	0	0	0	0	0	2	3	3	0	0	0	0	0
OTU_1836	k__Bacteria;p__Acidobacteriota;c__Vicinamibacteria;o__Vicinamibacterales;f__;g__;s__;	0	0	0	0	7	0	9	16	10	1	0	0	0	0	0	0	0	0	0	0	0	5	0	0	4	1	1	0	2	0
OTU_1837	k__Bacteria;p__Firmicutes;c__Clostridia;o__;f__;g__;s__;	0	0	0	0	0	0	0	0	3	0	0	0	0	0	0	0	5	0	0	0	0	0	0	12	0	0	0	0	0	0
OTU_1838	k__Bacteria;p__Chloroflexi;c__;o__;f__;g__;s__;	0	0	0	0	1	0	0	2	3	1	2	0	0	0	0	0	0	0	0	0	0	2	0	1	0	0	0	0	0	0
OTU_1839	k__Bacteria;p__Proteobacteria;c__Alphaproteobacteria;o__Rhizobiales;f__Xanthobacteraceae;g__;s__;	0	0	0	0	1	0	0	1	42	8	23	10	2	0	6	0	0	0	0	0	0	21	1	1	4	6	3	0	1	1
OTU_184	k__Bacteria;p__Proteobacteria;c__Gammaproteobacteria;o__unidentified_Gammaproteobacteria;f__unidentified_Gammaproteobacteria;g__unidentified_Gammaproteobacteria;s__metagenome;	0	0	0	0	10	0	88	14	10	64	79	15	0	4	27	0	0	0	0	0	0	19	7	17	29	26	10	0	1	1
OTU_1840	k__Bacteria;p__Chloroflexi;c__Ktedonobacteria;o__Ktedonobacterales;f__Ktedonobacteraceae;g__;s__;	0	0	0	0	0	0	0	2	6	0	0	1	0	0	0	0	0	0	0	0	0	0	5	0	1	0	4	0	0	0
OTU_1841	k__Bacteria;p__Firmicutes;c__Clostridia;o__unidentified_Clostridia;f__Christensenellaceae;g__unidentified_Christensenellaceae;s__metagenome;	0	0	0	0	0	0	0	0	3	0	0	0	0	0	0	0	1	0	0	0	0	1	0	38	1	0	0	0	0	0
OTU_1842	k__Bacteria;p__Acidobacteriota;c__Blastocatellia;o__Blastocatellales;f__Blastocatellaceae;g__;s__;	0	0	0	0	0	0	1	17	2	2	0	1	0	0	1	0	0	0	0	0	0	1	3	0	4	7	2	0	0	0
OTU_1843	k__Bacteria;p__Actinobacteriota;c__Thermoleophilia;o__Gaiellales;f__;g__;s__;	0	0	0	0	0	0	1	0	2	8	10	6	0	0	0	0	0	0	0	0	0	6	3	0	12	5	0	0	0	0
OTU_1844	k__Bacteria;p__Gemmatimonadetes;c__unidentified_Gemmatimonadetes;o__Gemmatimonadales;f__Gemmatimonadaceae;g__;s__;	0	0	0	0	1	0	0	3	34	0	0	0	0	0	0	0	0	0	0	0	0	10	0	0	2	0	1	0	0	0
OTU_1845	k__Bacteria;p__Myxococcota;c__unidentified_Myxococcota;o__unidentified_Myxococcota;f__Haliangiaceae;g__Haliangium;s__;	0	0	0	0	1	0	11	2	1	2	0	1	0	0	0	0	0	0	0	0	0	5	0	0	1	2	1	0	0	0
OTU_1846	k__Bacteria;p__unidentified_Bacteria;c__unidentified_Bacteria;o__Bdellovibrionales;f__Bdellovibrionaceae;g__;s__;	0	0	0	0	2	0	0	0	5	4	9	0	0	0	1	0	0	0	0	0	0	3	1	0	1	6	3	0	0	0
OTU_1847	k__Bacteria;p__Chloroflexi;c__Anaerolineae;o__;f__;g__;s__;	0	0	0	0	0	0	3	12	0	5	0	2	0	0	0	0	0	0	0	0	0	0	0	0	4	4	1	0	0	0
OTU_1848	k__Bacteria;p__Proteobacteria;c__Gammaproteobacteria;o__Pseudomonadales;f__Spongiibacteraceae;g__;s__;	0	0	0	0	0	0	1	0	0	8	10	2	0	0	0	0	0	0	0	0	0	0	1	0	3	0	0	0	0	0
OTU_1849	k__Bacteria;p__Actinobacteria;c__unidentified_Actinobacteria;o__Pseudonocardiales;f__Pseudonocardiaceae;g__Actinophytocola;s__;	0	0	0	0	0	0	0	1	0	2	13	1	0	0	0	0	0	0	0	0	0	0	0	0	0	0	1	0	0	0
OTU_185	k__Bacteria;p__Acidobacteriota;c__Blastocatellia;o__unidentified_Blastocatellia;f__Pyrinomonadaceae;g__;s__;	0	0	0	0	0	0	0	0	0	32	78	65	0	0	6	0	0	0	0	0	0	0	17	1	137	33	17	0	0	0
OTU_1850	k__Bacteria;p__Firmicutes;c__Limnochordia;o__unidentified_Limnochordia;f__unidentified_Limnochordia;g__Hydrogenispora;s__;	0	0	0	0	0	0	9	2	6	1	1	1	0	0	0	0	0	0	0	0	0	0	0	42	1	0	0	0	0	0
OTU_1851	k__Bacteria;p__Latescibacteria;c__unidentified_Latescibacteria;o__unidentified_Latescibacteria;f__unidentified_Latescibacteria;g__unidentified_Latescibacteria;s__metagenome;	0	0	0	0	1	0	7	3	5	6	6	0	0	0	0	0	0	0	0	0	0	3	0	1	0	13	0	0	0	0
OTU_1852	k__Bacteria;p__Proteobacteria;c__Gammaproteobacteria;o__Burkholderiales;f__Comamonadaceae;g__Ottowia;s__;	0	0	0	0	2	0	0	0	0	34	12	8	0	0	0	0	0	0	0	0	0	27	3	5	3	3	0	0	0	0
OTU_1853	k__Bacteria;p__Bacteroidota;c__Bacteroidia;o__Chitinophagales;f__Chitinophagaceae;g__Puia;s__;	0	0	0	0	0	0	0	0	9	2	8	0	0	0	0	0	0	0	0	0	0	1	4	0	8	1	0	0	0	0
OTU_1854	k__Bacteria;p__Proteobacteria;c__Gammaproteobacteria;o__Burkholderiales;f__;g__;s__;	0	0	0	0	0	0	0	0	0	8	12	5	0	0	0	0	0	0	0	0	0	0	3	0	7	20	2	1	0	2
OTU_1855	k__Bacteria;p__;c__;o__;f__;g__;s__;	0	0	0	0	0	0	0	0	0	7	12	9	0	0	0	0	0	0	0	0	0	0	0	0	7	2	2	0	0	0
OTU_1856	k__Bacteria;p__;c__;o__;f__;g__;s__;	0	0	0	0	0	0	15	11	6	15	3	11	0	0	0	0	0	0	0	0	0	3	0	0	12	10	0	0	0	0
OTU_1857	k__Bacteria;p__Planctomycetota;c__Phycisphaerae;o__Tepidisphaerales;f__;g__;s__;	0	0	0	0	0	0	10	9	16	6	12	7	0	0	0	0	0	0	0	0	0	6	1	0	16	3	7	0	0	0
OTU_1858	k__Bacteria;p__Bacteroidota;c__Bacteroidia;o__Flavobacteriales;f__Flavobacteriaceae;g__Flavobacterium;s__;	0	0	0	0	0	0	9	3	5	11	18	0	0	0	0	0	0	0	0	0	0	1	0	0	0	5	0	0	0	0
OTU_1859	k__Bacteria;p__Bacteroidota;c__Bacteroidia;o__Chitinophagales;f__Chitinophagaceae;g__Ferruginibacter;s__;	0	0	0	0	2	0	0	36	20	4	0	0	0	0	0	0	0	0	0	0	0	6	0	0	6	1	0	0	0	0
OTU_186	k__Bacteria;p__Proteobacteria;c__Alphaproteobacteria;o__Rhizobiales;f__Xanthobacteraceae;g__;s__;	0	0	0	0	103	0	143	130	147	45	69	61	1	1	6	0	0	0	0	0	0	144	35	11	70	59	16	23	14	10
OTU_1860	k__Bacteria;p__;c__;o__;f__;g__;s__;	0	0	0	0	0	0	0	0	1	1	0	0	0	0	0	0	0	0	0	0	0	10	0	0	3	7	1	0	0	0
OTU_1861	k__Bacteria;p__Firmicutes;c__Bacilli;o__unidentified_Bacilli;f__Paenibacillaceae;g__Cohnella;s__;	0	0	0	0	0	0	12	0	0	7	6	4	0	0	0	0	0	0	0	0	0	0	0	1	2	5	2	0	0	0
OTU_1862	k__Bacteria;p__Proteobacteria;c__Gammaproteobacteria;o__Xanthomonadales;f__Rhodanobacteraceae;g__Ahniella;s__;	0	0	0	0	0	0	0	0	0	3	29	3	0	0	0	0	0	0	0	0	0	0	0	0	8	1	1	0	0	0
OTU_1863	k__Bacteria;p__Proteobacteria;c__Gammaproteobacteria;o__Salinisphaerales;f__Solimonadaceae;g__;s__;	0	0	0	0	3	0	0	0	0	4	1	4	0	0	0	0	0	0	0	0	0	0	0	0	6	6	1	0	0	0
OTU_1864	k__Bacteria;p__Proteobacteria;c__Gammaproteobacteria;o__unidentified_Gammaproteobacteria;f__unidentified_Gammaproteobacteria;g__Acidibacter;s__;	0	0	0	0	1	0	0	2	0	14	2	9	0	0	5	0	0	0	0	0	0	0	0	0	0	0	0	3	3	1
OTU_1865	k__Bacteria;p__Myxococcota;c__Myxococcia;o__Myxococcales;f__Myxococcaceae;g__;s__;	0	0	0	0	0	0	0	0	0	4	2	4	0	0	0	0	0	0	0	0	0	1	1	0	5	5	0	0	0	0
OTU_1866	k__Bacteria;p__;c__;o__;f__;g__;s__;	0	0	0	0	0	0	0	0	0	10	6	0	0	0	0	0	0	0	0	0	0	0	4	0	1	0	0	0	0	0
OTU_1867	k__Bacteria;p__Acidobacteriota;c__Acidobacteriae;o__Bryobacterales;f__Bryobacteraceae;g__Bryobacter;s__;	0	0	0	0	0	0	1	0	0	9	5	4	0	0	0	0	0	0	0	0	0	0	0	0	0	1	0	0	0	0
OTU_1868	k__Bacteria;p__Proteobacteria;c__Gammaproteobacteria;o__Pseudomonadales;f__Halomonadaceae;g__Halomonas;s__;	0	0	1	0	0	0	9	2	6	1	0	0	0	0	0	0	0	0	0	0	0	5	1	2	0	0	0	0	0	0
OTU_1869	k__Bacteria;p__Proteobacteria;c__Alphaproteobacteria;o__;f__;g__;s__;	0	0	0	0	2	0	0	0	3	7	2	0	2	2	1	0	0	0	0	0	0	0	0	0	1	0	0	2	0	0
OTU_187	k__Bacteria;p__Firmicutes;c__Bacilli;o__Lactobacillales;f__Lactobacillaceae;g__Lactobacillus;s__Lactobacillus_johnsonii;	0	0	0	0	187	0	359	2	9	1	0	0	0	2	2	29	13	0	0	0	0	7	77	118	4	0	0	0	0	0
OTU_1870	k__Bacteria;p__Proteobacteria;c__Alphaproteobacteria;o__unidentified_Alphaproteobacteria;f__Acetobacteraceae;g__;s__;	0	0	0	0	5	0	8	0	2	33	14	20	0	2	4	0	0	0	0	0	0	1	0	0	8	10	5	0	0	0
OTU_1871	k__Bacteria;p__Verrucomicrobiota;c__Verrucomicrobiae;o__Chthoniobacterales;f__Chthoniobacteraceae;g__Chthoniobacter;s__metagenome;	0	0	0	0	1	0	4	5	2	6	7	5	0	0	0	0	0	0	0	0	0	18	0	0	1	1	1	0	0	0
OTU_1872	k__Bacteria;p__;c__;o__;f__;g__;s__;	0	0	0	0	0	0	25	25	8	2	2	1	0	1	0	0	0	0	0	0	0	5	0	0	3	3	0	0	0	0
OTU_1873	k__Bacteria;p__Myxococcota;c__unidentified_Myxococcota;o__unidentified_Myxococcota;f__Polyangiaceae;g__;s__;	0	0	0	0	0	0	0	0	0	4	13	5	0	0	1	0	0	0	0	0	0	5	0	1	3	0	0	0	0	0
OTU_1874	k__Bacteria;p__;c__;o__;f__;g__;s__;	0	0	0	0	0	0	8	1	3	7	4	9	0	0	0	0	0	0	0	0	0	0	4	2	3	8	1	0	0	0
OTU_1875	k__Bacteria;p__Acidobacteriota;c__Blastocatellia;o__;f__;g__;s__;	0	0	0	0	0	0	0	0	0	8	3	0	0	0	0	0	0	0	0	0	0	8	2	2	3	1	1	0	0	0
OTU_1876	k__Bacteria;p__Myxococcota;c__unidentified_Myxococcota;o__unidentified_Myxococcota;f__Haliangiaceae;g__Haliangium;s__;	0	0	0	0	0	0	24	0	14	1	0	0	0	0	0	0	0	0	0	0	0	45	4	7	2	1	0	0	0	0
OTU_1877	k__Bacteria;p__Proteobacteria;c__Alphaproteobacteria;o__;f__;g__;s__;	0	0	0	0	0	0	0	0	1	17	5	4	0	0	0	0	0	0	0	0	0	0	0	0	0	1	0	0	0	0
OTU_1878	k__Bacteria;p__Proteobacteria;c__Alphaproteobacteria;o__Sphingomonadales;f__Sphingomonadaceae;g__;s__;	0	0	0	0	0	0	1	0	1	5	6	5	0	0	1	0	0	0	0	0	0	4	0	0	3	0	0	0	0	0
OTU_1879	k__Bacteria;p__Acidobacteriota;c__Holophagae;o__;f__;g__;s__;	0	0	0	0	0	0	0	0	0	4	2	0	0	4	0	0	0	0	0	0	0	0	0	0	5	0	0	0	0	0
OTU_188	k__Bacteria;p__Chloroflexi;c__Ktedonobacteria;o__Ktedonobacterales;f__Ktedonobacteraceae;g__;s__;	0	0	0	0	6	0	112	123	48	112	74	99	0	2	1	0	0	0	0	0	0	43	76	49	65	30	36	4	9	1
OTU_1880	k__Bacteria;p__Myxococcota;c__unidentified_Myxococcota;o__unidentified_Myxococcota;f__Sandaracinaceae;g__;s__;	0	0	0	0	1	0	1	0	0	5	10	9	0	0	0	0	0	0	0	0	0	2	4	0	17	8	2	0	0	0
OTU_1881	k__Bacteria;p__Acidobacteriota;c__Acidobacteriae;o__Acidobacteriales;f__;g__;s__;	0	0	0	0	17	0	27	45	14	6	10	1	0	0	0	0	0	0	0	0	0	46	1	0	5	7	3	0	1	1
OTU_1882	k__Bacteria;p__Chloroflexi;c__Ktedonobacteria;o__Ktedonobacterales;f__Ktedonobacteraceae;g__;s__;	0	0	0	0	0	0	0	0	6	11	0	0	0	1	2	0	0	0	0	0	0	2	0	0	0	0	0	0	0	0
OTU_1883	k__Bacteria;p__Elusimicrobiota;c__unidentified_Elusimicrobiota;o__unidentified_Elusimicrobiota;f__unidentified_Elusimicrobiota;g__unidentified_Elusimicrobiota;s__actinobacterium_YJF1_30;	0	0	0	0	1	0	7	1	13	3	7	1	0	0	0	0	0	0	0	0	0	1	0	0	2	1	2	0	0	0
OTU_1884	k__Bacteria;p__Cyanobacteria;c__unidentified_Cyanobacteria;o__unidentified_Cyanobacteria;f__unidentified_Cyanobacteria;g__unidentified_Cyanobacteria;s__Bacillaria_paxillifer;	0	0	0	0	1	0	0	1	0	2	2	3	0	0	0	0	0	0	0	0	0	5	0	1	3	6	0	2	0	0
OTU_1885	k__Bacteria;p__Kapabacteria;c__;o__;f__;g__;s__;	0	0	0	0	0	0	0	3	4	1	0	0	0	0	0	0	0	0	0	0	0	0	0	2	2	4	2	0	0	0
OTU_1886	k__Bacteria;p__Gemmatimonadetes;c__unidentified_Gemmatimonadetes;o__Gemmatimonadales;f__Gemmatimonadaceae;g__;s__;	0	0	0	0	3	0	3	6	1	9	0	1	0	0	0	0	0	0	0	0	0	1	0	0	3	3	1	0	0	0
OTU_1887	k__Bacteria;p__Verrucomicrobiota;c__Verrucomicrobiae;o__Verrucomicrobiales;f__Rubritaleaceae;g__Luteolibacter;s__;	0	0	3	0	0	0	0	0	0	7	6	0	0	0	0	0	1	0	0	6	0	0	0	2	0	0	0	0	0	0
OTU_1888	k__Bacteria;p__Actinobacteriota;c__Acidimicrobiia;o__;f__;g__;s__;	0	0	0	0	0	0	0	0	1	9	16	2	0	0	1	0	0	0	0	0	0	3	0	0	8	1	0	0	2	1
OTU_1889	k__Bacteria;p__;c__;o__;f__;g__;s__;	0	0	0	0	0	0	0	0	0	2	3	8	0	0	8	0	0	0	0	0	0	0	0	0	10	2	0	0	0	0
OTU_189	k__Bacteria;p__Bacteroidota;c__Bacteroidia;o__Chitinophagales;f__Chitinophagaceae;g__;s__;	0	0	0	0	2	0	0	4	0	370	261	297	0	0	1	0	0	0	0	0	0	0	0	0	95	103	28	2	0	0
OTU_1890	k__Bacteria;p__Acidobacteriota;c__Acidobacteriae;o__Bryobacterales;f__Bryobacteraceae;g__Bryobacter;s__;	0	0	0	0	7	0	0	5	6	13	3	6	0	0	1	0	0	0	0	0	0	0	0	0	13	12	2	1	0	0
OTU_1891	k__Bacteria;p__Chloroflexi;c__Chloroflexia;o__Thermomicrobiales;f__unidentified_Thermomicrobiales;g__unidentified_Thermomicrobiales;s__bacterium_Ellin6537;	0	0	0	0	0	0	4	3	13	5	1	3	2	0	1	0	0	0	0	0	0	1	1	0	7	0	3	0	0	2
OTU_1892	k__Bacteria;p__Actinobacteriota;c__Acidimicrobiia;o__;f__;g__;s__;	0	0	0	0	1	0	0	0	1	5	6	0	0	0	0	0	0	0	0	0	0	3	0	4	6	4	1	0	0	0
OTU_1893	k__Bacteria;p__;c__;o__;f__;g__;s__;	0	0	0	0	1	0	0	0	2	2	2	4	1	0	0	0	0	0	0	0	0	13	0	0	4	2	4	0	0	0
OTU_1894	k__Bacteria;p__Acidobacteriota;c__Vicinamibacteria;o__Vicinamibacterales;f__;g__;s__;	0	0	0	0	0	0	0	0	0	9	10	3	0	0	0	0	0	0	0	0	0	2	0	0	5	5	2	0	0	0
OTU_1895	k__Bacteria;p__;c__;o__;f__;g__;s__;	0	0	0	0	0	0	0	0	0	6	3	7	0	0	0	0	0	0	0	0	0	0	0	0	5	14	3	0	0	0
OTU_1896	k__Bacteria;p__Proteobacteria;c__Gammaproteobacteria;o__Burkholderiales;f__;g__;s__;	0	0	0	0	0	0	1	1	4	6	4	1	0	0	0	0	0	0	0	0	0	28	0	0	1	0	0	1	0	0
OTU_1897	k__Bacteria;p__;c__;o__;f__;g__;s__;	0	0	0	0	0	0	0	0	0	3	0	1	0	0	0	0	0	0	0	0	0	4	0	0	6	9	8	0	0	0
OTU_1898	k__Bacteria;p__Acidobacteriota;c__Blastocatellia;o__unidentified_Blastocatellia;f__Pyrinomonadaceae;g__;s__;	0	0	0	0	0	0	0	0	2	5	12	0	0	0	0	0	0	0	0	0	0	3	0	2	3	0	0	0	0	0
OTU_1899	k__Bacteria;p__Bacteroidota;c__Bacteroidia;o__Chitinophagales;f__Chitinophagaceae;g__;s__;	0	0	0	0	1	0	0	0	0	6	21	5	0	0	0	0	0	0	0	0	0	0	0	0	12	3	1	0	0	0
OTU_19	k__Bacteria;p__Proteobacteria;c__Gammaproteobacteria;o__Xanthomonadales;f__Rhodanobacteraceae;g__Chujaibacter;s__;	0	0	0	0	78	0	186	96	133	1494	1082	1646	60	133	88	0	0	0	0	0	0	197	42	26	1280	1397	421	49	30	34
OTU_190	k__Bacteria;p__Acidobacteriota;c__Acidobacteriae;o__Acidobacteriales;f__;g__;s__;	0	0	0	0	7	0	76	106	75	35	21	25	2	3	2	0	0	0	0	0	0	71	4	1	123	109	29	11	10	12
OTU_1900	k__Bacteria;p__Proteobacteria;c__Alphaproteobacteria;o__Rickettsiales;f__Rickettsiaceae;g__;s__;	0	0	0	0	0	1	6	0	5	2	6	3	0	0	0	0	0	0	0	0	0	1	0	0	1	9	0	0	0	0
OTU_1901	k__Bacteria;p__Chloroflexi;c__Anaerolineae;o__Ardenticatenales;f__;g__;s__;	0	0	0	0	0	0	0	0	1	5	2	0	0	0	0	0	0	0	0	0	0	13	0	3	0	1	4	0	0	0
OTU_1902	k__Bacteria;p__Acidobacteriota;c__Blastocatellia;o__;f__;g__;s__;	0	0	0	0	0	0	0	0	1	7	7	0	0	0	0	0	0	0	0	0	0	1	0	0	0	0	0	0	0	0
OTU_1903	k__Bacteria;p__Firmicutes;c__unidentified_Firmicutes;o__unidentified_Firmicutes;f__unidentified_Firmicutes;g__Symbiobacterium;s__;	0	0	0	0	0	0	0	0	1	1	61	22	0	0	0	0	0	0	0	0	0	0	0	1	1	1	0	0	0	0
OTU_1904	k__Bacteria;p__Chloroflexi;c__;o__;f__;g__;s__;	0	0	0	0	0	0	0	0	7	3	12	7	0	0	0	0	0	0	0	0	0	4	4	0	7	2	0	0	0	0
OTU_1905	k__Bacteria;p__;c__;o__;f__;g__;s__;	0	0	0	0	2	0	0	0	0	2	0	1	0	0	0	0	0	0	0	0	0	0	0	2	5	4	0	2	3	0
OTU_1906	k__Bacteria;p__Armatimonadota;c__Chthonomonadetes;o__Chthonomonadales;f__Chthonomonadaceae;g__Chthonomonas;s__;	0	0	0	0	0	0	0	1	0	3	3	0	0	0	0	0	0	0	0	0	0	0	0	0	11	4	7	1	0	0
OTU_1907	k__Bacteria;p__Acidobacteriota;c__Vicinamibacteria;o__Vicinamibacterales;f__;g__;s__;	0	0	0	0	0	0	0	0	1	6	6	2	0	0	0	0	0	0	0	0	0	0	5	1	13	5	1	0	0	0
OTU_1908	k__Bacteria;p__Acidobacteriota;c__Acidobacteriae;o__;f__;g__;s__;	0	0	0	0	0	0	0	1	0	4	4	9	0	0	0	0	0	0	0	0	0	0	1	0	17	4	2	0	0	0
OTU_1909	k__Bacteria;p__Actinobacteriota;c__Thermoleophilia;o__Gaiellales;f__Gaiellaceae;g__Gaiella;s__;	0	0	0	0	0	0	1	0	0	0	5	4	0	0	0	0	0	0	0	0	0	4	0	1	7	0	1	0	0	0
OTU_191	k__Bacteria;p__Proteobacteria;c__Gammaproteobacteria;o__Burkholderiales;f__Comamonadaceae;g__unidentified_Comamonadaceae;s__Ideonella_sp;	0	0	0	0	14	0	75	52	64	7	14	1	42	92	61	0	0	0	0	0	0	48	10	5	37	20	4	14	8	2
OTU_1910	k__Bacteria;p__Myxococcota;c__unidentified_Myxococcota;o__unidentified_Myxococcota;f__Polyangiaceae;g__Sorangium;s__;	0	0	0	0	0	0	8	0	3	3	4	2	0	0	0	0	0	0	0	0	0	1	0	2	2	2	1	0	0	0
OTU_1911	k__Archaea;p__Crenarchaeota;c__Nitrososphaeria;o__;f__;g__;s__;	0	0	0	0	3	0	0	6	6	3	3	3	0	0	0	0	0	0	0	0	0	3	0	0	2	0	0	2	0	0
OTU_1912	k__Bacteria;p__Actinobacteriota;c__Acidimicrobiia;o__unidentified_Acidimicrobiia;f__unidentified_Acidimicrobiia;g__unidentified_Acidimicrobiia;s__metagenome;	0	0	1	0	0	0	0	0	0	8	10	2	0	2	0	0	0	0	0	1	0	0	0	0	2	2	0	0	0	0
OTU_1913	k__Bacteria;p__Proteobacteria;c__Gammaproteobacteria;o__Burkholderiales;f__;g__;s__;	0	0	0	0	1	0	7	0	7	1	7	1	0	0	0	0	0	0	0	0	0	6	0	0	7	6	1	0	0	0
OTU_1914	k__Bacteria;p__;c__;o__;f__;g__;s__;	0	0	0	0	0	0	6	3	8	0	2	2	0	0	0	0	0	0	0	0	0	1	0	0	2	3	1	0	0	0
OTU_1915	k__Bacteria;p__Proteobacteria;c__Gammaproteobacteria;o__Xanthomonadales;f__Xanthomonadaceae;g__Arenimonas;s__;	0	0	0	0	0	0	0	0	0	8	13	7	0	0	0	0	0	0	0	0	0	0	0	0	17	2	7	0	0	0
OTU_1916	k__Bacteria;p__Firmicutes;c__Clostridia;o__unidentified_Clostridia;f__Lachnospiraceae;g__Herbinix;s__;	0	0	0	0	1	0	0	0	1	1	2	0	0	0	0	0	0	0	0	0	0	0	0	43	3	0	0	0	0	0
OTU_1917	k__Bacteria;p__Bacteroidota;c__Bacteroidia;o__Chitinophagales;f__Chitinophagaceae;g__Parafilimonas;s__;	0	0	0	0	1	0	3	2	0	5	7	2	0	0	1	0	0	0	0	0	0	8	0	0	25	16	3	0	0	0
OTU_1918	k__Bacteria;p__Acidobacteriota;c__Vicinamibacteria;o__Vicinamibacterales;f__;g__;s__;	0	0	0	0	0	0	0	0	0	1	8	0	0	0	0	0	0	0	0	0	0	0	2	7	4	2	0	0	0	0
OTU_1919	k__Bacteria;p__Proteobacteria;c__Alphaproteobacteria;o__;f__;g__;s__;	0	0	0	0	0	0	0	0	0	2	10	1	0	0	8	0	0	0	0	0	0	0	0	1	3	6	2	0	0	0
OTU_192	k__Bacteria;p__Proteobacteria;c__Alphaproteobacteria;o__Rhizobiales;f__Beijerinckiaceae;g__unidentified_Beijerinckiaceae;s__Methylobacterium_fujisawaense;	232	383	366	15	111	80	10	2	40	10	26	14	7	12	15	295	102	159	22	15	213	30	1	12	21	21	10	76	30	12
OTU_1920	k__Bacteria;p__Verrucomicrobiota;c__Verrucomicrobiae;o__Chthoniobacterales;f__;g__;s__;	0	0	0	0	0	0	0	0	0	4	5	12	0	0	0	0	0	0	0	0	0	0	0	0	1	5	2	0	0	0
OTU_1921	k__Bacteria;p__Actinobacteria;c__unidentified_Actinobacteria;o__Propionibacteriales;f__Nocardioidaceae;g__Nocardioides;s__;	0	0	0	0	1	0	0	0	0	0	6	2	0	0	6	0	0	0	0	0	0	0	0	3	5	1	1	0	0	0
OTU_1922	k__Bacteria;p__Gemmatimonadetes;c__unidentified_Gemmatimonadetes;o__Gemmatimonadales;f__Gemmatimonadaceae;g__;s__;	0	0	0	0	0	0	0	0	0	15	20	41	0	0	0	0	0	0	0	0	0	0	11	1	87	31	8	0	0	0
OTU_1923	k__Bacteria;p__Proteobacteria;c__Alphaproteobacteria;o__Rhizobiales;f__Beijerinckiaceae;g__Psychroglaciecola;s__metagenome;	0	0	0	0	1	0	0	0	0	2	6	7	0	0	4	0	0	0	0	0	0	1	0	0	1	6	2	0	0	0
OTU_1924	k__Bacteria;p__Chloroflexi;c__;o__;f__;g__;s__;	0	0	0	0	0	0	0	0	3	1	11	0	0	0	0	0	0	0	0	0	0	3	0	0	2	3	2	0	0	0
OTU_1925	k__Bacteria;p__Chloroflexi;c__Ktedonobacteria;o__Ktedonobacterales;f__Ktedonobacteraceae;g__;s__;	0	0	0	0	0	0	0	4	6	0	4	4	0	0	0	0	0	0	0	0	0	1	0	0	0	1	1	0	0	0
OTU_1926	k__Bacteria;p__Proteobacteria;c__Gammaproteobacteria;o__Xanthomonadales;f__Xanthomonadaceae;g__Arenimonas;s__;	0	0	0	0	3	0	1	0	0	1	2	10	0	0	0	0	0	0	0	0	0	1	0	0	0	0	0	0	0	0
OTU_1927	k__Bacteria;p__Proteobacteria;c__Gammaproteobacteria;o__Burkholderiales;f__Comamonadaceae;g__;s__;	0	1	0	0	3	0	2	0	2	5	13	5	0	0	2	0	0	0	0	0	0	9	0	0	12	3	4	1	0	0
OTU_1928	k__Bacteria;p__Myxococcota;c__unidentified_Myxococcota;o__unidentified_Myxococcota;f__Polyangiaceae;g__Pajaroellobacter;s__;	0	0	0	0	16	0	11	11	19	4	5	5	2	1	5	0	0	0	0	0	0	1	0	0	12	9	4	0	0	0
OTU_1929	k__Bacteria;p__Acidobacteriota;c__Vicinamibacteria;o__Vicinamibacterales;f__;g__;s__;	0	0	0	0	1	0	5	0	0	4	10	7	0	0	3	0	0	0	0	0	0	4	0	4	6	1	3	0	0	0
OTU_193	k__Bacteria;p__Chloroflexi;c__Ktedonobacteria;o__Ktedonobacterales;f__Ktedonobacteraceae;g__;s__;	0	0	0	0	3	0	68	28	18	181	130	150	87	101	71	0	0	0	0	0	0	9	0	1	50	31	21	39	50	25
OTU_1930	k__Bacteria;p__Acidobacteriota;c__Vicinamibacteria;o__Vicinamibacterales;f__;g__;s__;	0	0	0	0	1	0	0	2	0	0	7	0	0	0	0	0	0	0	0	0	0	1	1	1	1	2	2	0	0	0
OTU_1931	k__Bacteria;p__Acidobacteriota;c__Acidobacteriae;o__Solibacterales;f__Solibacteraceae;g__;s__;	0	0	0	0	32	0	19	25	30	12	20	8	0	0	0	0	0	0	0	0	0	36	6	2	30	23	14	2	7	4
OTU_1932	k__Bacteria;p__Chloroflexi;c__Anaerolineae;o__Caldilineales;f__Caldilineaceae;g__;s__;	0	0	0	0	0	0	2	0	6	0	4	4	0	0	0	0	0	0	0	0	0	7	0	0	2	5	2	0	0	0
OTU_1933	k__Bacteria;p__Myxococcota;c__unidentified_Myxococcota;o__unidentified_Myxococcota;f__Nannocystaceae;g__;s__;	0	0	0	0	0	0	0	0	0	2	7	0	0	0	0	0	0	0	0	0	0	5	3	2	2	6	0	0	0	0
OTU_1934	k__Bacteria;p__Acidobacteriota;c__unidentified_Acidobacteriota;o__unidentified_Acidobacteriota;f__unidentified_Acidobacteriota;g__unidentified_Acidobacteriota;s__metagenome;	0	0	0	0	0	0	7	6	0	5	8	0	0	0	1	0	0	0	0	0	0	2	3	1	7	2	1	0	0	0
OTU_1935	k__Bacteria;p__Firmicutes;c__Bacilli;o__unidentified_Bacilli;f__Paenibacillaceae;g__Cohnella;s__;	0	0	0	0	0	0	0	0	5	1	23	7	0	0	6	0	0	0	0	0	0	0	0	0	4	1	2	0	0	0
OTU_1936	k__Bacteria;p__Actinobacteriota;c__Acidimicrobiia;o__;f__;g__;s__;	0	0	0	0	0	0	0	0	0	3	5	2	0	0	0	0	0	0	0	0	0	1	0	0	7	4	2	0	0	0
OTU_1937	k__Bacteria;p__Proteobacteria;c__Gammaproteobacteria;o__Burkholderiales;f__;g__;s__;	0	0	0	0	0	0	0	0	0	8	5	5	0	0	0	0	0	0	0	0	0	0	1	0	9	5	1	0	0	0
OTU_1938	k__Bacteria;p__Acidobacteriota;c__Vicinamibacteria;o__Vicinamibacterales;f__Vicinamibacteraceae;g__;s__;	0	0	0	0	1	0	2	0	2	15	10	10	0	0	7	0	0	0	0	0	0	2	5	0	32	4	6	0	0	0
OTU_1939	k__Bacteria;p__Proteobacteria;c__Gammaproteobacteria;o__unidentified_Gammaproteobacteria;f__Steroidobacteraceae;g__Steroidobacter;s__metagenome;	0	0	0	0	0	0	0	0	0	11	7	8	0	0	2	0	0	0	0	0	0	0	4	1	5	7	3	0	0	0
OTU_194	k__Bacteria;p__Proteobacteria;c__Alphaproteobacteria;o__;f__;g__;s__;	0	0	0	0	21	0	148	58	58	88	86	65	2	2	10	0	0	0	0	0	0	21	7	0	75	86	21	11	27	11
OTU_1940	k__Bacteria;p__Proteobacteria;c__Alphaproteobacteria;o__unidentified_Alphaproteobacteria;f__Reyranellaceae;g__;s__;	0	0	0	0	1	0	0	0	0	6	2	0	0	0	0	0	0	0	0	0	0	8	2	0	2	1	1	2	7	0
OTU_1941	k__Bacteria;p__;c__;o__;f__;g__;s__;	0	0	0	0	0	0	3	0	8	1	3	3	1	0	0	0	0	0	0	0	0	2	0	1	5	8	1	0	0	0
OTU_1942	k__Bacteria;p__Proteobacteria;c__Gammaproteobacteria;o__unidentified_Gammaproteobacteria;f__unidentified_Gammaproteobacteria;g__Aquicella;s__;	0	0	0	0	2	0	0	0	0	0	1	0	0	0	3	0	0	0	0	0	0	2	2	1	3	12	0	0	0	0
OTU_1943	k__Bacteria;p__Actinobacteriota;c__Thermoleophilia;o__Solirubrobacterales;f__unidentified_Solirubrobacterales;g__unidentified_Solirubrobacterales;s__metagenome;	0	0	0	0	1	0	1	0	0	9	24	8	0	0	0	0	0	0	0	0	0	11	4	0	10	4	7	0	0	0
OTU_1944	k__Bacteria;p__Verrucomicrobiota;c__Verrucomicrobiae;o__;f__;g__;s__;	0	0	0	0	7	0	0	5	4	0	2	0	0	0	0	0	0	0	0	0	0	15	1	0	3	3	1	1	0	0
OTU_1945	k__Bacteria;p__Chloroflexi;c__Ktedonobacteria;o__Ktedonobacterales;f__Ktedonobacteraceae;g__;s__;	0	0	0	0	1	0	0	4	5	5	1	5	0	0	0	0	0	0	0	0	0	2	0	1	1	2	1	0	0	0
OTU_1946	k__Bacteria;p__Proteobacteria;c__Gammaproteobacteria;o__Burkholderiales;f__Burkholderiaceae;g__unidentified_Burkholderiaceae;s__Paraburkholderia_sabiae;	0	0	0	0	27	0	5	31	63	48	30	52	31	40	41	0	0	1	0	0	0	29	0	0	67	72	25	34	56	22
OTU_1947	k__Bacteria;p__Actinobacteria;c__unidentified_Actinobacteria;o__Corynebacteriales;f__Nocardiaceae;g__Nocardia;s__;	0	0	0	0	2	0	0	0	0	7	2	5	0	0	2	0	0	0	0	0	0	0	0	0	4	7	1	0	1	3
OTU_1948	k__Bacteria;p__Chloroflexi;c__Chloroflexia;o__Thermomicrobiales;f__;g__;s__;	0	0	0	0	0	0	0	0	0	0	6	4	0	0	0	0	0	0	0	0	0	1	2	0	0	0	0	1	1	0
OTU_1949	k__Bacteria;p__Methylomirabilota;c__;o__;f__;g__;s__;	0	0	0	0	0	0	0	4	2	0	2	8	2	7	7	0	0	0	0	0	0	0	1	0	1	1	0	0	0	0
OTU_195	k__Bacteria;p__Proteobacteria;c__Alphaproteobacteria;o__Rhizobiales;f__unidentified_Rhizobiales;g__unidentified_Rhizobiales;s__metagenome;	0	0	0	0	47	0	54	62	75	69	74	52	1	22	20	0	0	0	0	0	0	43	16	7	82	85	26	5	1	1
OTU_1950	k__Bacteria;p__Gemmatimonadetes;c__unidentified_Gemmatimonadetes;o__Gemmatimonadales;f__Gemmatimonadaceae;g__Gemmatimonas;s__;	0	0	0	0	6	0	0	14	4	2	0	1	0	0	0	0	0	0	0	0	0	16	1	0	2	2	0	0	0	0
OTU_1951	k__Bacteria;p__Actinobacteriota;c__Thermoleophilia;o__Gaiellales;f__;g__;s__;	0	0	0	0	0	0	0	0	1	0	1	2	0	0	0	0	0	0	0	0	0	3	0	0	6	2	4	1	0	0
OTU_1952	k__Bacteria;p__Chloroflexi;c__Chloroflexia;o__Thermomicrobiales;f__;g__;s__;	0	0	0	0	0	0	0	1	3	3	0	3	0	0	0	0	0	0	0	0	0	4	1	0	3	6	2	0	0	0
OTU_1953	k__Bacteria;p__;c__;o__;f__;g__;s__;	0	0	0	0	0	0	1	1	4	6	3	8	0	1	10	0	0	0	0	0	0	0	3	0	15	2	0	0	0	0
OTU_1954	k__Bacteria;p__Actinobacteriota;c__Thermoleophilia;o__Solirubrobacterales;f__Solirubrobacteraceae;g__Conexibacter;s__;	0	0	0	0	0	0	0	0	0	0	1	8	0	0	0	0	0	0	0	0	0	0	0	0	19	3	1	0	0	0
OTU_1955	k__Bacteria;p__Chloroflexi;c__Ktedonobacteria;o__;f__;g__;s__;	0	0	0	0	0	0	4	1	3	2	0	0	4	2	2	0	0	0	0	0	0	0	0	0	4	10	3	6	4	2
OTU_1956	k__Bacteria;p__Chloroflexi;c__Chloroflexia;o__Chloroflexales;f__Roseiflexaceae;g__;s__;	0	0	0	0	1	0	0	0	0	2	8	1	0	0	0	0	0	0	0	0	0	9	10	0	3	4	0	2	1	0
OTU_1957	k__Bacteria;p__Gemmatimonadetes;c__unidentified_Gemmatimonadetes;o__Gemmatimonadales;f__Gemmatimonadaceae;g__Gemmatimonas;s__metagenome;	0	0	0	0	0	0	0	6	3	0	1	1	0	0	2	0	0	0	0	0	0	2	0	0	1	3	2	3	0	0
OTU_1958	k__Bacteria;p__Myxococcota;c__Myxococcia;o__Myxococcales;f__Myxococcaceae;g__;s__;	0	0	0	0	0	0	13	0	4	0	3	1	0	0	0	0	0	0	0	0	0	2	0	0	9	1	2	0	0	0
OTU_1959	k__Bacteria;p__Acidobacteriota;c__Acidobacteriae;o__Acidobacteriales;f__;g__;s__;	0	0	0	0	2	0	0	0	0	2	1	7	0	0	0	0	0	0	0	0	0	14	1	0	3	1	0	0	0	0
OTU_196	k__Bacteria;p__Actinobacteria;c__unidentified_Actinobacteria;o__Frankiales;f__Acidothermaceae;g__Acidothermus;s__;	0	0	0	0	22	0	204	93	138	43	44	35	8	15	22	0	0	0	0	0	0	63	24	11	53	58	16	30	43	22
OTU_1960	k__Bacteria;p__Acidobacteriota;c__Acidobacteriae;o__Acidobacteriales;f__;g__;s__;	0	0	0	0	0	0	0	0	0	4	1	8	1	0	0	0	0	0	0	0	0	0	0	0	2	3	0	0	0	0
OTU_1961	k__Bacteria;p__Proteobacteria;c__Gammaproteobacteria;o__Xanthomonadales;f__Xanthomonadaceae;g__Arenimonas;s__;	0	0	0	0	0	1	0	0	0	7	5	13	0	0	0	0	0	0	0	0	0	0	0	0	0	0	0	0	0	0
OTU_1962	k__Bacteria;p__Proteobacteria;c__Gammaproteobacteria;o__Xanthomonadales;f__Rhodanobacteraceae;g__;s__;	0	0	0	0	1	0	0	0	0	0	4	1	0	0	0	0	0	0	0	0	0	5	1	2	3	1	0	0	0	0
OTU_1963	k__Bacteria;p__Acidobacteriota;c__Acidobacteriae;o__Bryobacterales;f__Bryobacteraceae;g__Bryobacter;s__metagenome;	0	0	0	0	0	0	0	2	0	3	3	1	0	0	0	0	0	0	0	0	0	0	0	0	5	4	0	0	0	0
OTU_1964	k__Bacteria;p__Bacteroidota;c__Bacteroidia;o__Bacteroidales;f__Tannerellaceae;g__Parabacteroides;s__Parabacteroides_merdae;	0	0	0	0	0	0	52	0	0	0	0	0	17	0	0	0	0	0	0	0	0	0	0	0	0	0	0	0	0	0
OTU_1965	k__Bacteria;p__Actinobacteriota;c__Acidimicrobiia;o__;f__;g__;s__;	0	0	0	0	1	0	0	1	17	4	6	6	1	0	2	0	0	0	0	0	0	6	0	0	13	4	3	0	1	0
OTU_1966	k__Bacteria;p__Proteobacteria;c__Gammaproteobacteria;o__Burkholderiales;f__Comamonadaceae;g__Rhizobacter;s__;	0	0	0	0	3	0	15	1	22	3	3	0	7	7	15	0	0	0	0	0	0	1	0	2	6	4	2	0	1	0
OTU_1967	k__Bacteria;p__Bacteroidota;c__Bacteroidia;o__;f__;g__;s__;	0	0	0	0	0	0	0	0	0	6	14	3	3	0	0	0	0	0	0	0	0	0	0	0	10	2	2	0	1	0
OTU_1968	k__Bacteria;p__Proteobacteria;c__Gammaproteobacteria;o__Enterobacterales;f__Enterobacteriaceae;g__;s__;	0	0	1	0	27	0	0	6	28	4	19	0	21	16	7	3	5	0	0	1	0	11	2	0	2	6	0	12	13	5
OTU_1969	k__Bacteria;p__;c__;o__;f__;g__;s__;	0	0	0	0	0	0	0	0	0	13	8	7	1	3	2	0	0	0	0	0	0	0	0	0	3	0	0	0	0	0
OTU_197	k__Bacteria;p__Proteobacteria;c__Gammaproteobacteria;o__Xanthomonadales;f__Rhodanobacteraceae;g__Rhodanobacter;s__;	0	0	0	0	34	0	62	33	64	13	8	25	9	13	33	0	0	0	0	0	0	251	87	38	35	33	15	22	27	9
OTU_1970	k__Bacteria;p__Proteobacteria;c__Gammaproteobacteria;o__Enterobacterales;f__Erwiniaceae;g__Rosenbergiella;s__;	0	0	0	0	0	0	0	0	0	0	0	0	14	28	26	0	0	0	0	0	0	0	0	0	0	0	0	8	13	22
OTU_1971	k__Bacteria;p__Acidobacteriota;c__Acidobacteriae;o__;f__;g__;s__;	0	0	0	0	2	0	1	8	9	6	8	20	1	0	0	0	0	0	0	0	0	2	0	1	15	6	1	0	0	0
OTU_1972	k__Bacteria;p__Firmicutes;c__Clostridia;o__unidentified_Clostridia;f__Lachnospiraceae;g__Blautia;s__;	0	0	0	0	0	0	1	14	1	0	0	0	5	7	0	0	0	0	0	0	0	4	0	12	6	0	0	5	0	0
OTU_1973	k__Bacteria;p__Proteobacteria;c__Alphaproteobacteria;o__unidentified_Alphaproteobacteria;f__Acetobacteraceae;g__;s__;	0	0	0	0	0	0	0	0	0	4	3	1	2	4	2	0	0	0	0	0	0	0	0	0	4	3	2	1	0	4
OTU_1974	k__Bacteria;p__Firmicutes;c__Clostridia;o__unidentified_Clostridia;f__Ruminococcaceae;g__Ruminococcus;s__Ruminococcus_sp_N15_MGS_57;	0	0	0	0	2	0	0	0	0	0	0	0	14	1	2	0	0	0	0	0	0	0	0	11	5	0	0	0	0	1
OTU_1975	k__Bacteria;p__Actinobacteriota;c__Acidimicrobiia;o__unidentified_Acidimicrobiia;f__unidentified_Acidimicrobiia;g__unidentified_Acidimicrobiia;s__metagenome;	0	0	0	2	0	0	0	0	17	1	5	2	1	5	0	0	0	0	1	0	0	6	0	0	1	0	2	1	0	0
OTU_1976	k__Bacteria;p__Acidobacteriota;c__Acidobacteriae;o__Bryobacterales;f__Bryobacteraceae;g__Bryobacter;s__;	0	0	0	0	0	0	0	0	0	3	3	3	0	7	3	0	0	0	0	0	0	0	0	0	2	1	4	0	1	0
OTU_1977	k__Bacteria;p__Actinobacteria;c__unidentified_Actinobacteria;o__Pseudonocardiales;f__Pseudonocardiaceae;g__;s__;	0	0	0	0	0	0	0	0	0	1	0	0	9	13	8	0	0	0	0	0	0	0	0	0	0	0	0	8	3	6
OTU_1978	k__Bacteria;p__Proteobacteria;c__Gammaproteobacteria;o__Xanthomonadales;f__Xanthomonadaceae;g__Pseudoxanthomonas;s__;	0	0	0	0	0	1	0	0	0	7	5	5	0	1	7	0	0	0	0	0	0	0	4	1	5	3	4	0	0	0
OTU_1979	k__Bacteria;p__Firmicutes;c__Clostridia;o__unidentified_Clostridia;f__Ruminococcaceae;g__unidentified_Ruminococcaceae;s__gut_metagenome;	0	0	0	0	0	0	0	0	0	3	0	0	0	17	0	0	0	0	0	0	0	0	0	0	19	0	0	0	0	0
OTU_198	k__Bacteria;p__Chloroflexi;c__Ktedonobacteria;o__Ktedonobacterales;f__;g__;s__;	0	0	0	0	13	0	128	121	63	5	1	4	0	0	3	0	0	0	0	0	0	169	33	21	16	7	5	2	2	2
OTU_1980	k__Bacteria;p__Acidobacteriota;c__Thermoanaerobaculia;o__Thermoanaerobaculales;f__Thermoanaerobaculaceae;g__;s__;	0	0	0	0	0	0	0	0	0	7	1	7	0	2	0	0	0	0	0	0	0	0	4	0	13	7	2	0	0	0
OTU_1981	k__Bacteria;p__Chloroflexi;c__Chloroflexia;o__;f__;g__;s__;	0	0	0	0	0	0	0	0	1	3	6	1	1	3	6	0	0	0	0	0	0	0	1	1	1	10	6	0	0	2
OTU_1982	k__Bacteria;p__Proteobacteria;c__Alphaproteobacteria;o__Rhizobiales;f__Rhizobiaceae;g__;s__;	3	2	7	0	2	6	11	15	10	34	57	34	7	15	31	4	3	1	0	21	0	45	6	30	31	14	7	16	5	11
OTU_1983	k__Bacteria;p__Firmicutes;c__Clostridia;o__unidentified_Clostridia;f__Lachnospiraceae;g__Anaerostipes;s__Anaerostipes_hadrus;	0	0	0	0	0	0	11	0	3	0	0	0	0	4	0	0	0	0	0	0	0	2	0	1	2	0	0	0	0	1
OTU_1984	k__Bacteria;p__Myxococcota;c__;o__;f__;g__;s__;	0	0	0	0	8	0	11	5	6	2	1	1	0	1	1	0	0	0	0	0	0	3	0	0	7	4	3	7	7	0
OTU_1985	k__Bacteria;p__Firmicutes;c__Clostridia;o__unidentified_Clostridia;f__Oscillospiraceae;g__unidentified_Oscillospiraceae;s__gut_metagenome;	0	0	0	0	0	0	2	0	1	0	0	0	0	5	0	0	0	0	0	0	0	0	0	2	47	0	0	0	0	0
OTU_1986	k__Bacteria;p__Actinobacteriota;c__Thermoleophilia;o__Gaiellales;f__;g__;s__;	0	0	0	0	0	0	0	0	0	0	0	0	2	4	14	0	0	0	0	0	0	0	1	0	0	0	0	0	1	0
OTU_1987	k__Bacteria;p__Myxococcota;c__Myxococcia;o__Myxococcales;f__Myxococcaceae;g__;s__;	0	0	0	0	0	0	21	0	2	2	3	0	0	4	2	0	0	0	0	0	0	1	0	0	8	0	0	0	2	2
OTU_1988	k__Bacteria;p__Chloroflexi;c__Ktedonobacteria;o__Ktedonobacterales;f__Ktedonobacteraceae;g__;s__;	0	0	0	0	0	0	0	3	4	0	2	3	0	1	0	0	0	0	0	0	0	2	2	1	3	1	2	1	0	1
OTU_1989	k__Bacteria;p__Gemmatimonadetes;c__unidentified_Gemmatimonadetes;o__Gemmatimonadales;f__Gemmatimonadaceae;g__;s__;	0	0	0	0	0	0	0	0	0	0	0	0	0	1	54	0	0	0	0	0	0	1	0	0	0	0	0	0	0	1
OTU_199	k__Bacteria;p__Proteobacteria;c__Gammaproteobacteria;o__Burkholderiales;f__Comamonadaceae;g__Ramlibacter;s__;	0	0	0	0	1	0	27	28	21	29	33	31	0	0	3	0	0	0	0	0	0	26	11	5	36	17	12	1	0	0
OTU_1990	k__Bacteria;p__Bacteroidota;c__Bacteroidia;o__Chitinophagales;f__Chitinophagaceae;g__Edaphobaculum;s__;	0	0	0	0	3	0	0	19	10	15	16	12	5	7	1	0	0	0	0	0	0	4	0	0	10	11	5	4	4	1
OTU_1991	k__Bacteria;p__Chloroflexi;c__Ktedonobacteria;o__;f__;g__;s__;	0	0	0	0	2	0	6	17	5	3	0	0	0	2	0	0	0	0	0	0	0	0	0	0	5	1	2	0	0	0
OTU_1992	k__Bacteria;p__Actinobacteriota;c__Rubrobacteria;o__Rubrobacterales;f__unidentified_Rubrobacterales;g__Rubrobacter;s__;	0	0	0	0	0	0	0	0	0	2	7	1	0	3	11	0	0	0	0	0	0	0	0	2	5	1	0	0	0	0
OTU_1993	k__Bacteria;p__Proteobacteria;c__Alphaproteobacteria;o__;f__;g__;s__;	0	0	0	0	0	0	18	6	2	6	4	2	0	5	0	0	0	0	0	0	0	2	0	0	6	1	1	2	2	1
OTU_1994	k__Bacteria;p__Actinobacteriota;c__;o__;f__;g__;s__;	0	0	0	0	0	0	0	0	0	0	0	0	0	0	82	0	0	0	0	0	0	0	0	0	0	0	0	0	0	1
OTU_1995	k__Bacteria;p__Actinobacteria;c__unidentified_Actinobacteria;o__Frankiales;f__Acidothermaceae;g__Acidothermus;s__;	0	0	0	0	0	0	8	1	7	6	1	3	1	1	4	0	0	0	0	0	0	1	1	1	1	5	3	2	6	1
OTU_1996	k__Bacteria;p__Actinobacteria;c__unidentified_Actinobacteria;o__Micromonosporales;f__Micromonosporaceae;g__;s__;	0	0	0	0	0	0	0	0	0	3	0	10	0	1	1	0	0	0	0	0	0	0	1	0	12	4	3	1	3	2
OTU_1997	k__Bacteria;p__Myxococcota;c__unidentified_Myxococcota;o__unidentified_Myxococcota;f__Polyangiaceae;g__Pajaroellobacter;s__;	0	0	0	0	0	0	1	2	3	2	6	0	0	0	24	0	0	0	0	0	0	1	1	1	1	1	0	0	1	0
OTU_1998	k__Bacteria;p__Proteobacteria;c__Gammaproteobacteria;o__Pseudomonadales;f__unidentified_Pseudomonadales;g__unidentified_Pseudomonadales;s__metagenome;	0	0	0	0	0	0	0	0	0	1	14	0	0	0	4	0	0	0	0	0	0	0	1	0	2	2	1	0	0	0
OTU_1999	k__Bacteria;p__Proteobacteria;c__Alphaproteobacteria;o__Caulobacterales;f__Hyphomonadaceae;g__unidentified_Hyphomonadaceae;s__metagenome;	0	0	0	0	1	0	0	0	0	0	0	0	0	0	19	0	0	0	0	0	0	9	4	0	0	19	0	0	0	0
OTU_2	k__Bacteria;p__Proteobacteria;c__Alphaproteobacteria;o__Rhizobiales;f__Xanthobacteraceae;g__Bradyrhizobium;s__;	4	2	0	0	182	0	889	685	983	666	657	624	283	387	511	0	1	1	0	0	0	805	213	98	960	982	349	589	794	483
OTU_20	k__Bacteria;p__Acidobacteriota;c__Acidobacteriae;o__Solibacterales;f__Solibacteraceae;g__;s__;	0	0	0	0	82	0	217	199	129	132	93	66	10	23	34	0	0	0	0	0	0	275	39	25	198	210	131	48	77	24
OTU_200	k__Bacteria;p__Actinobacteria;c__unidentified_Actinobacteria;o__Frankiales;f__Frankiaceae;g__Jatrophihabitans;s__;	2	0	1	0	1	0	16	42	49	17	25	21	21	24	28	0	0	0	0	0	0	49	5	2	121	124	64	44	34	22
OTU_2000	k__Bacteria;p__;c__;o__;f__;g__;s__;	0	0	0	0	0	0	0	0	1	10	5	3	0	0	10	0	0	0	0	0	0	2	0	0	6	3	2	0	0	0
OTU_2001	k__Bacteria;p__Proteobacteria;c__Gammaproteobacteria;o__Pseudomonadales;f__Halomonadaceae;g__Halomonas;s__;	0	0	0	0	0	1	9	3	9	1	0	1	0	0	14	0	0	0	0	0	0	4	2	0	1	0	0	0	0	0
OTU_2002	k__Bacteria;p__Methylomirabilota;c__;o__;f__;g__;s__;	0	0	0	0	0	0	0	0	0	14	13	7	0	1	19	0	0	0	0	0	0	6	1	1	12	3	0	1	0	0
OTU_2003	k__Bacteria;p__Proteobacteria;c__Alphaproteobacteria;o__unidentified_Alphaproteobacteria;f__Reyranellaceae;g__;s__;	0	0	0	0	0	0	0	0	0	1	8	3	0	0	11	0	0	0	0	0	0	2	2	3	3	3	1	0	0	0
OTU_2004	k__Bacteria;p__Proteobacteria;c__Gammaproteobacteria;o__;f__;g__;s__;	0	0	0	0	0	0	6	0	1	5	0	0	0	0	6	0	0	0	0	0	0	0	0	1	7	5	0	0	1	1
OTU_2005	k__Bacteria;p__Actinobacteriota;c__Acidimicrobiia;o__unidentified_Acidimicrobiia;f__Ilumatobacteraceae;g__unidentified_Ilumatobacteraceae;s__metagenome;	0	0	0	0	0	0	0	0	0	7	12	4	0	0	4	0	0	0	0	0	0	1	0	0	2	2	0	0	0	0
OTU_2006	k__Bacteria;p__Elusimicrobiota;c__;o__;f__;g__;s__;	0	0	0	0	0	0	7	2	2	0	0	0	0	0	1	0	0	0	0	0	0	0	0	0	7	5	3	0	2	0
OTU_2007	k__Bacteria;p__Proteobacteria;c__Alphaproteobacteria;o__unidentified_Alphaproteobacteria;f__Reyranellaceae;g__;s__;	0	0	0	0	0	0	0	0	0	1	12	1	0	0	2	0	0	0	0	0	0	0	1	0	3	1	0	0	0	0
OTU_2008	k__Bacteria;p__Acidobacteriota;c__Holophagae;o__;f__;g__;s__;	0	0	0	0	0	0	0	0	0	1	10	10	0	0	2	0	0	0	0	0	0	0	5	2	14	5	0	0	0	0
OTU_2009	k__Bacteria;p__Myxococcota;c__unidentified_Myxococcota;o__unidentified_Myxococcota;f__unidentified_Myxococcota;g__unidentified_Myxococcota;s__metagenome;	0	0	0	0	0	0	0	1	1	4	15	13	0	0	1	0	0	0	0	0	0	0	0	0	6	5	2	0	0	0
OTU_201	k__Bacteria;p__Acidobacteriota;c__Acidobacteriae;o__Acidobacteriales;f__;g__;s__;	0	0	0	0	94	0	47	143	62	5	14	5	0	4	1	0	0	0	0	0	0	74	3	3	5	8	5	0	1	1
OTU_2010	k__Bacteria;p__Acidobacteriota;c__Blastocatellia;o__unidentified_Blastocatellia;f__Pyrinomonadaceae;g__;s__;	0	0	0	0	0	0	0	0	0	2	0	7	0	0	2	0	0	0	0	0	0	0	3	0	6	3	1	0	0	0
OTU_2011	k__Bacteria;p__Bacteroidota;c__Bacteroidia;o__Chitinophagales;f__Chitinophagaceae;g__Niastella;s__;	0	0	0	0	1	0	14	5	8	0	3	0	0	0	1	0	0	0	0	0	0	3	0	2	3	1	0	2	10	0
OTU_2012	k__Bacteria;p__Proteobacteria;c__Alphaproteobacteria;o__Rhizobiales;f__Beijerinckiaceae;g__;s__;	3	0	6	0	9	0	0	0	1	0	2	0	0	0	0	7	1	1	0	0	0	0	0	0	6	2	3	0	0	0
OTU_2013	k__Bacteria;p__Firmicutes;c__Clostridia;o__;f__;g__;s__;	0	0	0	0	0	0	1	0	2	0	0	0	0	0	0	0	24	0	0	0	0	1	0	16	0	0	0	0	0	0
OTU_2014	k__Bacteria;p__Proteobacteria;c__Gammaproteobacteria;o__unidentified_Gammaproteobacteria;f__unidentified_Gammaproteobacteria;g__Acidibacter;s__;	0	0	0	0	0	0	7	3	1	6	3	5	2	5	9	0	0	0	0	0	0	1	0	0	0	2	2	27	23	5
OTU_2015	k__Bacteria;p__Firmicutes;c__Clostridia;o__unidentified_Clostridia;f__Lachnospiraceae;g__unidentified_Lachnospiraceae;s__Clostridiales_bacterium_CIEAF_020;	0	0	0	0	4	0	26	0	0	0	0	0	0	0	1	2	57	0	0	0	0	0	0	1	0	2	0	0	0	0
OTU_2016	k__Bacteria;p__Bacteroidota;c__Bacteroidia;o__Bacteroidales;f__Prevotellaceae;g__;s__;	0	0	0	0	0	0	0	0	0	0	0	0	0	0	0	0	59	0	0	0	0	0	0	0	0	0	0	0	0	0
OTU_2017	k__Bacteria;p__;c__;o__;f__;g__;s__;	0	0	0	0	0	0	0	0	0	9	5	12	0	0	1	0	0	0	0	0	0	0	2	0	14	11	1	0	0	0
OTU_2018	k__Archaea;p__unidentified_Archaea;c__unidentified_Archaea;o__unidentified_Archaea;f__unidentified_Archaea;g__unidentified_Archaea;s__mine_drainage_metagenome;	0	0	0	0	0	0	0	10	0	0	0	0	0	0	0	0	0	0	0	0	0	6	68	70	0	0	0	0	0	0
OTU_2019	k__Bacteria;p__Firmicutes;c__Clostridia;o__unidentified_Clostridia;f__Lachnospiraceae;g__;s__;	0	0	0	0	0	0	10	0	0	0	0	0	0	0	0	3	9	0	0	0	0	0	0	10	3	0	0	0	0	0
OTU_202	k__Bacteria;p__Acidobacteriota;c__Vicinamibacteria;o__Vicinamibacterales;f__Vicinamibacteraceae;g__;s__;	0	0	0	0	7	0	17	1	14	35	66	13	0	1	15	0	0	0	0	0	0	30	11	1	37	25	12	1	0	4
OTU_2020	k__Bacteria;p__Firmicutes;c__Bacilli;o__Lactobacillales;f__Streptococcaceae;g__Streptococcus;s__;	0	0	0	0	3	0	4	1	1	0	0	0	0	15	0	3	2	18	0	0	0	2	0	6	0	0	0	1	0	0
OTU_2021	k__Bacteria;p__Firmicutes;c__Clostridia;o__unidentified_Clostridia;f__Lachnospiraceae;g__Marvinbryantia;s__;	0	0	0	0	2	0	9	0	0	0	0	0	0	0	0	0	2	0	0	0	0	0	0	14	0	0	0	0	0	0
OTU_2022	k__Bacteria;p__;c__;o__;f__;g__;s__;	0	0	15	0	0	2	0	0	0	0	0	0	0	0	0	0	0	0	0	20	0	0	0	0	0	0	0	0	0	0
OTU_2023	k__Bacteria;p__Firmicutes;c__Bacilli;o__Erysipelotrichales;f__Erysipelotrichaceae;g__Dubosiella;s__;	0	0	0	0	0	0	0	0	0	0	0	0	0	0	0	3	2	0	0	0	0	0	0	91	0	0	0	0	0	0
OTU_2024	k__Bacteria;p__Actinobacteria;c__unidentified_Actinobacteria;o__Kineosporiales;f__Kineosporiaceae;g__Kineococcus;s__;	0	3	1	3	1	1	0	0	0	0	0	2	3	0	1	1	0	1	0	1	0	2	0	1	4	0	1	7	3	0
OTU_2025	k__Bacteria;p__Bacteroidota;c__Bacteroidia;o__Cytophagales;f__Hymenobacteraceae;g__Hymenobacter;s__;	5	6	9	2	0	5	0	0	0	0	0	1	0	0	0	8	1	7	0	0	12	0	0	0	0	0	0	1	0	0
OTU_2026	k__Bacteria;p__Proteobacteria;c__Gammaproteobacteria;o__Pseudomonadales;f__Pseudomonadaceae;g__Pseudomonas;s__;	0	0	0	0	0	0	0	0	0	1	0	0	0	1	0	2	0	0	0	0	0	57	0	1	0	0	0	0	0	0
OTU_2027	k__Bacteria;p__Chloroflexi;c__Ktedonobacteria;o__Ktedonobacterales;f__Ktedonobacteraceae;g__;s__;	0	0	0	0	0	0	0	0	0	0	0	0	0	0	0	0	0	0	0	0	0	28	25	11	0	0	0	0	0	0
OTU_2028	k__Bacteria;p__Firmicutes;c__Clostridia;o__unidentified_Clostridia;f__Ruminococcaceae;g__Ruminococcus;s__;	0	0	0	0	0	0	0	0	0	0	0	0	0	0	0	0	27	0	0	0	1	0	0	6	1	0	0	0	0	0
OTU_2029	k__Bacteria;p__Proteobacteria;c__Gammaproteobacteria;o__Burkholderiales;f__Oxalobacteraceae;g__Duganella;s__;	0	0	0	0	1	0	0	1	2	0	0	0	0	2	1	2	0	0	0	0	0	47	0	0	0	0	0	0	0	2
OTU_203	k__Bacteria;p__Proteobacteria;c__Alphaproteobacteria;o__Rhizobiales;f__Xanthobacteraceae;g__Rhodoplanes;s__;	0	0	0	0	7	0	15	27	93	31	53	23	12	4	8	0	0	0	0	0	0	76	8	4	41	24	13	13	15	5
OTU_2030	k__Bacteria;p__Verrucomicrobiota;c__Verrucomicrobiae;o__Verrucomicrobiales;f__Verrucomicrobiaceae;g__Verrucomicrobium;s__;	0	0	0	0	0	0	0	0	2	2	4	0	0	0	0	0	0	0	0	0	0	7	0	0	0	0	0	0	0	0
OTU_2031	k__Bacteria;p__Proteobacteria;c__Gammaproteobacteria;o__Enterobacterales;f__Pasteurellaceae;g__Haemophilus;s__Haemophilus_influenzae;	0	0	0	0	3	0	0	0	0	0	0	0	0	0	0	0	0	4	0	0	0	22	0	0	0	0	0	0	0	0
OTU_2032	k__Bacteria;p__Chloroflexi;c__Ktedonobacteria;o__Ktedonobacterales;f__Ktedonobacteraceae;g__;s__;	0	0	0	0	0	0	0	0	0	0	0	0	0	0	0	0	0	0	0	0	0	21	0	0	1	3	0	0	0	0
OTU_2033	k__Bacteria;p__Chloroflexi;c__Ktedonobacteria;o__Ktedonobacterales;f__Ktedonobacteraceae;g__;s__;	0	0	0	0	0	0	0	7	4	0	0	0	0	0	0	0	0	0	0	0	0	1	12	7	0	0	0	0	0	0
OTU_2034	k__Bacteria;p__Chloroflexi;c__;o__;f__;g__;s__;	0	0	0	0	0	0	0	0	0	0	6	3	0	0	0	0	0	0	0	0	0	0	5	3	2	0	0	0	0	0
OTU_2035	k__Bacteria;p__Proteobacteria;c__Alphaproteobacteria;o__Micropepsales;f__Micropepsaceae;g__;s__;	0	0	0	0	2	0	43	10	31	20	7	9	7	3	8	0	0	0	0	0	0	20	7	0	9	16	5	13	2	0
OTU_2036	k__Bacteria;p__Firmicutes;c__Clostridia;o__;f__;g__;s__;	0	0	0	0	0	0	0	0	0	0	0	0	0	0	0	0	0	0	0	0	0	0	0	74	0	0	0	0	0	0
OTU_2037	k__Bacteria;p__Firmicutes;c__Clostridia;o__;f__;g__;s__;	0	0	0	0	0	0	0	0	0	0	0	0	0	0	0	0	0	0	0	0	0	0	0	8	0	0	0	0	0	0
OTU_2038	k__Bacteria;p__Firmicutes;c__Clostridia;o__unidentified_Clostridia;f__unidentified_Clostridia;g__unidentified_Clostridia;s__human_gut_metagenome;	0	0	0	0	0	0	0	0	0	0	0	0	0	0	0	0	0	0	0	0	0	0	0	42	0	0	0	0	0	0
OTU_2039	k__Bacteria;p__Firmicutes;c__Clostridia;o__unidentified_Clostridia;f__unidentified_Clostridia;g__Proteiniborus;s__;	0	0	0	0	1	0	0	0	1	0	1	3	0	0	0	0	0	0	0	0	0	0	0	18	0	0	0	0	0	0
OTU_204	k__Bacteria;p__Chloroflexi;c__Ktedonobacteria;o__Ktedonobacterales;f__Ktedonobacteraceae;g__;s__;	0	0	0	0	0	0	199	318	82	19	73	74	9	6	11	0	0	0	0	0	0	14	3	3	16	11	5	6	9	3
OTU_2040	k__Bacteria;p__Fibrobacterota;c__Fibrobacteria;o__Fibrobacterales;f__Fibrobacteraceae;g__Fibrobacter;s__;	0	0	0	0	0	0	0	0	0	0	0	0	0	0	0	0	0	0	0	0	0	0	0	24	0	0	0	0	0	0
OTU_2041	k__Bacteria;p__Chloroflexi;c__Anaerolineae;o__Anaerolineales;f__Anaerolineaceae;g__;s__;	0	0	0	0	0	0	0	0	0	1	0	2	0	0	0	0	0	0	0	0	0	2	2	1	8	2	0	0	0	0
OTU_2042	k__Bacteria;p__Gemmatimonadota;c__;o__;f__;g__;s__;	0	0	0	0	0	0	0	0	0	2	1	0	0	0	2	0	0	0	0	0	0	0	0	12	1	0	0	0	0	0
OTU_2043	k__Bacteria;p__Proteobacteria;c__Alphaproteobacteria;o__Sphingomonadales;f__Sphingomonadaceae;g__Sphingomonas;s__;	0	1	0	0	0	0	0	0	7	0	2	0	0	0	0	0	0	2	0	0	0	17	0	1	4	0	0	0	0	0
OTU_2044	k__Bacteria;p__unidentified_Bacteria;c__unidentified_Bacteria;o__Bdellovibrionales;f__Bdellovibrionaceae;g__Bdellovibrio;s__;	0	0	0	0	0	0	1	0	1	0	2	6	2	0	0	0	0	0	0	0	0	2	0	0	5	8	6	2	0	0
OTU_2045	k__Bacteria;p__Firmicutes;c__Clostridia;o__unidentified_Clostridia;f__Lachnospiraceae;g__Coprococcus;s__;	0	0	0	0	0	0	0	0	0	0	0	0	0	1	0	0	0	0	0	0	0	0	0	6	13	0	0	0	0	0
OTU_2046	k__Bacteria;p__Acidobacteriota;c__Vicinamibacteria;o__Vicinamibacterales;f__;g__;s__;	0	0	0	0	0	0	4	1	6	1	1	0	0	0	0	0	0	0	0	0	0	1	1	0	2	3	0	0	0	0
OTU_2047	k__Bacteria;p__;c__;o__;f__;g__;s__;	0	0	0	0	0	0	0	0	0	0	2	0	0	0	1	0	0	0	0	0	0	0	0	0	13	2	0	0	0	0
OTU_2048	k__Bacteria;p__Proteobacteria;c__Gammaproteobacteria;o__Burkholderiales;f__Comamonadaceae;g__Ramlibacter;s__;	0	0	0	0	2	0	40	33	22	23	48	21	0	19	11	0	0	0	0	0	0	61	16	2	61	19	7	0	0	0
OTU_2049	k__Bacteria;p__Bacteroidota;c__Bacteroidia;o__Sphingobacteriales;f__;g__;s__;	0	0	0	0	0	0	0	0	0	3	7	1	0	0	0	0	0	0	0	0	0	0	0	0	10	3	0	0	0	0
OTU_205	k__Bacteria;p__Proteobacteria;c__Alphaproteobacteria;o__;f__;g__;s__;	0	0	0	0	55	0	185	129	160	27	14	5	4	6	12	0	0	0	0	0	0	32	2	0	69	62	5	13	15	6
OTU_2050	k__Bacteria;p__Acidobacteriota;c__Acidobacteriae;o__Acidobacteriales;f__;g__;s__;	0	0	0	0	16	0	0	18	10	3	1	1	0	0	0	0	0	0	0	0	0	9	0	1	14	2	5	0	0	0
OTU_2051	k__Bacteria;p__Acidobacteriota;c__Vicinamibacteria;o__Vicinamibacterales;f__;g__;s__;	0	0	0	0	0	0	2	0	2	2	1	5	0	0	0	0	0	0	0	0	0	5	0	0	5	9	1	0	0	0
OTU_2052	k__Bacteria;p__Verrucomicrobiota;c__Verrucomicrobiae;o__;f__;g__;s__;	0	0	0	0	0	0	0	5	1	2	4	3	0	0	0	0	0	0	0	0	0	1	0	0	1	3	0	0	0	0
OTU_2053	k__Bacteria;p__Actinobacteria;c__unidentified_Actinobacteria;o__Micromonosporales;f__Micromonosporaceae;g__;s__;	0	0	0	0	0	0	0	7	5	0	2	0	0	0	0	0	0	0	0	0	0	0	0	0	2	4	0	0	0	0
OTU_2054	k__Bacteria;p__Actinobacteria;c__unidentified_Actinobacteria;o__Corynebacteriales;f__Mycobacteriaceae;g__Mycobacterium;s__;	0	0	102	0	0	6	20	6	12	10	10	5	9	22	10	0	0	1	0	9	1	18	2	4	12	12	4	6	10	8
OTU_2055	k__Bacteria;p__Myxococcota;c__unidentified_Myxococcota;o__unidentified_Myxococcota;f__Polyangiaceae;g__Pajaroellobacter;s__;	0	0	0	0	1	0	13	4	8	0	2	0	0	0	0	0	0	0	0	0	0	9	0	0	3	2	0	0	1	0
OTU_2056	k__Bacteria;p__unidentified_Bacteria;c__unidentified_Bacteria;o__Bdellovibrionales;f__Bdellovibrionaceae;g__unidentified_Bdellovibrionaceae;s__metagenome;	0	0	0	0	0	0	0	0	1	0	2	4	0	0	0	0	0	0	0	0	0	1	6	0	0	33	0	0	0	0
OTU_2057	k__Bacteria;p__Actinobacteriota;c__Thermoleophilia;o__Gaiellales;f__;g__;s__;	0	0	0	0	0	0	0	1	5	2	0	0	0	0	1	0	0	0	0	0	0	13	1	1	1	10	3	1	0	1
OTU_2058	k__Bacteria;p__Actinobacteriota;c__Acidimicrobiia;o__unidentified_Acidimicrobiia;f__unidentified_Acidimicrobiia;g__unidentified_Acidimicrobiia;s__metagenome;	0	0	0	0	4	0	0	0	3	0	4	0	3	0	2	0	0	0	0	0	0	6	0	1	2	3	1	1	0	0
OTU_2059	k__Bacteria;p__Chloroflexi;c__Ktedonobacteria;o__Ktedonobacterales;f__Ktedonobacteraceae;g__;s__;	0	0	0	0	0	0	13	2	4	1	2	6	0	0	0	0	0	0	0	0	0	0	2	0	3	6	1	0	1	0
OTU_206	k__Bacteria;p__Chloroflexi;c__Ktedonobacteria;o__Ktedonobacterales;f__;g__;s__;	0	0	0	0	5	0	89	117	27	84	90	74	0	1	0	0	0	0	0	0	0	129	134	101	29	30	19	0	3	4
OTU_2060	k__Bacteria;p__Proteobacteria;c__Alphaproteobacteria;o__;f__;g__;s__;	0	0	0	0	2	0	6	0	2	6	9	5	0	0	2	0	0	0	0	0	0	0	0	0	5	10	7	4	6	1
OTU_2061	k__Bacteria;p__Proteobacteria;c__Alphaproteobacteria;o__;f__;g__;s__;	0	0	0	0	2	0	12	5	11	5	2	2	0	0	0	0	0	0	0	0	0	22	1	3	0	2	0	0	0	0
OTU_2062	k__Bacteria;p__Proteobacteria;c__Alphaproteobacteria;o__unidentified_Alphaproteobacteria;f__Acetobacteraceae;g__unidentified_Acetobacteraceae;s__metagenome;	0	0	0	0	0	0	17	41	14	3	7	4	1	1	0	0	0	0	0	0	0	13	3	2	8	14	5	1	1	1
OTU_2063	k__Bacteria;p__Acidobacteriota;c__Acidobacteriae;o__;f__;g__;s__;	0	0	0	0	0	0	0	0	3	9	4	0	0	0	0	0	0	0	0	0	0	1	0	0	2	1	1	0	1	0
OTU_2064	k__Bacteria;p__Verrucomicrobiota;c__Verrucomicrobiae;o__;f__;g__;s__;	0	0	0	0	0	0	16	21	6	1	0	3	0	0	1	0	0	0	0	0	0	8	0	0	6	1	2	0	0	0
OTU_2065	k__Bacteria;p__Bacteroidota;c__Bacteroidia;o__Sphingobacteriales;f__Sphingobacteriaceae;g__Mucilaginibacter;s__;	0	0	0	0	0	0	1	1	1	3	0	0	0	1	2	0	0	0	0	0	0	0	0	0	3	0	1	6	1	0
OTU_2066	k__Bacteria;p__Proteobacteria;c__Alphaproteobacteria;o__Sphingomonadales;f__Sphingomonadaceae;g__Sphingomonas;s__Sphingomonas_sp;	0	0	1	0	0	0	11	0	2	3	1	2	1	0	0	2	0	0	1	1	0	6	1	0	2	8	1	4	1	1
OTU_2067	k__Bacteria;p__Proteobacteria;c__Gammaproteobacteria;o__Burkholderiales;f__;g__;s__;	0	0	0	0	4	0	1	2	9	2	0	1	0	0	0	0	0	0	0	0	0	7	0	0	5	3	0	0	0	0
OTU_2068	k__Bacteria;p__;c__;o__;f__;g__;s__;	0	0	0	0	0	0	0	0	0	0	2	3	3	0	0	0	0	0	0	0	0	0	2	0	10	3	0	7	9	1
OTU_2069	k__Bacteria;p__;c__;o__;f__;g__;s__;	0	0	0	0	0	0	23	27	15	3	0	0	0	0	0	0	0	0	0	0	0	8	0	0	9	13	4	7	1	1
OTU_207	k__Bacteria;p__Actinobacteria;c__unidentified_Actinobacteria;o__Micromonosporales;f__Micromonosporaceae;g__;s__;	0	0	0	0	8	0	106	19	28	8	5	7	14	7	14	0	0	0	0	0	0	447	1	9	25	11	5	20	22	11
OTU_2070	k__Bacteria;p__Actinobacteria;c__unidentified_Actinobacteria;o__Pseudonocardiales;f__Pseudonocardiaceae;g__Pseudonocardia;s__;	23	2	11	0	1	0	0	0	0	1	1	4	3	0	2	12	1	4	0	0	1	3	0	0	3	0	1	2	0	1
OTU_2071	k__Bacteria;p__Verrucomicrobiota;c__Verrucomicrobiae;o__;f__;g__;s__;	0	0	0	0	8	0	6	9	3	6	2	2	0	0	0	0	0	0	0	0	0	1	0	0	0	5	0	4	1	0
OTU_2072	k__Bacteria;p__Myxococcota;c__unidentified_Myxococcota;o__unidentified_Myxococcota;f__Polyangiaceae;g__Sorangium;s__Sorangium_cellulosum;	0	0	0	0	0	0	0	0	1	2	20	11	0	0	0	0	0	0	0	0	0	0	0	0	0	0	0	2	0	0
OTU_2073	k__Bacteria;p__Gemmatimonadetes;c__unidentified_Gemmatimonadetes;o__Gemmatimonadales;f__Gemmatimonadaceae;g__Gemmatimonas;s__;	0	0	0	0	0	0	0	1	0	0	4	0	0	0	0	0	0	0	0	0	0	13	1	0	12	3	0	1	0	0
OTU_2074	k__Bacteria;p__Nitrospirota;c__Nitrospira;o__Nitrospirales;f__Nitrospiraceae;g__;s__;	0	0	0	0	4	0	0	5	6	0	0	0	0	0	9	0	0	0	0	0	0	3	2	1	0	0	0	1	0	0
OTU_2075	k__Bacteria;p__Bacteroidota;c__Bacteroidia;o__Flavobacteriales;f__Flavobacteriaceae;g__Flavobacterium;s__;	0	0	0	0	3	0	0	15	21	0	0	0	3	0	1	0	0	0	0	0	0	8	0	0	0	0	0	1	3	0
OTU_2076	k__Bacteria;p__Planctomycetota;c__Phycisphaerae;o__Tepidisphaerales;f__;g__;s__;	0	0	0	0	0	0	4	8	17	2	2	2	0	0	0	0	0	0	0	0	0	2	0	0	3	0	4	0	1	0
OTU_2077	k__Bacteria;p__Verrucomicrobiota;c__Verrucomicrobiae;o__;f__;g__;s__;	0	0	0	0	0	0	0	3	6	1	6	1	0	0	0	0	0	0	0	0	0	1	0	0	5	6	4	1	0	0
OTU_2078	k__Bacteria;p__Acidobacteriota;c__Acidobacteriae;o__Bryobacterales;f__Bryobacteraceae;g__Bryobacter;s__;	0	0	0	0	0	0	13	0	0	9	5	14	1	1	2	0	0	0	0	0	0	10	0	0	15	26	15	7	0	2
OTU_2079	k__Bacteria;p__Chloroflexi;c__Ktedonobacteria;o__Ktedonobacterales;f__;g__;s__;	0	0	0	0	0	0	24	13	8	0	8	2	1	2	3	0	0	0	0	0	0	3	1	0	3	0	0	0	1	1
OTU_208	k__Bacteria;p__Proteobacteria;c__Alphaproteobacteria;o__Caulobacterales;f__Caulobacteraceae;g__unidentified_Caulobacteraceae;s__metagenome;	0	0	0	0	16	0	91	66	75	75	59	54	41	44	61	0	0	0	0	0	0	44	3	4	51	53	19	48	39	24
OTU_2080	k__Bacteria;p__Actinobacteria;c__unidentified_Actinobacteria;o__Micrococcales;f__Intrasporangiaceae;g__Oryzihumus;s__Oryzihumus_leptocrescens;	0	0	0	0	4	0	0	0	1	1	1	0	0	0	0	0	0	0	0	0	0	28	0	0	0	0	0	0	2	1
OTU_2081	k__Bacteria;p__Proteobacteria;c__Alphaproteobacteria;o__;f__;g__;s__;	0	0	0	0	7	0	17	7	12	8	4	2	0	1	0	0	0	0	0	0	0	3	0	0	4	3	1	0	3	2
OTU_2082	k__Bacteria;p__;c__;o__;f__;g__;s__;	0	0	0	0	0	0	4	0	10	0	0	0	0	0	0	0	0	0	0	0	0	2	0	0	0	0	4	0	2	0
OTU_2083	k__Bacteria;p__Acidobacteriota;c__Acidobacteriae;o__Bryobacterales;f__Bryobacteraceae;g__Bryobacter;s__;	0	0	0	0	1	0	6	26	13	1	0	1	1	0	1	0	0	0	0	0	0	2	0	0	1	7	2	2	1	0
OTU_2084	k__Bacteria;p__Actinobacteriota;c__Thermoleophilia;o__;f__;g__;s__;	0	0	0	0	1	0	0	0	12	6	2	1	0	0	3	0	0	0	0	0	0	1	0	0	9	4	6	1	3	0
OTU_2085	k__Bacteria;p__Actinobacteriota;c__Thermoleophilia;o__Gaiellales;f__;g__;s__;	0	0	0	0	3	0	0	0	6	1	0	1	0	0	0	0	0	0	0	0	0	5	0	3	3	0	0	1	1	3
OTU_2086	k__Bacteria;p__Actinobacteriota;c__Thermoleophilia;o__Gaiellales;f__;g__;s__;	0	0	0	0	6	0	3	1	10	0	4	1	0	0	0	0	0	0	0	0	0	19	14	3	0	1	0	0	1	0
OTU_2087	k__Bacteria;p__Bacteroidota;c__Bacteroidia;o__Cytophagales;f__Microscillaceae;g__;s__;	0	0	0	0	1	0	11	6	1	4	1	0	0	0	2	0	0	0	0	0	0	4	0	9	0	3	0	0	2	0
OTU_2088	k__Bacteria;p__Actinobacteriota;c__Acidimicrobiia;o__;f__;g__;s__;	0	0	0	0	0	0	0	1	25	2	0	0	0	0	0	0	0	0	0	0	0	2	0	0	1	0	0	0	0	2
OTU_2089	k__Bacteria;p__Actinobacteria;c__unidentified_Actinobacteria;o__Propionibacteriales;f__Propionibacteriaceae;g__Friedmanniella;s__;	5	1	8	0	0	0	0	0	0	3	0	4	0	0	1	0	1	3	0	0	0	0	0	0	0	0	0	0	0	0
OTU_209	k__Bacteria;p__Gemmatimonadetes;c__unidentified_Gemmatimonadetes;o__Gemmatimonadales;f__Gemmatimonadaceae;g__;s__;	0	0	0	0	0	0	0	0	0	22	33	100	0	26	6	0	0	0	0	0	0	0	14	3	138	37	8	0	0	1
OTU_2090	k__Bacteria;p__;c__;o__;f__;g__;s__;	0	0	0	0	0	0	0	2	1	6	3	1	2	2	1	0	0	0	0	0	0	1	0	0	7	4	3	1	0	1
OTU_2091	k__Bacteria;p__Actinobacteria;c__unidentified_Actinobacteria;o__Propionibacteriales;f__Nocardioidaceae;g__Nocardioides;s__;	13	7	8	0	0	0	0	0	0	0	1	0	0	0	0	5	1	3	0	0	0	0	0	0	0	0	0	0	0	0
OTU_2092	k__Bacteria;p__Actinobacteria;c__unidentified_Actinobacteria;o__Micrococcales;f__Microbacteriaceae;g__;s__;	1	0	1	0	0	0	0	0	0	0	0	0	1	1	1	4	3	1	0	1	0	0	0	0	0	0	0	0	3	0
OTU_2093	k__Bacteria;p__Bacteroidota;c__Bacteroidia;o__Chitinophagales;f__Chitinophagaceae;g__Edaphobaculum;s__;	0	0	1	0	0	0	0	0	0	2	0	0	0	0	4	0	0	0	0	0	0	0	0	0	3	0	0	4	0	0
OTU_2094	k__Bacteria;p__Actinobacteria;c__unidentified_Actinobacteria;o__Corynebacteriales;f__Corynebacteriaceae;g__Corynebacterium;s__Corynebacterium_tuberculostearicum;	0	0	0	1	0	0	4	6	0	4	0	3	1	0	3	0	0	0	0	0	17	0	0	0	0	0	0	2	0	0
OTU_2095	k__Bacteria;p__Bacteroidota;c__Bacteroidia;o__Cytophagales;f__Cyclobacteriaceae;g__Roseivirga;s__;	0	0	0	43	0	0	0	0	0	0	0	0	0	0	0	0	0	0	28	3	0	0	0	0	0	0	0	0	0	0
OTU_2096	k__Bacteria;p__Proteobacteria;c__Gammaproteobacteria;o__Pseudomonadales;f__Cellvibrionaceae;g__Cellvibrio;s__;	0	0	7	1	0	35	0	0	0	0	0	0	0	0	0	0	0	0	5	0	0	0	0	0	0	0	0	0	0	0
OTU_2097	k__Bacteria;p__Proteobacteria;c__Alphaproteobacteria;o__Rhodospirillales;f__unidentified_Rhodospirillales;g__Telmatospirillum;s__;	0	0	0	0	4	0	21	0	2	3	5	4	1	7	3	0	0	0	0	0	0	5	0	0	6	2	4	3	9	0
OTU_2098	k__Bacteria;p__Proteobacteria;c__Gammaproteobacteria;o__Burkholderiales;f__Burkholderiaceae;g__Cupriavidus;s__;	0	0	0	2	4	0	1	2	39	0	3	4	1	0	0	0	0	0	0	0	0	2	0	0	1	0	2	1	0	0
OTU_2099	k__Bacteria;p__;c__;o__;f__;g__;s__;	0	0	0	0	1	0	0	0	4	0	2	0	0	0	0	0	0	0	0	0	0	8	1	0	3	0	0	0	0	0
OTU_21	k__Bacteria;p__Actinobacteria;c__unidentified_Actinobacteria;o__Micrococcales;f__Micrococcaceae;g__Pseudarthrobacter;s__;	0	0	0	8	251	0	96	78	90	145	405	127	12	63	184	14	1	1	0	0	1	1335	40	28	181	125	70	85	55	39
OTU_210	k__Bacteria;p__Acidobacteriota;c__Blastocatellia;o__unidentified_Blastocatellia;f__Pyrinomonadaceae;g__;s__;	0	0	0	0	6	0	0	1	0	18	46	28	0	1	8	0	0	0	0	0	0	1	2	1	45	13	3	0	0	0
OTU_2100	k__Bacteria;p__Chloroflexi;c__Ktedonobacteria;o__Ktedonobacterales;f__Ktedonobacteraceae;g__;s__;	0	0	0	0	9	0	0	0	0	0	2	0	0	0	0	0	0	0	0	0	0	3	0	0	1	2	0	1	0	0
OTU_2101	k__Bacteria;p__Chloroflexi;c__Ktedonobacteria;o__Ktedonobacterales;f__;g__;s__;	0	0	0	0	4	0	0	10	7	1	2	1	0	0	3	0	0	0	0	0	0	6	0	0	0	1	0	0	0	0
OTU_2102	k__Bacteria;p__Bacteroidota;c__Bacteroidia;o__Bacteroidales;f__Muribaculaceae;g__;s__;	0	0	0	0	78	0	0	0	0	0	0	0	0	0	0	0	0	0	0	0	0	0	0	0	0	0	0	0	0	0
OTU_2103	k__Bacteria;p__Verrucomicrobiota;c__Verrucomicrobiae;o__Chthoniobacterales;f__Chthoniobacteraceae;g__Chthoniobacter;s__;	0	0	0	0	2	0	0	0	3	3	9	0	0	0	0	0	0	0	0	0	0	12	1	0	4	1	2	0	0	0
OTU_2104	k__Bacteria;p__Proteobacteria;c__Gammaproteobacteria;o__Burkholderiales;f__Neisseriaceae;g__Neisseria;s__;	0	0	0	0	48	0	0	44	1	1	0	2	0	0	0	5	0	0	0	0	0	92	0	0	0	0	0	1	0	0
OTU_2105	k__Bacteria;p__Chloroflexi;c__unidentified_Chloroflexi;o__unidentified_Chloroflexi;f__unidentified_Chloroflexi;g__unidentified_Chloroflexi;s__bacterium_SCGC_AG_212_C10;	0	0	0	0	6	0	10	9	16	0	0	0	0	0	0	0	0	0	0	0	0	4	4	0	2	1	0	0	0	0
OTU_2106	k__Bacteria;p__Proteobacteria;c__Gammaproteobacteria;o__Xanthomonadales;f__Xanthomonadaceae;g__;s__;	0	0	0	0	14	0	0	2	0	0	0	0	0	0	0	0	0	0	0	0	0	2	0	0	0	1	0	0	0	0
OTU_2107	k__Bacteria;p__Proteobacteria;c__Gammaproteobacteria;o__Xanthomonadales;f__;g__;s__;	0	0	0	0	10	0	2	1	0	2	2	0	0	0	0	0	0	0	0	0	0	2	0	0	0	0	1	1	2	0
OTU_2108	k__Bacteria;p__Acidobacteriota;c__Blastocatellia;o__unidentified_Blastocatellia;f__Pyrinomonadaceae;g__;s__;	0	0	0	0	2	0	1	0	4	1	1	0	0	2	0	0	0	0	0	0	0	2	0	0	3	0	1	0	0	0
OTU_2109	k__Bacteria;p__Proteobacteria;c__Gammaproteobacteria;o__Burkholderiales;f__Methylophilaceae;g__;s__;	0	0	0	0	12	0	3	1	5	1	2	1	0	0	0	0	0	0	0	0	0	1	0	0	1	0	0	2	0	0
OTU_211	k__Bacteria;p__;c__;o__;f__;g__;s__;	0	0	0	0	0	0	1	0	0	43	36	41	69	191	88	0	0	0	0	0	0	0	0	0	2	5	4	2	3	4
OTU_2110	k__Bacteria;p__Bacteroidota;c__Bacteroidia;o__Bacteroidales;f__Muribaculaceae;g__;s__;	0	0	0	0	21	0	0	0	0	0	0	0	0	0	0	1	2	0	0	0	0	0	0	0	0	0	0	0	0	0
OTU_2111	k__Bacteria;p__Proteobacteria;c__Gammaproteobacteria;o__Burkholderiales;f__Methylophilaceae;g__;s__;	0	0	0	0	53	0	0	0	0	0	0	0	0	0	0	0	0	0	0	0	0	0	0	0	2	0	0	0	0	1
OTU_2112	k__Bacteria;p__Firmicutes;c__Bacilli;o__Erysipelotrichales;f__Erysipelotrichaceae;g__Faecalibaculum;s__Faecalibaculum_rodentium;	0	0	0	0	7	0	0	44	0	0	0	0	0	0	0	0	3	0	0	0	0	0	0	22	0	0	0	0	0	0
OTU_2113	k__Bacteria;p__Verrucomicrobiota;c__Verrucomicrobiae;o__;f__;g__;s__;	0	0	0	0	3	0	2	0	0	3	2	7	0	1	1	0	0	0	0	0	0	3	0	0	2	2	1	15	0	2
OTU_2114	k__Bacteria;p__Proteobacteria;c__Alphaproteobacteria;o__;f__;g__;s__;	0	0	0	0	4	0	0	0	3	3	1	0	0	0	0	0	0	0	0	0	0	0	0	2	1	0	0	0	0	0
OTU_2115	k__Bacteria;p__Proteobacteria;c__Gammaproteobacteria;o__Burkholderiales;f__Nitrosomonadaceae;g__;s__;	0	0	0	0	19	0	121	76	47	6	10	3	0	0	6	0	0	0	0	0	0	13	8	2	6	37	3	0	1	0
OTU_2116	k__Bacteria;p__unidentified_Bacteria;c__Babeliae;o__Babeliales;f__;g__;s__;	0	0	0	0	4	0	3	0	6	1	2	4	0	0	0	0	0	0	0	0	0	2	0	0	18	19	5	0	0	0
OTU_2117	k__Bacteria;p__Chloroflexi;c__Chloroflexia;o__Chloroflexales;f__Roseiflexaceae;g__;s__;	0	0	0	0	1	0	0	0	0	2	3	3	0	0	0	0	0	0	0	0	0	2	5	2	0	0	3	1	0	0
OTU_2118	k__Bacteria;p__Proteobacteria;c__Gammaproteobacteria;o__Pseudomonadales;f__Pseudomonadaceae;g__;s__;	0	0	0	0	4	0	0	4	0	2	0	0	0	0	0	0	0	0	0	0	3	1	0	1	1	0	0	0	0	0
OTU_2119	k__Bacteria;p__Actinobacteriota;c__Acidimicrobiia;o__;f__;g__;s__;	0	0	0	0	14	0	14	0	4	5	0	1	0	0	0	0	0	0	0	0	0	7	0	0	2	1	5	0	0	0
OTU_212	k__Bacteria;p__Firmicutes;c__Bacilli;o__Lactobacillales;f__Lactobacillaceae;g__Latilactobacillus;s__Lactobacillus_curvatus;	0	0	0	0	0	0	0	0	0	0	0	0	2	466	231	0	0	0	0	0	0	0	0	0	0	0	0	301	2	0
OTU_2120	k__Bacteria;p__Bacteroidota;c__Bacteroidia;o__Bacteroidales;f__Muribaculaceae;g__;s__;	0	0	0	0	25	0	0	0	0	0	0	0	0	0	0	0	3	0	0	0	0	0	0	0	0	0	0	0	0	0
OTU_2121	k__Bacteria;p__Proteobacteria;c__Gammaproteobacteria;o__Enterobacterales;f__Morganellaceae;g__Proteus;s__Proteus_vulgaris;	0	0	0	0	11	0	0	9	0	0	0	0	0	1	0	0	0	0	0	0	27	0	0	0	0	0	0	10	1	5
OTU_2122	k__Bacteria;p__Bacteroidota;c__Bacteroidia;o__Cytophagales;f__Microscillaceae;g__unidentified_Microscillaceae;s__metagenome;	0	0	0	0	2	0	1	0	0	1	2	1	0	0	2	0	0	0	0	0	0	11	3	2	3	9	0	0	0	0
OTU_2123	k__Bacteria;p__Chloroflexi;c__Ktedonobacteria;o__Ktedonobacterales;f__Ktedonobacteraceae;g__;s__;	0	0	0	0	2	0	0	0	0	0	0	0	0	0	0	0	0	0	0	0	0	0	1	0	0	0	0	0	1	3
OTU_2124	k__Bacteria;p__Firmicutes;c__Bacilli;o__Bacillales;f__Bacillaceae;g__Geobacillus;s__Geobacillus_thermoleovorans;	0	0	0	0	6	0	0	0	0	0	3	0	0	0	0	0	1	0	0	0	0	0	0	2	0	0	0	1	0	0
OTU_2125	k__Bacteria;p__Verrucomicrobiota;c__Verrucomicrobiae;o__Chthoniobacterales;f__Chthoniobacteraceae;g__;s__;	0	0	0	0	3	0	0	2	2	0	3	0	0	0	0	0	0	0	0	0	0	6	0	0	0	0	0	0	0	4
OTU_2126	k__Bacteria;p__Actinobacteriota;c__Acidimicrobiia;o__;f__;g__;s__;	0	0	0	0	2	0	14	10	4	0	3	0	0	0	0	0	0	0	0	0	0	12	0	1	0	0	1	0	0	0
OTU_2127	k__Bacteria;p__Bacteroidota;c__Bacteroidia;o__Cytophagales;f__Spirosomaceae;g__Spirosoma;s__;	8	6	17	0	1	0	0	0	0	0	0	0	0	0	0	17	5	7	0	1	7	0	0	0	0	0	0	0	0	0
OTU_2128	k__Bacteria;p__Nitrospirota;c__Nitrospira;o__Nitrospirales;f__Nitrospiraceae;g__;s__;	0	0	0	0	1	0	3	0	4	3	2	3	0	0	1	0	0	0	0	0	0	0	0	1	12	0	2	0	0	0
OTU_2129	k__Bacteria;p__Actinobacteria;c__unidentified_Actinobacteria;o__Corynebacteriales;f__Corynebacteriaceae;g__Lawsonella;s__;	0	0	0	2	8	1	0	2	0	0	0	1	0	8	3	0	0	0	0	0	16	0	0	0	0	0	0	0	0	0
OTU_213	k__Bacteria;p__Verrucomicrobiota;c__Verrucomicrobiae;o__;f__;g__;s__;	0	0	0	0	1	0	50	40	7	42	25	34	11	5	3	0	0	0	0	0	0	20	2	1	33	49	22	12	8	0
OTU_2130	k__Bacteria;p__Proteobacteria;c__Alphaproteobacteria;o__Caulobacterales;f__Caulobacteraceae;g__Asticcacaulis;s__;	0	0	0	0	2	0	0	0	1	0	2	3	0	2	4	0	0	1	0	0	0	0	0	0	0	4	0	0	0	2
OTU_2131	k__Bacteria;p__Chloroflexi;c__;o__;f__;g__;s__;	0	0	0	0	7	0	0	2	6	0	0	1	0	0	0	0	0	0	0	0	0	12	0	0	0	3	0	0	0	0
OTU_2132	k__Bacteria;p__Acidobacteriota;c__Acidobacteriae;o__Solibacterales;f__Solibacteraceae;g__;s__;	0	0	0	0	8	0	27	36	19	5	3	2	1	0	0	0	0	0	0	0	0	21	0	0	15	17	1	0	1	0
OTU_2133	k__Bacteria;p__Actinobacteriota;c__Thermoleophilia;o__Gaiellales;f__;g__;s__;	0	0	0	0	7	1	5	0	4	3	6	2	0	0	2	0	0	0	0	0	0	3	0	0	3	1	0	1	0	0
OTU_2134	k__Bacteria;p__Myxococcota;c__;o__;f__;g__;s__;	0	0	0	0	1	0	0	0	0	2	3	0	0	0	0	0	0	0	0	0	0	1	2	1	2	2	0	0	0	0
OTU_2135	k__Bacteria;p__Bacteroidota;c__Bacteroidia;o__Cytophagales;f__Microscillaceae;g__;s__;	0	0	0	0	2	0	7	4	21	0	0	1	0	0	4	0	0	0	0	0	0	1	1	1	2	1	0	1	1	0
OTU_2136	k__Bacteria;p__Proteobacteria;c__Gammaproteobacteria;o__Burkholderiales;f__unidentified_Burkholderiales;g__unidentified_Burkholderiales;s__beta_proteobacterium_JGI_0001003_N18;	0	0	0	0	1	0	0	0	3	9	2	0	0	0	0	0	0	0	0	0	0	25	3	1	0	0	0	0	0	0
OTU_2137	k__Bacteria;p__Actinobacteriota;c__Acidimicrobiia;o__unidentified_Acidimicrobiia;f__unidentified_Acidimicrobiia;g__unidentified_Acidimicrobiia;s__bacterium_YC_ZSS_LKJ173;	0	0	1	4	0	20	0	0	0	0	1	0	0	0	0	0	0	6	0	1	0	0	1	10	0	0	0	0	0	0
OTU_2138	k__Bacteria;p__Actinobacteriota;c__Acidimicrobiia;o__;f__;g__;s__;	0	0	0	0	5	0	4	3	14	0	5	10	0	0	1	0	0	0	0	0	0	3	4	0	2	9	3	0	5	1
OTU_2139	k__Bacteria;p__Myxococcota;c__unidentified_Myxococcota;o__unidentified_Myxococcota;f__Polyangiaceae;g__Pajaroellobacter;s__;	0	0	0	0	2	0	17	1	11	1	0	0	0	0	0	0	0	0	0	0	0	1	0	0	0	6	0	1	0	0
OTU_214	k__Bacteria;p__Acidobacteriota;c__Acidobacteriae;o__Bryobacterales;f__Bryobacteraceae;g__Bryobacter;s__metagenome;	0	0	0	0	21	0	94	146	69	84	76	71	3	1	1	0	0	0	0	0	0	37	10	1	136	131	53	3	3	2
OTU_2140	k__Bacteria;p__Proteobacteria;c__Gammaproteobacteria;o__Burkholderiales;f__Sutterellaceae;g__Parasutterella;s__Burkholderiales_bacterium_YL45;	0	0	0	0	2	0	3	0	3	0	0	0	0	0	4	4	0	0	0	0	0	8	0	0	0	0	0	0	0	0
OTU_2141	k__Bacteria;p__Proteobacteria;c__Gammaproteobacteria;o__Burkholderiales;f__Rhodocyclaceae;g__Uliginosibacterium;s__metagenome;	0	0	0	0	1	0	9	7	3	0	0	0	0	0	0	0	0	0	0	0	0	0	0	0	0	0	0	0	0	0
OTU_2142	k__Bacteria;p__Actinobacteriota;c__Acidimicrobiia;o__;f__;g__;s__;	0	0	0	3	0	8	0	0	0	0	0	0	0	0	0	0	0	7	0	0	0	0	0	0	0	0	0	0	0	0
OTU_2143	k__Bacteria;p__Bacteroidota;c__Bacteroidia;o__Chitinophagales;f__;g__;s__;	0	0	0	0	0	0	11	0	6	0	1	0	0	0	0	0	0	0	0	0	0	1	0	0	1	3	0	0	0	1
OTU_2144	k__Bacteria;p__Myxococcota;c__unidentified_Myxococcota;o__unidentified_Myxococcota;f__Sandaracinaceae;g__unidentified_Sandaracinaceae;s__metagenome;	0	0	0	0	3	0	14	0	0	0	8	2	0	0	0	0	0	0	0	0	0	0	0	0	0	0	0	0	0	0
OTU_2145	k__Bacteria;p__Proteobacteria;c__Alphaproteobacteria;o__Rhodobacterales;f__Rhodobacteraceae;g__;s__;	0	0	0	6	0	17	0	0	0	0	0	0	0	0	0	0	0	16	0	1	0	0	0	0	0	0	0	0	0	0
OTU_2146	k__Bacteria;p__Armatimonadota;c__Fimbriimonadia;o__Fimbriimonadales;f__Fimbriimonadaceae;g__;s__;	0	0	0	0	2	0	11	17	0	0	1	0	0	0	0	0	0	0	0	0	0	0	0	0	2	0	0	0	0	0
OTU_2147	k__Bacteria;p__Acidobacteriota;c__Acidobacteriae;o__;f__;g__;s__;	0	0	0	0	2	0	18	14	6	0	1	0	0	0	0	0	0	0	0	0	0	1	7	3	1	4	0	0	0	0
OTU_2148	k__Bacteria;p__Spirochaetota;c__Spirochaetia;o__Spirochaetales;f__Spirochaetaceae;g__unidentified_Spirochaetaceae;s__Spirochaeta_aurantia;	0	0	0	0	0	0	15	4	2	0	0	0	0	0	0	0	0	0	0	0	0	1	3	8	0	0	0	0	0	1
OTU_2149	k__Bacteria;p__Firmicutes;c__Clostridia;o__unidentified_Clostridia;f__Lachnospiraceae;g__;s__;	0	0	0	0	0	0	30	0	1	0	0	0	0	4	0	0	0	0	0	0	0	3	0	6	0	0	0	0	0	0
OTU_215	k__Bacteria;p__Nitrospirota;c__Nitrospira;o__Nitrospirales;f__Nitrospiraceae;g__;s__;	0	0	0	0	39	0	57	110	89	91	75	40	1	7	13	0	0	0	0	0	0	46	12	17	79	62	23	3	2	0
OTU_2150	k__Bacteria;p__Proteobacteria;c__Gammaproteobacteria;o__;f__;g__;s__;	0	0	0	0	0	0	10	0	3	3	0	3	0	0	1	0	0	0	0	0	0	2	0	0	0	3	0	1	0	1
OTU_2151	k__Bacteria;p__unidentified_Bacteria;c__unidentified_Bacteria;o__unidentified_Bacteria;f__unidentified_Bacteria;g__unidentified_Bacteria;s__Candidatus_Saccharibacteria_bacterium_YM_S32_TM7_50_20;	0	0	0	0	0	0	12	1	0	0	2	0	0	0	0	0	0	0	0	0	0	1	0	0	5	4	1	0	0	0
OTU_2152	k__Bacteria;p__Firmicutes;c__Clostridia;o__;f__;g__;s__;	0	0	0	0	3	0	14	0	0	0	0	0	0	0	0	0	4	0	0	0	0	0	0	5	0	0	0	0	0	0
OTU_2153	k__Bacteria;p__Firmicutes;c__Clostridia;o__unidentified_Clostridia;f__Ruminococcaceae;g__unidentified_Ruminococcaceae;s__Clostridium_sp_Culture_Jar_13;	0	0	0	0	0	0	4	0	10	0	0	0	0	0	0	1	1	0	0	0	0	8	0	0	0	0	0	0	0	0
OTU_2154	k__Bacteria;p__Acidobacteriota;c__Vicinamibacteria;o__Vicinamibacterales;f__Vicinamibacteraceae;g__;s__;	0	0	0	0	2	0	20	1	8	12	11	2	0	0	0	0	0	0	0	0	0	1	4	2	2	3	0	0	0	0
OTU_2155	k__Bacteria;p__Bacteroidota;c__Bacteroidia;o__Sphingobacteriales;f__;g__;s__;	0	0	0	0	0	0	21	25	2	0	0	0	0	0	0	0	0	0	0	0	0	0	0	0	0	1	0	0	0	0
OTU_2156	k__Bacteria;p__;c__;o__;f__;g__;s__;	0	0	0	0	0	0	7	5	8	0	4	3	0	0	1	0	0	0	0	0	0	0	0	0	1	0	0	0	0	0
OTU_2157	k__Bacteria;p__Chloroflexi;c__;o__;f__;g__;s__;	0	0	0	0	0	0	15	7	17	0	0	0	0	0	0	0	0	0	0	0	0	7	0	0	0	0	0	0	0	0
OTU_2158	k__Bacteria;p__Armatimonadota;c__Fimbriimonadia;o__Fimbriimonadales;f__Fimbriimonadaceae;g__;s__;	0	0	0	0	0	0	10	0	0	2	2	0	0	0	0	0	0	0	0	0	0	6	0	0	4	0	2	0	0	0
OTU_2159	k__Bacteria;p__Firmicutes;c__Clostridia;o__unidentified_Clostridia;f__Lachnospiraceae;g__;s__;	0	0	0	0	0	0	4	0	0	0	0	0	0	0	0	0	9	0	0	0	0	0	0	0	0	0	0	0	0	0
OTU_216	k__Bacteria;p__Proteobacteria;c__Alphaproteobacteria;o__Rhizobiales;f__unidentified_Rhizobiales;g__Nordella;s__;	0	0	0	0	18	0	51	48	92	41	56	25	1	3	104	0	0	0	0	0	0	126	15	7	83	61	13	11	16	2
OTU_2160	k__Bacteria;p__;c__;o__;f__;g__;s__;	0	0	0	0	0	0	20	0	0	4	1	0	0	0	0	0	0	0	0	0	0	2	0	0	2	6	0	0	0	0
OTU_2161	k__Bacteria;p__Actinobacteria;c__unidentified_Actinobacteria;o__Streptosporangiales;f__Thermomonosporaceae;g__Actinoallomurus;s__;	0	0	0	0	0	0	2	3	9	0	2	2	0	0	0	0	0	0	0	0	0	2	0	0	4	0	1	0	0	0
OTU_2162	k__Bacteria;p__Acidobacteriota;c__Holophagae;o__Holophagales;f__Holophagaceae;g__Holophaga;s__;	0	0	0	0	0	0	6	3	24	0	0	2	1	0	1	0	0	0	0	0	0	2	5	1	1	0	0	0	0	0
OTU_2163	k__Bacteria;p__;c__;o__;f__;g__;s__;	0	0	0	0	0	0	17	1	4	0	0	0	0	0	0	0	0	0	0	0	0	0	0	0	0	0	0	0	0	0
OTU_2164	k__Bacteria;p__Verrucomicrobiota;c__Verrucomicrobiae;o__Verrucomicrobiales;f__Verrucomicrobiaceae;g__Roseimicrobium;s__metagenome;	0	0	0	0	0	0	8	2	1	0	4	0	0	0	0	0	0	0	0	0	0	10	0	3	2	1	0	0	1	0
OTU_2165	k__Bacteria;p__Acidobacteriota;c__Acidobacteriae;o__Acidobacteriales;f__;g__;s__;	0	0	0	0	0	0	10	7	3	2	0	0	0	0	0	0	0	0	0	0	0	1	0	0	0	0	0	0	0	0
OTU_2166	k__Bacteria;p__Firmicutes;c__Bacilli;o__Erysipelotrichales;f__Erysipelotrichaceae;g__Faecalitalea;s__Absiella_dolichum;	0	0	0	0	0	0	18	0	8	0	0	0	0	0	0	0	2	0	0	0	0	5	0	0	0	0	0	0	0	0
OTU_2167	k__Bacteria;p__Bacteroidota;c__Bacteroidia;o__Bacteroidales;f__Muribaculaceae;g__;s__;	0	0	0	0	2	0	34	0	29	0	0	0	0	0	0	0	1	1	0	0	0	25	0	0	0	0	0	0	0	0
OTU_2168	k__Bacteria;p__Actinobacteria;c__unidentified_Actinobacteria;o__Frankiales;f__Sporichthyaceae;g__Longivirga;s__metagenome;	0	0	0	0	0	0	11	9	16	3	1	1	0	0	0	0	0	0	0	0	0	7	2	0	0	2	0	0	0	0
OTU_2169	k__Bacteria;p__Nitrospirota;c__Nitrospira;o__Nitrospirales;f__Nitrospiraceae;g__unidentified_Nitrospiraceae;s__Nitrospirae_bacterium_RIFCSPLOWO2_01_FULL_62_17;	0	0	0	0	0	0	22	8	7	0	0	0	0	0	2	0	0	0	0	0	0	4	1	0	0	0	0	0	0	0
OTU_217	k__Bacteria;p__Chloroflexi;c__Ktedonobacteria;o__Ktedonobacterales;f__Ktedonobacteraceae;g__;s__;	0	0	0	0	0	0	6	8	0	18	4	14	21	17	20	0	0	0	0	0	0	10	3	0	7	3	1	22	94	18
OTU_2170	k__Bacteria;p__Acidobacteriota;c__Acidobacteriae;o__;f__;g__;s__;	0	0	0	0	0	0	9	12	1	0	2	0	0	0	0	0	0	0	0	0	0	0	0	0	0	3	0	0	0	0
OTU_2171	k__Bacteria;p__Bacteroidota;c__Bacteroidia;o__Chitinophagales;f__Chitinophagaceae;g__Ferruginibacter;s__;	0	0	0	0	2	0	5	7	2	0	2	0	0	0	0	0	0	0	0	0	0	3	0	0	2	2	0	0	0	0
OTU_2172	k__Bacteria;p__Bacteroidota;c__Bacteroidia;o__Chitinophagales;f__Chitinophagaceae;g__Flavihumibacter;s__;	0	0	0	0	0	0	13	91	20	0	4	0	0	0	0	0	0	0	0	0	0	0	0	0	0	3	0	0	0	0
OTU_2173	k__Bacteria;p__Acidobacteriota;c__Holophagae;o__Holophagales;f__Holophagaceae;g__;s__;	0	0	0	0	5	0	13	5	3	0	0	0	0	0	0	0	0	0	0	0	0	2	0	0	1	0	0	0	0	0
OTU_2174	k__Bacteria;p__Proteobacteria;c__Gammaproteobacteria;o__Pseudomonadales;f__Pseudomonadaceae;g__Pseudomonas;s__;	0	0	0	0	29	2	38	19	18	4	6	1	0	0	0	0	1	0	0	0	0	6	2	0	0	48	3	0	0	0
OTU_2175	k__Bacteria;p__Myxococcota;c__;o__;f__;g__;s__;	0	0	0	0	1	0	11	5	8	0	0	0	0	0	0	0	0	0	0	0	0	0	0	0	1	0	0	0	0	0
OTU_2176	k__Bacteria;p__Firmicutes;c__Bacilli;o__Erysipelotrichales;f__unidentified_Erysipelotrichales;g__Erysipelatoclostridium;s__;	0	0	0	0	0	0	15	0	13	0	0	0	0	1	0	0	2	0	0	0	0	4	0	1	0	0	0	0	0	0
OTU_2177	k__Bacteria;p__Verrucomicrobiota;c__Verrucomicrobiae;o__;f__;g__;s__;	0	0	0	0	3	0	6	10	1	3	3	0	0	0	0	0	0	0	0	0	0	6	0	4	1	4	4	2	0	0
OTU_2178	k__Bacteria;p__Myxococcota;c__;o__;f__;g__;s__;	0	0	0	0	1	0	1	4	3	1	3	3	0	0	0	0	0	0	0	0	0	7	1	0	0	1	0	0	0	0
OTU_2179	k__Bacteria;p__Firmicutes;c__Bacilli;o__unidentified_Bacilli;f__Thermoactinomycetaceae;g__Shimazuella;s__;	0	0	0	0	0	0	8	0	0	0	0	5	0	0	0	0	0	0	0	0	0	0	0	0	0	0	0	0	0	0
OTU_218	k__Bacteria;p__;c__;o__;f__;g__;s__;	0	0	0	0	0	0	1	0	4	29	29	43	0	11	27	0	0	0	0	0	0	13	13	2	59	36	6	0	0	1
OTU_2180	k__Bacteria;p__Acidobacteriota;c__Vicinamibacteria;o__Vicinamibacterales;f__;g__;s__;	0	0	0	0	1	0	6	3	2	0	0	0	0	0	0	0	0	0	0	0	0	1	1	0	0	4	0	0	0	0
OTU_2181	k__Bacteria;p__Firmicutes;c__Clostridia;o__unidentified_Clostridia;f__Ruminococcaceae;g__Negativibacillus;s__;	0	0	0	0	0	0	2	0	25	0	0	0	0	0	0	0	0	0	0	0	0	9	0	0	0	0	0	0	0	0
OTU_2182	k__Bacteria;p__Chloroflexi;c__Ktedonobacteria;o__Ktedonobacterales;f__Ktedonobacteraceae;g__;s__;	0	0	0	0	0	0	0	16	0	1	0	0	0	0	0	0	0	0	0	0	0	2	0	0	0	0	2	0	2	0
OTU_2183	k__Bacteria;p__Acidobacteriota;c__Acidobacteriae;o__Acidobacteriales;f__;g__;s__;	0	0	0	0	0	0	0	26	5	0	0	1	0	0	0	0	0	0	0	0	0	14	5	4	0	2	0	0	0	0
OTU_2184	k__Bacteria;p__Myxococcota;c__Myxococcia;o__Myxococcales;f__Myxococcaceae;g__Myxococcus;s__Myxococcus_fulvus;	0	0	0	0	0	0	0	18	0	0	16	0	0	0	1	0	0	0	0	0	0	0	0	0	1	1	0	0	0	0
OTU_2185	k__Bacteria;p__Chloroflexi;c__;o__;f__;g__;s__;	0	0	0	0	7	0	12	72	130	2	1	1	0	0	0	0	0	0	0	0	0	9	1	0	2	0	0	0	1	0
OTU_2186	k__Bacteria;p__Gemmatimonadetes;c__unidentified_Gemmatimonadetes;o__Gemmatimonadales;f__Gemmatimonadaceae;g__Gemmatimonas;s__;	0	0	0	0	0	0	0	13	31	1	0	0	0	0	0	0	0	0	0	0	0	2	0	0	0	2	1	0	0	0
OTU_2187	k__Archaea;p__unidentified_Archaea;c__unidentified_Archaea;o__unidentified_Archaea;f__unidentified_Archaea;g__unidentified_Archaea;s__mine_drainage_metagenome;	0	0	0	0	0	0	2	6	0	0	0	0	0	0	0	0	0	0	0	0	0	13	1	0	0	0	0	0	0	0
OTU_2188	k__Bacteria;p__Bacteroidota;c__Bacteroidia;o__Bacteroidales;f__Prevotellaceae;g__;s__;	0	0	0	0	1	0	0	36	0	0	0	0	0	0	0	0	0	0	0	0	0	0	0	0	0	0	0	0	0	0
OTU_2189	k__Bacteria;p__Verrucomicrobiota;c__Verrucomicrobiae;o__Chthoniobacterales;f__Chthoniobacteraceae;g__Chthoniobacter;s__;	0	0	0	0	0	0	2	5	7	3	0	2	0	0	0	0	0	0	0	0	0	0	0	0	1	0	0	2	0	0
OTU_219	k__Bacteria;p__Actinobacteria;c__unidentified_Actinobacteria;o__Micrococcales;f__Micrococcaceae;g__;s__;	0	0	0	0	12	0	177	35	24	10	0	4	2	2	0	0	0	0	0	0	0	259	11	12	16	21	4	4	7	2
OTU_2190	k__Bacteria;p__Acidobacteriota;c__Acidobacteriae;o__;f__;g__;s__;	0	0	0	0	1	0	0	33	5	0	0	0	0	0	0	0	0	0	0	0	0	0	0	0	0	0	0	0	0	0
OTU_2191	k__Bacteria;p__Acidobacteriota;c__Acidobacteriae;o__Acidobacteriales;f__;g__;s__;	0	0	0	0	18	0	0	10	3	8	0	0	0	0	0	0	0	0	0	0	0	3	0	0	1	0	0	0	0	0
OTU_2192	k__Bacteria;p__Chloroflexi;c__Chloroflexia;o__Chloroflexales;f__Roseiflexaceae;g__;s__;	0	0	0	0	1	0	10	16	4	3	0	1	0	0	2	0	0	0	0	0	0	20	2	1	3	5	6	2	0	0
OTU_2193	k__Bacteria;p__Firmicutes;c__Clostridia;o__unidentified_Clostridia;f__Lachnospiraceae;g__;s__;	0	0	0	0	0	0	12	5	2	0	0	0	0	0	0	1	5	0	0	0	0	6	0	8	0	0	0	0	0	0
OTU_2194	k__Bacteria;p__Myxococcota;c__unidentified_Myxococcota;o__unidentified_Myxococcota;f__Haliangiaceae;g__Haliangium;s__;	0	0	0	0	0	0	4	6	8	0	0	0	0	0	1	0	0	0	0	0	0	5	0	0	1	0	0	0	0	0
OTU_2195	k__Bacteria;p__Firmicutes;c__Clostridia;o__unidentified_Clostridia;f__Ruminococcaceae;g__;s__;	0	0	0	0	0	0	7	0	19	0	0	0	0	0	0	0	0	0	0	0	0	4	0	0	0	0	0	0	0	0
OTU_2196	k__Bacteria;p__Firmicutes;c__Clostridia;o__unidentified_Clostridia;f__Oscillospiraceae;g__Intestinimonas;s__;	0	0	0	0	0	0	1	0	34	0	0	0	0	0	0	0	1	0	0	0	0	0	0	0	0	0	0	0	0	0
OTU_2197	k__Bacteria;p__Chloroflexi;c__Ktedonobacteria;o__Ktedonobacterales;f__;g__;s__;	0	0	0	0	0	0	6	0	17	0	0	2	0	0	0	0	0	0	0	0	0	0	3	0	8	4	0	0	0	0
OTU_2198	k__Bacteria;p__Parcubacteria;c__;o__;f__;g__;s__;	0	0	0	0	0	0	0	15	1	0	0	0	0	0	0	0	0	0	0	0	0	8	0	0	0	0	0	0	0	0
OTU_2199	k__Bacteria;p__Acidobacteriota;c__Vicinamibacteria;o__Vicinamibacterales;f__;g__;s__;	0	0	0	0	1	0	0	0	3	2	18	9	0	0	2	0	0	0	0	0	0	8	10	2	30	11	1	0	0	0
OTU_22	k__Bacteria;p__Proteobacteria;c__Alphaproteobacteria;o__Sphingomonadales;f__Sphingomonadaceae;g__Sphingomonas;s__;	281	100	105	58	262	9	32	41	202	47	140	63	44	239	68	66	36	64	9	6	69	86	16	7	92	65	30	53	59	20
OTU_220	k__Bacteria;p__Proteobacteria;c__Alphaproteobacteria;o__Rhizobiales;f__Hyphomicrobiaceae;g__Hyphomicrobium;s__;	0	0	0	0	7	0	107	30	71	26	60	39	8	6	26	0	0	0	0	0	0	52	16	3	65	83	32	18	16	8
OTU_2200	k__Bacteria;p__Actinobacteriota;c__Acidimicrobiia;o__;f__;g__;s__;	0	0	0	0	0	0	2	0	11	4	5	3	0	0	0	0	0	0	0	0	0	11	0	0	0	0	0	0	0	0
OTU_2201	k__Bacteria;p__Chloroflexi;c__Chloroflexia;o__Thermomicrobiales;f__;g__;s__;	0	0	0	0	0	0	10	0	3	0	1	0	0	0	0	0	0	0	0	0	0	8	0	0	0	0	0	0	0	0
OTU_2202	k__Bacteria;p__Parcubacteria;c__unidentified_Parcubacteria;o__unidentified_Parcubacteria;f__unidentified_Parcubacteria;g__unidentified_Parcubacteria;s__Candidatus_Adlerbacteria_bacterium_GW2011_GWC1_50_9;	0	0	0	0	0	0	0	1	3	0	0	0	0	1	0	0	0	0	0	0	0	5	0	0	0	0	2	2	3	0
OTU_2203	k__Bacteria;p__Firmicutes;c__Clostridia;o__unidentified_Clostridia;f__Ruminococcaceae;g__;s__;	0	0	0	0	0	0	0	0	12	0	0	2	0	0	0	0	0	0	0	0	0	1	0	1	0	0	0	0	0	0
OTU_2204	k__Bacteria;p__Verrucomicrobiota;c__Verrucomicrobiae;o__;f__;g__;s__;	0	0	0	0	19	0	8	10	10	4	6	1	0	0	0	0	0	0	0	0	0	6	0	0	11	9	6	0	1	0
OTU_2205	k__Bacteria;p__Chloroflexi;c__Ktedonobacteria;o__Ktedonobacterales;f__;g__;s__;	0	0	0	0	0	0	43	2	15	7	2	9	0	0	0	0	0	0	0	0	0	7	0	0	3	0	1	0	1	1
OTU_2206	k__Bacteria;p__Bacteroidota;c__Bacteroidia;o__Sphingobacteriales;f__Sphingobacteriaceae;g__Mucilaginibacter;s__;	0	0	0	0	1	0	0	3	3	1	0	0	1	1	1	0	0	0	0	0	0	3	0	0	3	1	2	0	2	0
OTU_2207	k__Bacteria;p__Myxococcota;c__unidentified_Myxococcota;o__unidentified_Myxococcota;f__Haliangiaceae;g__Haliangium;s__;	0	0	0	0	0	0	2	2	8	0	0	0	0	0	0	0	0	0	0	0	0	2	0	0	0	1	0	1	0	0
OTU_2208	k__Bacteria;p__;c__;o__;f__;g__;s__;	0	0	0	0	0	0	42	70	282	0	0	0	0	0	0	0	0	0	0	0	0	13	0	0	0	0	0	0	0	0
OTU_2209	k__Bacteria;p__Proteobacteria;c__Alphaproteobacteria;o__unidentified_Alphaproteobacteria;f__Acetobacteraceae;g__;s__;	0	0	0	0	0	0	3	3	8	2	2	2	0	0	1	0	0	0	0	0	0	1	3	1	0	2	0	2	4	1
OTU_221	k__Bacteria;p__Proteobacteria;c__Gammaproteobacteria;o__unidentified_Gammaproteobacteria;f__Steroidobacteraceae;g__Steroidobacter;s__;	0	0	0	0	5	0	27	16	18	25	87	47	0	14	135	0	0	0	0	0	0	14	18	26	83	35	24	2	1	1
OTU_2210	k__Bacteria;p__Actinobacteriota;c__Acidimicrobiia;o__;f__;g__;s__;	0	0	0	0	0	0	0	0	0	1	5	1	0	0	0	0	0	0	0	0	0	0	0	0	10	5	3	0	0	0
OTU_2211	k__Bacteria;p__Acidobacteriota;c__Vicinamibacteria;o__Vicinamibacterales;f__;g__;s__;	0	0	0	0	0	0	0	0	0	4	7	2	0	0	0	0	0	0	0	0	0	0	0	0	2	0	0	0	0	0
OTU_2212	k__Bacteria;p__;c__;o__;f__;g__;s__;	0	0	0	0	0	0	0	0	0	12	10	8	0	0	0	0	0	0	0	0	0	1	3	0	3	3	1	0	0	0
OTU_2213	k__Bacteria;p__Proteobacteria;c__Gammaproteobacteria;o__unidentified_Gammaproteobacteria;f__unidentified_Gammaproteobacteria;g__Aquicella;s__;	0	0	0	0	0	0	0	0	0	19	12	6	1	0	0	0	0	0	0	0	0	0	0	0	9	4	3	0	0	0
OTU_2214	k__Bacteria;p__;c__;o__;f__;g__;s__;	0	0	0	0	1	0	6	0	0	7	8	2	1	1	1	0	0	0	0	0	0	1	0	0	3	7	0	0	2	0
OTU_2215	k__Bacteria;p__;c__;o__;f__;g__;s__;	0	0	0	0	0	0	0	0	0	3	2	1	0	0	0	0	0	0	0	0	0	0	0	3	6	0	2	0	0	0
OTU_2216	k__Bacteria;p__Proteobacteria;c__Gammaproteobacteria;o__Burkholderiales;f__unidentified_Burkholderiales;g__unidentified_Burkholderiales;s__metagenome;	0	0	0	0	0	0	0	0	0	2	10	2	0	0	0	0	0	0	0	0	0	0	2	0	0	0	1	0	0	0
OTU_2217	k__Bacteria;p__Acidobacteriota;c__Acidobacteriae;o__unidentified_Acidobacteriae;f__unidentified_Acidobacteriae;g__Paludibaculum;s__;	0	0	0	0	0	0	0	0	0	17	4	0	0	0	0	0	0	0	0	0	0	1	0	0	0	0	0	0	0	0
OTU_2218	k__Bacteria;p__Actinobacteriota;c__Thermoleophilia;o__Gaiellales;f__Gaiellaceae;g__Gaiella;s__;	0	0	0	0	0	0	0	0	0	5	4	5	0	0	8	1	0	0	0	0	0	1	0	1	11	2	1	0	0	0
OTU_2219	k__Bacteria;p__Proteobacteria;c__Gammaproteobacteria;o__Burkholderiales;f__Comamonadaceae;g__;s__;	0	0	0	0	1	0	0	1	0	2	3	0	0	0	0	0	0	0	0	0	0	3	1	0	0	0	0	0	0	0
OTU_222	k__Bacteria;p__Acidobacteriota;c__Vicinamibacteria;o__Vicinamibacterales;f__Vicinamibacteraceae;g__;s__;	0	0	0	0	1	0	0	0	2	34	35	35	0	35	31	0	0	0	0	0	0	16	10	11	47	20	1	2	0	0
OTU_2220	k__Bacteria;p__Proteobacteria;c__Alphaproteobacteria;o__;f__;g__;s__;	0	0	0	0	1	0	1	4	7	2	0	5	0	0	0	0	0	0	0	0	0	2	2	1	1	1	0	0	0	0
OTU_2221	k__Bacteria;p__;c__;o__;f__;g__;s__;	0	0	0	0	0	0	0	0	0	6	3	5	0	4	0	0	0	0	0	0	0	0	2	0	10	1	2	0	0	0
OTU_2222	k__Bacteria;p__Proteobacteria;c__Gammaproteobacteria;o__unidentified_Gammaproteobacteria;f__unidentified_Gammaproteobacteria;g__Aquicella;s__;	0	0	0	0	0	0	0	0	0	1	3	0	0	0	0	0	0	0	0	0	0	0	0	0	6	10	0	0	2	0
OTU_2223	k__Bacteria;p__Acidobacteriota;c__Acidobacteriae;o__Acidobacteriales;f__;g__;s__;	0	0	0	0	1	0	0	0	0	24	7	16	0	0	0	0	0	0	0	0	0	0	0	0	15	9	3	0	0	0
OTU_2224	k__Bacteria;p__Acidobacteriota;c__unidentified_Acidobacteriota;o__unidentified_Acidobacteriota;f__unidentified_Acidobacteriota;g__unidentified_Acidobacteriota;s__metagenome;	0	0	0	0	0	0	0	1	0	2	3	3	0	0	0	0	0	0	0	0	0	0	0	0	3	1	0	0	0	0
OTU_2225	k__Bacteria;p__Myxococcota;c__;o__;f__;g__;s__;	0	0	0	0	2	0	0	0	0	5	4	0	0	0	4	0	0	0	0	0	0	0	0	0	0	0	0	0	0	0
OTU_2226	k__Bacteria;p__Actinobacteria;c__unidentified_Actinobacteria;o__Micromonosporales;f__Micromonosporaceae;g__;s__;	0	0	0	0	0	0	0	0	0	7	5	5	0	0	1	0	0	0	0	0	0	5	2	0	5	0	0	0	0	0
OTU_2227	k__Bacteria;p__;c__;o__;f__;g__;s__;	0	0	0	0	0	0	0	0	0	3	5	0	0	0	0	0	0	0	0	0	0	1	0	0	4	10	3	0	0	0
OTU_2228	k__Bacteria;p__Gemmatimonadota;c__unidentified_Gemmatimonadota;o__unidentified_Gemmatimonadota;f__unidentified_Gemmatimonadota;g__unidentified_Gemmatimonadota;s__metagenome;	0	0	0	0	0	0	0	0	0	4	13	6	0	0	0	0	0	0	0	0	0	0	0	0	7	4	4	0	0	0
OTU_2229	k__Bacteria;p__Chloroflexi;c__Anaerolineae;o__;f__;g__;s__;	0	0	0	0	0	0	0	0	0	3	2	1	0	0	2	0	0	0	0	0	0	1	0	0	0	1	0	0	0	0
OTU_223	k__Bacteria;p__Verrucomicrobiota;c__Verrucomicrobiae;o__;f__;g__;s__;	0	0	0	0	7	0	127	204	62	84	62	59	8	8	8	0	0	0	0	0	0	65	0	4	113	60	25	12	3	0
OTU_2230	k__Bacteria;p__Verrucomicrobiota;c__Verrucomicrobiae;o__Chthoniobacterales;f__Chthoniobacteraceae;g__Chthoniobacter;s__;	0	0	0	0	0	0	0	1	0	4	4	1	0	0	0	0	0	0	0	0	0	1	0	0	2	4	1	0	0	0
OTU_2231	k__Bacteria;p__Acidobacteriota;c__Acidobacteriae;o__;f__;g__;s__;	0	0	0	0	0	0	0	2	1	9	6	10	0	1	2	0	0	0	0	0	0	0	0	0	21	4	1	0	0	0
OTU_2232	k__Bacteria;p__Firmicutes;c__Bacilli;o__unidentified_Bacilli;f__Thermoactinomycetaceae;g__Kroppenstedtia;s__Kroppenstedtia_eburnea;	0	0	0	0	0	0	32	13	1	1	2	3	0	0	0	0	0	0	0	0	0	0	0	0	4	2	0	0	0	0
OTU_2233	k__Bacteria;p__Actinobacteria;c__unidentified_Actinobacteria;o__Micrococcales;f__Micrococcaceae;g__Kocuria;s__;	0	0	0	0	0	0	0	0	1	9	0	1	0	1	8	0	0	0	0	0	1	0	0	4	0	5	0	2	2	1
OTU_2234	k__Bacteria;p__;c__;o__;f__;g__;s__;	0	0	0	0	0	0	11	0	4	4	0	0	0	0	0	0	0	0	0	0	0	0	0	0	1	3	0	0	0	0
OTU_2235	k__Bacteria;p__;c__;o__;f__;g__;s__;	0	0	0	0	0	0	0	0	0	3	3	2	0	0	0	0	0	0	0	0	0	0	2	0	16	2	4	0	0	0
OTU_2236	k__Bacteria;p__Acidobacteriota;c__Vicinamibacteria;o__;f__;g__;s__;	0	0	0	0	0	0	1	0	1	5	11	4	0	0	3	0	0	0	0	0	0	7	1	1	9	3	3	0	0	0
OTU_2237	k__Bacteria;p__Acidobacteriota;c__Acidobacteriae;o__Bryobacterales;f__Bryobacteraceae;g__Bryobacter;s__;	0	0	0	0	0	0	10	5	4	3	0	1	0	0	0	0	0	0	0	0	0	2	0	0	5	1	0	0	0	0
OTU_2238	k__Bacteria;p__Zixibacteria;c__;o__;f__;g__;s__;	0	0	0	0	0	0	0	0	0	6	5	7	0	0	0	0	0	0	0	0	0	0	2	0	11	1	0	0	0	0
OTU_2239	k__Bacteria;p__Acidobacteriota;c__Acidobacteriae;o__Bryobacterales;f__Bryobacteraceae;g__Bryobacter;s__;	0	0	0	0	0	0	0	0	0	6	4	0	0	0	2	0	0	0	0	0	0	1	0	0	1	0	3	0	0	0
OTU_224	k__Bacteria;p__Bacteroidota;c__Bacteroidia;o__Bacteroidales;f__Bacteroidaceae;g__Bacteroides;s__Bacteroides_vulgatus;	0	0	0	0	4	0	251	2	75	0	0	0	146	21	0	0	163	0	0	0	0	92	0	3	0	0	0	2	0	0
OTU_2240	k__Bacteria;p__Chloroflexi;c__;o__;f__;g__;s__;	0	0	0	0	0	0	0	0	0	18	8	4	0	0	0	0	0	0	0	0	0	0	0	0	5	1	0	0	0	0
OTU_2241	k__Bacteria;p__Chloroflexi;c__;o__;f__;g__;s__;	0	0	0	0	0	0	2	1	5	3	0	0	0	3	1	0	0	0	0	0	0	1	0	0	2	0	2	0	1	0
OTU_2242	k__Bacteria;p__Bacteroidota;c__Bacteroidia;o__Sphingobacteriales;f__Sphingobacteriaceae;g__Pedobacter;s__;	0	0	0	0	0	0	0	0	0	2	10	6	0	0	0	0	0	0	0	0	0	0	0	0	4	0	0	0	0	0
OTU_2243	k__Bacteria;p__Chloroflexi;c__unidentified_Chloroflexi;o__unidentified_Chloroflexi;f__unidentified_Chloroflexi;g__unidentified_Chloroflexi;s__metagenome;	0	0	0	0	0	0	10	0	6	4	15	8	0	0	3	0	0	0	0	0	0	4	2	6	7	4	1	0	0	0
OTU_2244	k__Bacteria;p__Proteobacteria;c__Alphaproteobacteria;o__Rhizobiales;f__Beijerinckiaceae;g__;s__;	0	0	0	0	0	0	0	0	0	9	8	3	0	0	0	0	0	0	0	0	0	0	0	0	5	2	1	0	0	0
OTU_2245	k__Bacteria;p__Proteobacteria;c__Gammaproteobacteria;o__unidentified_Gammaproteobacteria;f__unidentified_Gammaproteobacteria;g__Aquicella;s__;	0	0	0	0	2	0	9	3	1	1	2	4	0	0	0	0	0	0	0	0	0	0	0	0	9	0	0	0	0	0
OTU_2246	k__Bacteria;p__Proteobacteria;c__Alphaproteobacteria;o__unidentified_Alphaproteobacteria;f__Paracaedibacteraceae;g__unidentified_Paracaedibacteraceae;s__metagenome;	0	0	0	0	3	0	1	0	2	5	5	4	0	0	0	0	0	0	0	0	0	1	0	0	5	4	1	1	0	0
OTU_2247	k__Bacteria;p__Chloroflexi;c__;o__;f__;g__;s__;	0	0	0	0	0	0	0	0	0	7	3	2	0	1	1	0	0	0	0	0	0	1	0	0	5	3	0	0	0	0
OTU_2248	k__Bacteria;p__Chloroflexi;c__Chloroflexia;o__Thermomicrobiales;f__unidentified_Thermomicrobiales;g__unidentified_Thermomicrobiales;s__bacterium_Ellin6537;	0	0	0	0	0	0	5	4	4	2	0	4	0	2	0	0	0	0	0	0	0	1	0	0	0	0	0	0	1	0
OTU_2249	k__Bacteria;p__Acidobacteriota;c__Acidobacteriae;o__Solibacterales;f__Solibacteraceae;g__;s__;	0	0	0	0	0	0	1	1	0	23	3	7	2	2	1	0	0	0	0	0	0	2	0	0	1	4	1	0	0	0
OTU_225	k__Bacteria;p__Chloroflexi;c__;o__;f__;g__;s__;	0	0	0	0	19	0	41	47	242	13	16	4	2	0	0	0	0	0	0	0	0	41	9	2	6	6	11	0	6	2
OTU_2250	k__Bacteria;p__;c__;o__;f__;g__;s__;	0	0	0	0	2	0	0	1	2	7	8	0	0	0	0	0	0	0	0	0	0	5	0	0	0	1	0	0	0	0
OTU_2251	k__Bacteria;p__Chloroflexi;c__Anaerolineae;o__unidentified_Anaerolineae;f__unidentified_Anaerolineae;g__unidentified_Anaerolineae;s__metagenome;	0	0	0	0	0	0	0	0	0	5	3	0	0	0	2	0	0	0	0	0	0	0	0	0	5	0	0	0	0	0
OTU_2252	k__Bacteria;p__Firmicutes;c__Clostridia;o__unidentified_Clostridia;f__Caldicoprobacteraceae;g__Caldicoprobacter;s__anaerobic_digester_metagenome;	0	0	0	0	1	0	15	15	2	1	1	0	0	0	0	0	0	0	0	0	0	2	0	0	1	1	0	0	0	0
OTU_2253	k__Bacteria;p__Actinobacteriota;c__Acidimicrobiia;o__unidentified_Acidimicrobiia;f__unidentified_Acidimicrobiia;g__unidentified_Acidimicrobiia;s__metagenome;	0	0	0	0	0	0	1	0	3	5	2	1	0	0	0	0	0	0	0	0	0	0	0	0	5	3	2	1	2	0
[truncated: 8,524 more rows]

## Sheet: Sheet3
Table.S3 ITS Data Preprocessing Statistics and Quality Control Analysis of Disease-Resistant Cultivars of Coffea arabica
Sample_name	Raw_tags	Clean_tags	Effective_tags	Effective_ratio(%)	Effective_bases(nt)	Min_length	Max_length	Mean_length	Q20(%)	Q30(%)	GC(%)
RFRP1	77090	75604	70323	91.22	16254753	150	350	231	98.7	95.05	49.6
RFRP2	86680	84354	78678	90.77	18185809	150	350	231	98.5	94.37	49.85
RFRP3	87093	82848	77962	89.52	17952025	150	349	230	98.93	95.93	50.66
SFRP1	86530	85055	80067	92.53	18597225	150	350	232	98.48	94.52	50.34
SFRP2	86488	84691	79958	92.45	18547079	150	350	232	98.55	94.69	50.53
SFRP3	82498	81739	75739	91.81	17669014	150	350	233	98.54	94.68	50.18
RFL1	79495	75818	69910	87.94	16750767	150	350	240	98.34	94.24	51.85
RFL2	89583	86184	78606	87.75	18267907	150	350	232	98.57	94.85	49.61
RFL3	80916	79759	72330	89.39	17081603	150	350	236	98.56	94.95	49.94
SFL1	87045	85115	79687	91.55	18575252	150	350	233	98.68	95.52	49.37
SFL2	71046	67183	63178	88.93	14586356	150	350	231	98.77	95.67	49.15
SFL3	83420	79156	74847	89.72	17258062	150	350	231	97.94	92.56	49.19
RRTS1	94170	92379	84300	89.52	19580263	150	350	232	98.75	95.49	47.98
RRTS2	81288	77109	70913	87.24	16772716	150	350	237	98.15	93.2	49.67
RRTS3	82345	79238	72322	87.83	17051866	150	350	236	98.82	95.68	49.39
SRTS1	86363	84355	78625	91.04	19367482	150	350	246	98.23	93.51	49.93
SRTS2	83309	80168	74869	89.87	18364184	150	350	245	98.3	93.86	50.63
SRTS3	85528	83592	78569	91.86	19526734	150	350	249	97.87	92.19	50.87
RRS1	83495	82272	73786	88.37	17943747	150	350	243	98.53	94.62	49.89
RRS2	86405	82377	74163	85.83	18142104	150	350	245	97.75	91.84	50.36
RRS3	91813	89166	78949	85.99	19457966	150	350	246	98.11	93.18	50.09
SRS1	89962	87542	80990	90.03	20137299	150	350	249	98.21	93.75	50.13
SRS2	82976	81500	75749	91.29	18756664	150	350	248	98.34	94.05	50.54
SRS3	82243	78380	72281	87.89	17290695	150	350	239	97.93	92.46	48.67
RNRS1	87908	82001	75930	86.37	18477996	150	350	243	97.86	92.26	47.58
RNRS2	93733	89213	81167	86.59	19165934	150	350	236	98.11	92.9	47.78
RNRS3	88346	86145	78396	88.74	19136631	150	350	244	98.43	94.33	49.71
SNRS1	95416	91871	85215	89.31	21169324	150	350	248	97.93	92.99	48.55
SNRS2	78551	75585	67186	85.53	16268867	150	350	242	97.88	92.71	49.35
SNRS3	89908	86744	80763	89.83	19572531	150	350	242	97.94	92.76	47.55

## Sheet: Sheet4
Table S4 ITS-OTU Annotation Results of Disease-Resistant Cultivars of Coffea arabica
OTU	Taxonomy	RFL1	RFL2	RFL3	RFRP1	RFRP2	RFRP3	RNRS1	RNRS2	RNRS3	RRS1	RRS2	RRS3	RRTS1	RRTS2	RRTS3	SFL1	SFL2	SFL3	SFRP1	SFRP2	SFRP3	SNRS1	SNRS2	SNRS3	SRS1	SRS2	SRS3	SRTS1	SRTS2	SRTS3
OTU_1	k__Fungi;p__;c__;o__;f__;g__;s__;	2847	3578	2984	7349	7544	7993	453	476	1403	708	1075	665	2445	1192	1799	3644	2856	3685	3900	3230	2459	205	164	338	576	555	746	452	502	399
OTU_10	k__Fungi;p__Ascomycota;c__Ascomycota_class_Incertae_sedis;o__Ascomycota_order_Incertae_sedis;f__Ascomycota_family_Incertae_sedis;g__Zymoseptoria;s__Zymoseptoria_brevis;	5235	4809	4461	9897	10398	13444	630	726	1165	1605	682	632	4491	2264	3423	2393	2280	2759	6961	7242	7052	4	11	25	272	381	874	800	1312	1223
OTU_100	k__Fungi;p__Zygomycota;c__Zygomycota_class_Incertae_sedis;o__Mortierellales;f__Mortierellaceae;g__Mortierella;s__;	0	0	0	0	0	0	0	0	0	0	0	0	0	0	1	0	0	0	3	0	0	1880	327	804	0	0	0	5	0	0
OTU_1000	k__Fungi;p__Ascomycota;c__Dothideomycetes;o__Capnodiales;f__;g__;s__;	33	81	47	19	14	9	1	2	3	25	3	6	62	44	32	42	43	49	163	193	127	0	0	0	5	14	13	15	37	12
OTU_1001	k__Fungi;p__Ascomycota;c__Pezizomycetes;o__Pezizales;f__Pyronemataceae;g__Sphaerosporella;s__Sphaerosporella_sp;	0	0	0	0	0	0	0	0	0	0	0	0	0	0	0	0	0	0	0	0	0	54	23	31	0	0	0	0	0	0
OTU_1002	k__Fungi;p__Ascomycota;c__Dothideomycetes;o__Capnodiales;f__Mycosphaerellaceae;g__Ramularia;s__;	0	0	1	0	0	0	0	0	0	0	0	0	1	1	0	1	0	4	0	0	2	36	0	3	0	0	0	0	0	0
OTU_1003	k__Fungi;p__Ascomycota;c__Leotiomycetes;o__Helotiales;f__Sclerotiniaceae;g__;s__;	6	7	6	0	5	1	0	2	1	3	3	1	9	6	21	14	9	9	3	0	15	8	5	3	2	1	3	0	0	10
OTU_1004	k__Fungi;p__Ascomycota;c__Leotiomycetes;o__Helotiales;f__;g__;s__;	0	0	0	0	0	0	0	0	0	0	0	0	0	0	0	0	0	0	0	0	0	18	7	18	0	0	0	0	0	0
OTU_1005	k__Fungi;p__Basidiomycota;c__Tremellomycetes;o__Filobasidiales;f__Filobasidiaceae;g__Cryptococcus;s__Cryptococcus_terreus;	0	0	0	0	0	0	0	0	0	0	0	0	0	0	0	0	0	0	0	0	0	71	21	22	0	0	0	0	0	0
OTU_1006	k__Fungi;p__;c__;o__;f__;g__;s__;	0	0	0	0	0	0	0	0	0	0	0	0	0	0	0	0	0	0	0	0	0	14	9	10	0	0	0	0	0	0
OTU_1007	k__Fungi;p__Ascomycota;c__Sordariomycetes;o__Sordariales;f__Lasiosphaeriaceae;g__Apodus;s__Apodus_sp;	0	0	0	0	0	0	0	0	0	0	0	0	0	0	0	0	0	0	0	0	0	18	0	86	0	0	0	0	0	0
OTU_1008	k__Fungi;p__;c__;o__;f__;g__;s__;	0	0	0	0	0	0	0	0	0	0	0	0	0	0	0	0	0	0	0	0	0	2	2	27	0	0	0	0	0	0
OTU_1009	k__Fungi;p__Ascomycota;c__Sordariomycetes;o__Sordariales;f__Lasiosphaeriaceae;g__unclassified_Lasiosphaeriaceae;s__Lasiosphaeriaceae_sp;	0	0	0	0	0	0	0	0	0	0	0	0	0	0	0	0	0	0	0	0	0	17	0	36	0	0	0	0	0	0
OTU_101	k__Fungi;p__;c__;o__;f__;g__;s__;	8	42	26	78	14	29	627	150	209	107	227	115	234	7	51	4	1	0	1	0	4	15	167	30	50	39	58	53	40	42
OTU_1010	k__Fungi;p__Glomeromycota;c__Glomeromycetes;o__Glomerales;f__Glomeraceae;g__Rhizophagus;s__;	0	1	0	0	0	0	0	1	0	0	0	0	0	0	0	1	0	0	0	0	0	7	16	2	0	0	0	0	0	0
OTU_1011	k__Fungi;p__;c__;o__;f__;g__;s__;	0	0	0	0	0	0	0	0	0	0	0	0	0	0	0	0	0	0	0	0	0	41	12	21	0	0	0	0	0	0
OTU_1012	k__Fungi;p__Ascomycota;c__Dothideomycetes;o__Dothideales;f__Dothioraceae;g__Kabatiella;s__Kabatiella_sp;	0	0	0	0	0	0	1	0	3	0	0	0	0	1	0	0	0	0	0	0	0	4	27	16	0	3	0	0	0	0
OTU_1013	k__Fungi;p__Ascomycota;c__Sordariomycetes;o__Hypocreales;f__Nectriaceae;g__Fusicolla;s__Fusicolla_violacea;	0	0	0	0	0	1	0	0	4	0	0	0	0	0	4	0	0	0	0	0	0	12	7	11	0	0	0	0	1	1
OTU_1014	k__Fungi;p__;c__;o__;f__;g__;s__;	0	0	0	0	0	0	0	0	0	0	0	0	0	0	0	0	0	0	0	0	0	39	5	4	0	0	0	1	0	0
OTU_1015	k__Fungi;p__Ascomycota;c__;o__;f__;g__;s__;	0	0	0	0	0	0	0	0	0	0	0	0	0	0	0	0	0	0	0	0	0	32	12	25	0	0	0	0	0	0
OTU_1016	k__Fungi;p__;c__;o__;f__;g__;s__;	6	0	1	0	1	0	0	0	0	1	0	0	3	2	1	1	4	1	3	9	0	0	0	0	0	0	1	0	1	0
OTU_1017	k__Fungi;p__Ascomycota;c__Dothideomycetes;o__Capnodiales;f__Mycosphaerellaceae;g__;s__;	5	1	0	0	0	0	0	0	0	0	0	0	0	1	2	0	0	0	2	0	1	0	0	0	0	0	0	0	0	0
OTU_1018	k__Fungi;p__Ascomycota;c__Dothideomycetes;o__unclassified_Dothideomycetes;f__unclassified_Dothideomycetes;g__unclassified_Dothideomycetes;s__Dothideomycetes_sp_1_TMS_2011;	11	0	1	0	0	0	0	0	0	27	0	0	6	0	1	1	0	0	0	0	1	0	0	0	0	0	0	0	0	0
OTU_1019	k__Fungi;p__Ascomycota;c__Dothideomycetes;o__Capnodiales;f__Davidiellaceae;g__;s__;	3	0	0	0	0	0	0	0	0	4	0	0	1	1	2	1	4	4	0	0	0	0	0	0	0	0	0	0	1	0
OTU_102	k__Fungi;p__Glomeromycota;c__Glomeromycetes;o__Diversisporales;f__;g__;s__;	0	0	0	0	0	0	0	0	0	0	0	0	0	0	0	0	0	0	0	0	0	97	21	2009	0	0	0	0	0	0
OTU_1020	k__Fungi;p__Ascomycota;c__;o__;f__;g__;s__;	11	16	11	0	0	0	0	0	0	0	3	2	9	6	2	7	8	16	0	1	2	0	0	0	3	5	2	0	0	0
OTU_1021	k__Fungi;p__Ascomycota;c__Ascomycota_class_Incertae_sedis;o__Ascomycota_order_Incertae_sedis;f__Ascomycota_family_Incertae_sedis;g__Collembolispora;s__Collembolispora_barbata;	0	0	0	0	0	0	1	6	2	2	2	3	0	0	0	1	0	0	2	0	1	16	8	2	3	0	1	12	5	17
OTU_1022	k__Fungi;p__Ascomycota;c__;o__;f__;g__;s__;	0	0	0	0	0	0	0	0	0	0	0	0	0	0	0	0	0	0	0	0	0	12	7	40	0	0	0	0	0	0
OTU_1023	k__Fungi;p__Ascomycota;c__Sordariomycetes;o__;f__;g__;s__;	0	0	0	0	0	0	0	0	0	0	0	2	0	0	0	0	0	0	0	0	0	2	1	78	0	7	0	0	0	0
OTU_1024	k__Fungi;p__Zygomycota;c__Zygomycota_class_Incertae_sedis;o__Mortierellales;f__Mortierellaceae;g__Mortierella;s__Mortierella_chienii;	0	0	0	0	0	0	0	0	0	0	0	0	0	0	0	0	0	0	0	0	0	0	63	0	0	0	0	0	0	0
OTU_1025	k__Fungi;p__;c__;o__;f__;g__;s__;	0	0	0	0	0	0	0	0	0	0	0	0	0	0	0	0	0	0	0	0	0	42	17	32	0	0	0	0	0	0
OTU_1026	k__Fungi;p__;c__;o__;f__;g__;s__;	2	4	1	2	0	0	0	0	0	0	0	0	8	0	0	2	1	0	5	0	0	0	0	0	4	2	3	1	0	0
OTU_1027	k__Fungi;p__;c__;o__;f__;g__;s__;	0	9	0	0	0	0	1	1	1	2	14	5	0	0	0	2	0	0	0	0	1	1	2	1	5	2	4	5	0	1
OTU_1028	k__Fungi;p__;c__;o__;f__;g__;s__;	8	10	8	0	0	0	0	0	0	3	0	2	8	5	3	3	6	10	5	2	3	0	0	0	0	1	0	0	0	0
OTU_1029	k__Fungi;p__;c__;o__;f__;g__;s__;	0	0	0	0	1	3	1	9	7	0	0	0	0	1	1	0	0	0	0	0	0	0	0	0	1	0	1	1	4	1
OTU_103	k__Fungi;p__Basidiomycota;c__Microbotryomycetes;o__Sporidiobolales;f__Sporidiobolales_family_Incertae_sedis;g__Sporobolomyces;s__Sporobolomyces_oryzicola;	115	132	140	27	21	37	13	1	32	74	8	8	242	92	127	294	221	259	86	83	120	7	0	3	65	77	181	14	2	5
OTU_1030	k__Fungi;p__Basidiomycota;c__Agaricomycetes;o__Cantharellales;f__Ceratobasidiaceae;g__Thanatephorus;s__Thanatephorus_sp;	0	0	0	0	0	0	0	0	0	0	0	0	0	0	0	0	0	0	0	0	0	31	14	17	0	0	0	0	0	0
OTU_1031	k__Fungi;p__Ascomycota;c__Ascomycota_class_Incertae_sedis;o__Ascomycota_order_Incertae_sedis;f__Ascomycota_family_Incertae_sedis;g__Scolecobasidium;s__Scolecobasidium_sp_2_14p;	0	0	0	2	0	3	16	2	7	0	2	1	6	0	0	0	0	0	0	0	0	0	0	0	1	0	1	0	0	0
OTU_1032	k__Fungi;p__;c__;o__;f__;g__;s__;	2	2	9	0	1	0	0	0	0	1	0	0	1	1	1	2	17	1	0	1	0	0	0	0	0	4	0	0	0	0
OTU_1033	k__Fungi;p__;c__;o__;f__;g__;s__;	1	6	0	0	0	0	0	0	0	0	1	0	1	0	1	0	1	6	0	0	0	0	0	0	0	0	0	0	0	0
OTU_1034	k__Fungi;p__Ascomycota;c__;o__;f__;g__;s__;	0	5	0	1	0	0	1	1	0	0	0	0	3	0	0	5	2	10	0	0	0	0	0	0	0	2	7	0	0	0
OTU_1035	k__Fungi;p__;c__;o__;f__;g__;s__;	0	0	0	0	0	0	0	0	0	0	0	0	0	0	0	0	0	0	1	0	0	69	4	26	0	0	0	0	0	0
OTU_1036	k__Fungi;p__;c__;o__;f__;g__;s__;	2	2	1	2	4	0	0	0	0	0	0	0	5	0	1	1	4	3	0	1	0	0	0	0	0	0	0	0	0	0
OTU_1037	k__Fungi;p__;c__;o__;f__;g__;s__;	1	5	4	3	2	1	0	0	0	1	0	0	6	3	3	2	1	4	9	0	0	0	0	0	0	1	4	2	0	1
OTU_1038	k__Fungi;p__Ascomycota;c__Eurotiomycetes;o__Chaetothyriales;f__Herpotrichiellaceae;g__Exophiala;s__;	0	0	0	8	0	0	18	7	7	1	0	1	6	0	3	1	5	0	0	0	0	0	0	4	5	13	5	1	3	1
OTU_1039	k__Fungi;p__;c__;o__;f__;g__;s__;	0	0	0	4	1	0	10	1	1	0	0	0	10	0	0	0	0	0	0	0	0	0	0	0	3	1	0	0	0	0
OTU_104	k__Fungi;p__;c__;o__;f__;g__;s__;	7	44	13	89	32	75	467	236	408	155	149	119	237	48	77	51	21	7	0	3	0	82	74	34	179	149	111	54	47	62
OTU_1040	k__Fungi;p__;c__;o__;f__;g__;s__;	0	0	1	4	0	6	11	1	30	0	2	1	4	0	9	0	0	0	0	0	0	5	1	0	0	1	2	2	2	0
OTU_1041	k__Fungi;p__;c__;o__;f__;g__;s__;	0	0	0	6	4	0	5	2	5	1	2	0	9	1	1	0	0	0	0	0	0	0	0	0	0	1	1	1	1	0
OTU_1042	k__Fungi;p__Ascomycota;c__Dothideomycetes;o__Capnodiales;f__;g__;s__;	8	9	14	1	2	0	0	0	0	6	0	2	6	6	2	2	8	10	1	2	25	0	0	0	0	1	4	0	0	5
OTU_1043	k__Fungi;p__Ascomycota;c__Eurotiomycetes;o__Chaetothyriales;f__;g__;s__;	3	11	13	0	0	0	0	0	0	0	1	1	12	2	11	16	18	18	3	6	7	0	0	0	0	3	12	0	0	0
OTU_1044	k__Fungi;p__Ascomycota;c__Sordariomycetes;o__Hypocreales;f__Clavicipitaceae;g__Villosiclava;s__Villosiclava_virens;	6	0	0	0	0	0	0	0	0	6	1	0	1	0	2	0	2	0	1	0	0	0	0	0	0	2	0	0	0	0
OTU_1045	k__Fungi;p__Ascomycota;c__;o__;f__;g__;s__;	0	0	0	1	5	0	13	6	0	0	3	3	6	5	1	0	0	0	0	0	0	0	5	0	3	1	2	2	2	3
OTU_1046	k__Fungi;p__Ascomycota;c__Dothideomycetes;o__Capnodiales;f__Capnodiaceae;g__Scorias;s__Scorias_spongiosa;	1	1	7	1	5	6	2	3	1	12	0	0	1	0	6	0	0	0	1	0	3	1	0	21	0	0	2	0	0	1
OTU_1047	k__Fungi;p__;c__;o__;f__;g__;s__;	0	0	0	6	4	3	0	0	0	0	0	0	0	0	0	1	18	0	0	0	0	0	0	0	2	20	0	0	0	0
OTU_1048	k__Fungi;p__Ascomycota;c__Eurotiomycetes;o__Chaetothyriales;f__Herpotrichiellaceae;g__Phialophora;s__Phialophora_livistonae;	2	0	3	0	5	0	0	0	0	2	0	0	3	0	0	0	0	2	0	0	0	0	0	0	0	0	0	0	0	0
OTU_1049	k__Fungi;p__;c__;o__;f__;g__;s__;	0	0	0	7	0	0	19	5	1	1	1	1	22	0	0	0	1	0	0	0	0	0	0	0	4	0	3	1	0	0
OTU_105	k__Fungi;p__Ascomycota;c__Dothideomycetes;o__Pleosporales;f__;g__;s__;	49	51	77	172	28	263	398	81	663	150	50	103	324	45	345	50	28	31	45	22	30	1	3	4	39	54	110	55	59	45
OTU_1050	k__Fungi;p__;c__;o__;f__;g__;s__;	0	0	0	6	0	1	7	0	2	0	0	2	11	0	4	0	0	0	0	0	0	0	0	0	3	2	1	2	1	1
OTU_1051	k__Fungi;p__;c__;o__;f__;g__;s__;	0	0	5	0	1	0	1	3	0	6	2	7	0	0	1	0	1	0	0	0	0	2	0	0	0	0	0	1	1	0
OTU_1052	k__Fungi;p__;c__;o__;f__;g__;s__;	2	3	3	8	4	4	0	0	0	0	0	0	2	3	1	2	5	6	0	1	10	1	0	1	0	0	0	3	3	1
OTU_1053	k__Fungi;p__Ascomycota;c__Leotiomycetes;o__Helotiales;f__Helotiales_family_Incertae_sedis;g__Trimmatostroma;s__Trimmatostroma_cordae;	3	7	8	0	0	0	0	0	0	2	0	0	2	2	4	12	0	4	1	2	4	1	0	0	0	0	4	0	0	0
OTU_1054	k__Fungi;p__Ascomycota;c__Sordariomycetes;o__Sordariomycetes_order_Incertae_sedis;f__Plectosphaerellaceae;g__;s__;	0	0	0	5	0	1	53	4	8	6	2	0	7	0	2	0	0	0	0	1	0	0	0	0	1	0	6	4	1	3
OTU_1055	k__Fungi;p__;c__;o__;f__;g__;s__;	4	2	1	1	1	0	0	0	0	9	0	0	0	1	0	3	4	2	1	0	1	0	0	0	0	0	2	0	0	0
OTU_1056	k__Fungi;p__Ascomycota;c__;o__;f__;g__;s__;	29	19	9	15	8	3	1	0	1	24	1	3	5	0	10	4	19	7	4	0	1	0	0	0	0	20	0	0	1	0
OTU_1057	k__Fungi;p__;c__;o__;f__;g__;s__;	1	0	0	2	4	1	1	0	0	0	0	0	0	0	1	2	0	2	2	0	2	3	2	0	0	0	0	0	2	0
OTU_1058	k__Fungi;p__;c__;o__;f__;g__;s__;	1	0	0	11	49	29	1	7	2	0	0	0	1	11	6	0	0	0	0	0	0	0	0	0	0	0	0	0	0	0
OTU_1059	k__Fungi;p__Ascomycota;c__Sordariomycetes;o__Hypocreales;f__Hypocreales_family_Incertae_sedis;g__;s__;	3	2	5	4	0	0	4	4	1	1	10	21	8	0	0	0	0	0	0	3	1	0	0	0	3	3	3	1	2	1
OTU_106	k__Fungi;p__Ascomycota;c__;o__;f__;g__;s__;	0	6	3	415	28	2	2643	317	143	180	96	93	922	40	2	0	1	1	0	3	2	0	0	0	107	104	126	113	125	101
OTU_1060	k__Fungi;p__;c__;o__;f__;g__;s__;	31	32	25	172	47	53	2	2	2	3	2	4	34	18	21	45	51	73	25	10	10	0	1	1	3	9	10	0	1	2
OTU_1061	k__Fungi;p__Ascomycota;c__Lecanoromycetes;o__Lecanorales;f__Ramalinaceae;g__Bacidina;s__;	0	0	0	4	6	4	1	2	0	0	0	0	5	1	0	0	0	0	0	1	0	0	0	0	0	0	0	0	0	0
OTU_1062	k__Fungi;p__Ascomycota;c__Dothideomycetes;o__Capnodiales;f__Mycosphaerellaceae;g__Mycosphaerella;s__Mycosphaerella_sp;	2	3	9	1	2	1	0	0	0	2	0	2	2	2	2	1	1	1	6	4	24	0	0	0	0	0	1	1	0	0
OTU_1063	k__Fungi;p__;c__;o__;f__;g__;s__;	1	0	0	0	0	2	1	0	2	1	0	0	1	0	4	3	0	0	0	0	0	0	1	0	3	3	1	0	0	1
OTU_1064	k__Fungi;p__Ascomycota;c__Sordariomycetes;o__Hypocreales;f__;g__;s__;	0	7	4	1	4	0	9	8	2	14	23	19	2	7	3	0	0	1	0	1	0	0	0	0	0	3	4	3	0	2
OTU_1065	k__Fungi;p__Ascomycota;c__Sordariomycetes;o__;f__;g__;s__;	0	0	0	0	0	4	0	0	11	2	0	0	0	0	3	0	0	0	0	0	0	0	0	7	2	0	1	0	0	0
OTU_1066	k__Fungi;p__Ascomycota;c__Sordariomycetes;o__Hypocreales;f__;g__;s__;	2	1	0	25	2	1	4	0	0	2	0	0	9	0	0	2	0	0	1	0	6	0	0	0	1	0	0	0	0	7
OTU_1067	k__Fungi;p__Ascomycota;c__Eurotiomycetes;o__Chaetothyriales;f__Chaetothyriales_family_Incertae_sedis;g__Strelitziana;s__Strelitziana_albiziae;	2	8	2	5	7	6	0	0	0	1	0	0	2	3	2	3	3	3	1	3	2	0	0	0	0	0	0	0	0	1
OTU_1068	k__Fungi;p__;c__;o__;f__;g__;s__;	0	0	2	0	1	0	0	3	1	0	0	2	0	0	0	0	0	0	0	0	0	3	2	3	0	2	0	1	2	1
OTU_1069	k__Fungi;p__Basidiomycota;c__Tremellomycetes;o__Tremellales;f__Tremellales_family_Incertae_sedis;g__Bulleribasidium;s__Bulleribasidium_oberjochense;	31	34	18	2	8	25	4	1	7	25	5	6	36	12	41	43	59	21	16	45	11	0	0	1	6	10	23	1	20	0
OTU_107	k__Fungi;p__Ascomycota;c__;o__;f__;g__;s__;	57	273	127	246	200	299	56	39	54	138	169	97	156	72	93	173	128	96	110	63	244	1	1	1	73	54	60	64	59	162
OTU_1070	k__Fungi;p__Ascomycota;c__Sordariomycetes;o__Sordariales;f__Chaetomiaceae;g__;s__;	0	0	2	0	2	4	11	45	39	15	5	19	2	2	5	6	3	0	0	0	0	25	10	59	12	9	9	7	9	5
OTU_1071	k__Fungi;p__Ascomycota;c__Dothideomycetes;o__Capnodiales;f__;g__;s__;	0	0	0	0	25	0	0	1	0	0	0	0	1	7	0	0	0	0	0	1	0	0	0	0	0	0	0	0	0	0
OTU_1072	k__Fungi;p__Ascomycota;c__Eurotiomycetes;o__Chaetothyriales;f__;g__;s__;	0	3	0	0	1	3	0	0	0	0	0	0	1	2	0	0	1	0	1	4	6	0	0	0	0	0	0	0	1	0
OTU_1073	k__Fungi;p__Ascomycota;c__;o__;f__;g__;s__;	0	0	0	2	1	0	7	12	14	1	1	2	1	3	6	0	0	0	0	0	0	0	0	0	0	1	0	4	2	0
OTU_1074	k__Fungi;p__Ascomycota;c__Sordariomycetes;o__Hypocreales;f__Bionectriaceae;g__;s__;	0	0	0	0	8	0	0	34	7	1	6	6	0	6	0	0	0	0	0	3	0	12	3	1	7	1	2	0	4	3
OTU_1075	k__Fungi;p__;c__;o__;f__;g__;s__;	0	0	0	1	0	0	1	0	10	1	0	0	1	0	2	0	0	0	0	0	0	0	10	0	0	0	0	0	0	0
OTU_1076	k__Fungi;p__;c__;o__;f__;g__;s__;	0	1	0	22	0	2	251	13	21	12	11	4	71	0	4	0	0	0	0	0	0	0	0	0	11	9	25	20	7	14
OTU_1077	k__Fungi;p__;c__;o__;f__;g__;s__;	0	0	1	0	0	1	1	15	4	2	1	0	0	0	0	0	0	0	1	0	0	0	0	0	0	0	0	2	0	1
OTU_1078	k__Fungi;p__;c__;o__;f__;g__;s__;	0	0	0	2	0	0	2	2	3	3	3	2	0	0	3	0	0	0	0	0	0	0	0	0	1	0	0	0	1	4
OTU_1079	k__Fungi;p__;c__;o__;f__;g__;s__;	0	0	0	0	0	0	0	0	0	0	0	0	0	0	7	0	0	0	0	0	0	10	2	2	0	0	0	0	0	0
OTU_108	k__Fungi;p__Ascomycota;c__Eurotiomycetes;o__Eurotiales;f__Trichocomaceae;g__Aspergillus;s__Aspergillus_cibarius;	23	38	46	227	177	186	22	21	15	67	23	70	70	25	49	37	959	20	25	371	19	0	0	1	11	620	8	12	84	10
OTU_1080	k__Fungi;p__;c__;o__;f__;g__;s__;	0	4	0	2	0	2	10	6	26	1	9	2	1	1	14	0	0	0	0	0	0	0	0	0	6	0	0	0	0	1
OTU_1081	k__Fungi;p__;c__;o__;f__;g__;s__;	0	0	0	0	0	0	0	1	0	9	1	3	0	0	1	0	0	0	1	0	0	0	0	0	0	0	1	1	0	1
OTU_1082	k__Fungi;p__Ascomycota;c__Dothideomycetes;o__Capnodiales;f__Mycosphaerellaceae;g__Uwebraunia;s__Uwebraunia_musae;	7	5	2	0	0	1	0	0	0	3	1	0	5	0	1	3	1	5	1	3	3	0	0	1	3	0	3	0	0	0
OTU_1083	k__Fungi;p__Ascomycota;c__Sordariomycetes;o__;f__;g__;s__;	0	0	0	0	0	0	2	2	2	2	1	0	0	0	0	10	0	0	2	0	0	0	0	5	30	0	2	0	0	5
OTU_1084	k__Fungi;p__Ascomycota;c__;o__;f__;g__;s__;	0	7	0	2	3	0	12	21	10	3	33	4	5	3	2	7	0	0	0	0	0	0	0	2	19	5	0	5	5	0
OTU_1085	k__Fungi;p__Glomeromycota;c__Glomeromycetes;o__Archaeosporales;f__Ambisporaceae;g__Ambispora;s__Ambispora_callosa;	0	5	6	0	0	0	2	5	2	2	13	24	0	0	0	0	0	0	0	0	0	0	0	0	1	0	0	1	3	0
OTU_1086	k__Fungi;p__;c__;o__;f__;g__;s__;	0	0	0	1	4	0	0	4	3	0	1	0	2	3	1	0	0	0	0	0	0	0	0	1	2	1	1	0	1	0
OTU_1087	k__Fungi;p__Ascomycota;c__;o__;f__;g__;s__;	7	1	1	3	0	7	0	0	2	4	2	3	3	0	2	3	1	0	1	5	7	0	0	0	1	2	2	0	2	3
OTU_1088	k__Fungi;p__Ascomycota;c__Sordariomycetes;o__Sordariales;f__;g__;s__;	0	0	0	0	0	1	0	0	10	2	2	2	0	0	5	0	0	0	0	0	0	2	0	1	1	1	0	1	1	1
OTU_1089	k__Fungi;p__;c__;o__;f__;g__;s__;	0	0	0	0	1	0	2	15	5	3	1	0	0	2	0	5	1	5	0	0	0	0	0	0	35	9	61	3	0	3
OTU_109	k__Fungi;p__;c__;o__;f__;g__;s__;	5	33	90	135	197	87	747	1529	503	306	222	421	257	162	109	36	19	2	0	3	3	29	179	46	154	172	203	127	108	110
OTU_1090	k__Fungi;p__Ascomycota;c__Dothideomycetes;o__Pleosporales;f__Pleosporales_family_Incertae_sedis;g__Periconia;s__;	0	0	0	0	0	0	1	2	0	1	0	0	0	0	0	0	2	0	0	0	1	13	4	7	1	3	1	2	0	1
OTU_1091	k__Fungi;p__;c__;o__;f__;g__;s__;	0	0	0	0	0	0	0	0	0	0	0	0	1	1	0	0	0	1	3	0	0	40	0	0	0	0	0	0	0	0
OTU_1092	k__Fungi;p__;c__;o__;f__;g__;s__;	0	0	0	0	0	0	0	2	0	0	3	1	0	0	0	3	0	2	0	0	0	5	0	1	3	9	4	5	3	2
OTU_1093	k__Fungi;p__Ascomycota;c__Eurotiomycetes;o__Chaetothyriales;f__Chaetothyriales_family_Incertae_sedis;g__Strelitziana;s__Strelitziana_africana;	6	1	2	4	1	3	0	0	0	3	0	0	1	0	1	1	3	2	9	5	1	0	0	0	0	0	0	0	1	0
OTU_1094	k__Fungi;p__Ascomycota;c__Sordariomycetes;o__Hypocreales;f__Bionectriaceae;g__;s__;	0	0	0	0	0	0	1	0	1	1	0	2	0	0	1	0	0	4	0	0	0	9	1	18	1	0	7	1	1	2
OTU_1095	k__Fungi;p__Ascomycota;c__Dothideomycetes;o__Capnodiales;f__;g__;s__;	0	5	3	6	0	2	2	0	0	1	3	0	7	0	1	5	5	2	9	2	1	0	0	0	2	0	0	0	0	0
OTU_1096	k__Fungi;p__Ascomycota;c__;o__;f__;g__;s__;	0	0	0	0	0	0	4	1	0	0	0	0	1	0	0	1	0	0	0	0	0	0	0	3	2	2	3	0	0	0
OTU_1097	k__Fungi;p__Ascomycota;c__Sordariomycetes;o__Hypocreales;f__Clavicipitaceae;g__Conoideocrella;s__Conoideocrella_tenuis;	0	4	1	0	0	0	0	0	0	0	0	0	1	3	4	4	2	1	27	0	1	0	0	0	0	0	0	2	0	0
OTU_1098	k__Fungi;p__Basidiomycota;c__Agaricomycetes;o__Polyporales;f__Ganodermataceae;g__Ganoderma;s__Ganoderma_fornicatum;	0	1	0	2	1	0	4	4	1	1	0	0	7	0	1	1	0	1	0	0	0	5	1	0	0	1	0	3	0	5
OTU_1099	k__Fungi;p__Glomeromycota;c__Glomeromycetes;o__Archaeosporales;f__Ambisporaceae;g__Ambispora;s__Ambispora_callosa;	0	4	9	0	0	0	1	7	5	4	11	17	0	0	0	1	0	1	1	0	0	0	0	0	1	2	3	7	2	1
OTU_11	k__Fungi;p__Ascomycota;c__Eurotiomycetes;o__Chaetothyriales;f__Herpotrichiellaceae;g__Rhinocladiella;s__Rhinocladiella_sp_EXP0525F;	2556	1702	1545	1624	1613	4036	101	117	349	703	156	174	1160	595	1119	953	840	834	2571	2033	1753	0	0	4	100	113	178	274	246	185
OTU_110	k__Fungi;p__Ascomycota;c__Eurotiomycetes;o__Eurotiales;f__Trichocomaceae;g__Aspergillus;s__Aspergillus_penicillioides;	14	93	133	12	1	15	78	50	188	641	744	1161	20	1	27	10	5	0	0	1	0	3	12	0	64	66	75	47	37	34
OTU_1100	k__Fungi;p__;c__;o__;f__;g__;s__;	2	3	6	0	0	0	0	0	1	2	0	2	9	5	4	7	6	9	6	1	6	0	0	0	5	3	15	8	0	0
OTU_1101	k__Fungi;p__Ascomycota;c__;o__;f__;g__;s__;	0	0	3	0	1	0	0	1	3	2	3	6	2	0	3	6	3	2	5	0	0	0	0	0	2	0	2	1	0	0
OTU_1102	k__Fungi;p__;c__;o__;f__;g__;s__;	1	1	3	0	0	0	0	0	0	0	0	1	4	2	1	0	1	0	2	22	4	0	0	0	0	0	0	0	2	1
OTU_1103	k__Fungi;p__Basidiomycota;c__Tremellomycetes;o__Tremellales;f__Tremellales_family_Incertae_sedis;g__Cryptococcus;s__;	2	5	4	0	1	1	0	0	0	0	0	0	1	3	1	4	6	8	13	0	0	0	0	0	0	2	1	5	0	0
OTU_1104	k__Fungi;p__Ascomycota;c__Dothideomycetes;o__Capnodiales;f__;g__;s__;	9	6	5	6	0	1	0	0	0	5	1	1	9	0	4	6	2	2	6	4	6	0	0	0	0	0	0	3	0	0
OTU_1105	k__Fungi;p__Ascomycota;c__;o__;f__;g__;s__;	29	36	36	1	10	1	0	0	0	13	3	3	36	23	13	67	39	46	20	26	27	0	0	0	9	6	17	3	3	5
OTU_1106	k__Fungi;p__Ascomycota;c__Sordariomycetes;o__;f__;g__;s__;	0	0	0	0	0	0	1	0	1	4	0	1	1	0	0	4	3	0	0	0	0	0	0	0	13	13	4	2	1	0
OTU_1107	k__Fungi;p__Basidiomycota;c__Agaricomycetes;o__Cantharellales;f__;g__;s__;	1	2	3	0	0	0	0	0	0	0	0	0	0	1	0	1	0	2	30	1	5	0	0	0	0	0	0	3	0	0
OTU_1108	k__Fungi;p__;c__;o__;f__;g__;s__;	3	0	1	0	0	0	0	0	0	0	0	0	2	0	3	0	3	0	17	22	3	0	0	0	0	0	0	5	5	0
OTU_1109	k__Fungi;p__Ascomycota;c__;o__;f__;g__;s__;	0	0	4	3	3	3	28	20	9	1	9	15	6	2	2	2	2	6	1	1	0	6	2	8	2	10	6	10	8	6
OTU_111	k__Fungi;p__Ascomycota;c__Dothideomycetes;o__Capnodiales;f__Teratosphaeriaceae;g__;s__;	34	43	43	183	252	46	11	17	9	14	7	2	100	37	21	36	127	66	329	116	184	4	0	0	7	42	21	36	19	19
OTU_1110	k__Fungi;p__;c__;o__;f__;g__;s__;	4	1	1	2	0	0	0	0	5	6	1	0	0	0	3	0	0	0	1	0	6	0	0	0	0	0	0	0	0	2
OTU_1111	k__Fungi;p__Basidiomycota;c__;o__;f__;g__;s__;	8	6	3	5	0	0	5	2	0	13	0	0	4	1	1	4	2	3	1	1	3	0	0	0	1	0	2	0	0	1
OTU_1112	k__Fungi;p__Ascomycota;c__Sordariomycetes;o__Hypocreales;f__Hypocreales_family_Incertae_sedis;g__Acremonium;s__Acremonium_rutilum;	0	0	0	0	0	0	0	0	0	0	0	0	0	0	0	0	0	0	2	0	1	14	0	0	0	0	1	0	0	0
OTU_1113	k__Fungi;p__Ascomycota;c__Dothideomycetes;o__Capnodiales;f__Mycosphaerellaceae;g__Zasmidium;s__Zasmidium_syzygii;	5	2	1	0	1	0	0	0	0	0	0	0	4	1	0	5	0	3	3	24	0	0	0	0	0	0	1	0	3	0
OTU_1114	k__Fungi;p__Ascomycota;c__;o__;f__;g__;s__;	0	1	2	0	0	0	0	0	0	0	0	0	3	0	2	9	3	1	10	1	2	0	0	0	5	0	0	4	0	0
OTU_1115	k__Fungi;p__Ascomycota;c__Dothideomycetes;o__Pleosporales;f__Lophiostomataceae;g__;s__;	2	2	8	0	0	0	0	0	0	0	0	1	4	3	0	4	0	5	0	0	4	0	0	0	1	0	1	0	0	0
OTU_1116	k__Fungi;p__Ascomycota;c__Dothideomycetes;o__Capnodiales;f__Mycosphaerellaceae;g__;s__;	2	2	1	0	0	1	0	0	0	3	0	0	4	0	1	2	2	2	3	1	3	0	0	0	0	0	0	0	0	0
OTU_1117	k__Fungi;p__;c__;o__;f__;g__;s__;	18	2	0	0	0	0	0	0	0	1	0	0	0	1	0	2	0	1	0	0	1	0	0	0	0	0	0	0	0	0
OTU_1118	k__Fungi;p__Ascomycota;c__Eurotiomycetes;o__Eurotiales;f__Trichocomaceae;g__Aspergillus;s__;	0	3	7	0	0	0	0	5	0	4	10	18	3	3	0	5	2	0	0	1	2	0	0	4	0	2	1	2	4	0
OTU_1119	k__Fungi;p__Ascomycota;c__Dothideomycetes;o__;f__;g__;s__;	0	1	0	0	0	2	2	1	11	3	3	0	0	0	4	1	0	0	0	0	1	0	0	2	3	0	0	0	0	2
OTU_112	k__Fungi;p__;c__;o__;f__;g__;s__;	5	69	64	37	18	7	288	67	129	307	363	458	95	55	64	10	1	6	2	3	4	13	4	19	31	48	49	27	33	34
OTU_1120	k__Fungi;p__Ascomycota;c__;o__;f__;g__;s__;	1	8	7	0	0	0	2	1	5	6	7	5	5	0	1	4	7	0	0	1	2	1	1	3	8	4	2	1	1	1
OTU_1121	k__Fungi;p__;c__;o__;f__;g__;s__;	1	4	6	0	0	1	0	0	0	0	0	4	2	3	3	0	1	1	1	12	0	0	0	0	0	0	1	0	1	0
OTU_1122	k__Fungi;p__Ascomycota;c__Dothideomycetes;o__;f__;g__;s__;	0	2	1	0	0	0	0	0	0	0	0	0	1	1	0	1	4	0	2	0	1	0	0	0	0	2	2	0	0	0
OTU_1123	k__Fungi;p__;c__;o__;f__;g__;s__;	11	27	28	2	0	0	0	0	0	2	1	2	2	3	10	5	3	1	0	0	5	0	0	0	0	0	0	0	0	0
OTU_1124	k__Fungi;p__;c__;o__;f__;g__;s__;	0	0	0	0	0	0	1	1	2	3	2	4	0	0	0	1	0	0	2	2	1	0	0	0	0	0	4	11	13	1
OTU_1125	k__Fungi;p__Ascomycota;c__Sordariomycetes;o__;f__;g__;s__;	3	3	4	0	0	0	0	0	0	0	1	0	4	1	4	4	3	1	1	19	3	0	0	0	1	1	3	0	10	0
OTU_1126	k__Fungi;p__Ascomycota;c__Eurotiomycetes;o__Chaetothyriales;f__Herpotrichiellaceae;g__Cladophialophora;s__Cladophialophora_sp_TRN488;	0	0	0	0	0	0	0	0	0	0	0	1	0	0	0	0	0	0	1	0	0	53	3	5	0	0	0	0	0	0
OTU_1127	k__Fungi;p__Ascomycota;c__Sordariomycetes;o__Hypocreales;f__Hypocreales_family_Incertae_sedis;g__Acremonium;s__;	0	2	0	1	0	0	1	0	0	4	1	1	2	2	0	2	0	0	0	1	0	5	0	1	1	0	0	0	6	0
OTU_1128	k__Fungi;p__Ascomycota;c__Ascomycota_class_Incertae_sedis;o__Ascomycota_order_Incertae_sedis;f__Ascomycota_family_Incertae_sedis;g__Torula;s__Torula_caligans;	1	6	1	2	1	0	2	16	5	2	0	1	1	3	5	0	0	2	0	0	7	0	1	1	0	0	5	2	1	1
OTU_1129	k__Fungi;p__Ascomycota;c__Dothideomycetes;o__Pleosporales;f__Pleosporales_family_Incertae_sedis;g__Pyrenochaeta;s__;	0	0	0	0	0	0	0	0	0	0	0	0	0	0	0	0	0	0	0	0	0	20	10	29	0	0	0	0	0	0
OTU_113	k__Fungi;p__;c__;o__;f__;g__;s__;	1	6	4	0	4	0	85	105	101	122	85	97	3	4	2	40	16	9	75	41	144	37	443	37	418	219	209	1170	916	1359
OTU_1130	k__Fungi;p__Ascomycota;c__;o__;f__;g__;s__;	0	0	0	0	0	0	0	1	0	1	1	0	0	0	0	0	0	0	0	0	0	23	1	6	0	0	0	0	0	0
OTU_1131	k__Fungi;p__Ascomycota;c__Dothideomycetes;o__Capnodiales;f__Capnodiales_family_Incertae_sedis;g__;s__;	2	0	1	0	0	0	0	0	0	0	0	0	0	2	2	1	0	0	0	2	10	0	0	0	0	0	0	0	0	6
OTU_1132	k__Fungi;p__Ascomycota;c__Sordariomycetes;o__Microascales;f__Microascales_family_Incertae_sedis;g__Cephalotrichiella;s__Cephalotrichiella_penicillata;	0	0	0	0	0	0	0	0	0	0	0	0	0	0	0	0	0	0	0	0	0	29	19	22	0	0	0	0	0	0
OTU_1133	k__Fungi;p__;c__;o__;f__;g__;s__;	0	0	0	0	1	0	0	0	0	0	1	3	0	0	0	0	0	1	0	2	0	0	0	0	1	2	0	2	0	3
OTU_1134	k__Fungi;p__Ascomycota;c__Sordariomycetes;o__Sordariales;f__Lasiosphaeriaceae;g__Cladorrhinum;s__Cladorrhinum_sp;	0	0	0	0	0	0	0	0	0	0	0	0	0	0	0	0	0	0	0	0	0	46	0	85	0	0	0	0	0	0
OTU_1135	k__Fungi;p__Ascomycota;c__Sordariomycetes;o__;f__;g__;s__;	0	0	0	0	0	2	0	0	3	0	0	1	2	1	0	1	3	1	3	1	8	3	4	3	2	1	3	1	1	6
OTU_1136	k__Fungi;p__Zygomycota;c__Zygomycota_class_Incertae_sedis;o__Mortierellales;f__Mortierellaceae;g__Mortierella;s__Mortierella_sp;	0	0	0	0	0	0	0	0	0	0	0	0	0	0	0	0	0	0	0	0	0	59	1	9	0	0	0	0	0	0
OTU_1137	k__Fungi;p__Ascomycota;c__Sordariomycetes;o__Hypocreales;f__Nectriaceae;g__;s__;	0	0	0	0	0	0	0	0	0	0	0	0	0	0	2	0	0	0	0	0	0	20	9	14	1	3	0	0	0	0
OTU_1138	k__Fungi;p__Ascomycota;c__Archaeorhizomycetes;o__Archaeorhizomycetales;f__Archaeorhizomycetaceae;g__Archaeorhizomyces;s__Archaeorhizomyces_sp;	0	0	0	0	0	0	0	0	0	0	0	0	0	0	0	0	0	0	0	0	0	10	13	27	0	0	0	0	0	0
OTU_1139	k__Fungi;p__Ascomycota;c__Sordariomycetes;o__Sordariales;f__Lasiosphaeriaceae;g__unclassified_Lasiosphaeriaceae;s__uncultured_Cercophora;	0	0	0	0	0	0	0	0	0	0	0	0	0	0	0	0	0	0	0	0	0	5	56	19	0	0	0	0	0	0
OTU_114	k__Fungi;p__Basidiomycota;c__Pucciniomycetes;o__Pucciniales;f__Pucciniales_family_Incertae_sedis;g__Hemileia;s__Hemileia_vastatrix;	163	337	267	11	11	8	1	0	1	72	29	22	240	153	116	476	255	796	94	50	104	0	0	1	82	49	416	0	5	1
OTU_1140	k__Fungi;p__Ascomycota;c__Eurotiomycetes;o__Chaetothyriales;f__Herpotrichiellaceae;g__Exophiala;s__;	0	0	0	0	0	0	0	0	0	0	0	0	0	0	0	0	0	0	0	0	0	45	5	30	0	0	0	0	0	0
OTU_1141	k__Fungi;p__;c__;o__;f__;g__;s__;	12	1	0	0	0	0	0	0	0	16	0	0	1	2	2	1	1	0	0	0	0	0	0	0	0	0	0	0	0	0
OTU_1142	k__Fungi;p__Ascomycota;c__Sordariomycetes;o__Hypocreales;f__Hypocreales_family_Incertae_sedis;g__Acremonium;s__Acremonium_alcalophilum;	0	0	0	0	0	0	0	0	1	0	1	0	0	0	0	0	0	0	0	0	0	26	4	18	0	0	0	0	0	0
OTU_1143	k__Fungi;p__;c__;o__;f__;g__;s__;	0	0	0	0	0	0	0	0	0	0	0	0	0	0	0	0	0	0	0	0	0	13	3	12	0	0	0	0	0	0
OTU_1144	k__Fungi;p__;c__;o__;f__;g__;s__;	0	0	0	0	0	0	7	4	0	6	9	4	0	0	0	13	4	0	0	0	0	0	0	3	27	23	18	8	8	5
OTU_1145	k__Fungi;p__;c__;o__;f__;g__;s__;	0	0	0	0	0	0	0	0	0	0	0	0	0	0	0	0	0	0	0	0	0	28	15	49	0	0	0	0	0	0
OTU_1146	k__Fungi;p__Ascomycota;c__Archaeorhizomycetes;o__Archaeorhizomycetales;f__Archaeorhizomycetaceae;g__Archaeorhizomyces;s__Archaeorhizomyces_sp;	0	0	0	0	0	0	0	0	0	0	0	0	0	0	0	0	0	0	0	0	0	13	3	5	0	0	0	0	0	0
OTU_1147	k__Fungi;p__Glomeromycota;c__Glomeromycetes;o__Glomerales;f__Glomeraceae;g__Glomus;s__Glomus_sp_7_SUN_2011;	0	0	0	0	0	0	0	0	0	0	0	0	0	0	0	0	0	0	0	0	0	1	8	26	0	0	0	0	0	0
OTU_1148	k__Fungi;p__;c__;o__;f__;g__;s__;	0	2	0	0	0	1	0	0	0	0	16	57	0	0	0	0	0	0	0	0	0	0	0	0	0	0	0	0	0	2
OTU_1149	k__Fungi;p__Ascomycota;c__Eurotiomycetes;o__Chaetothyriales;f__Herpotrichiellaceae;g__Capronia;s__Capronia_peltigerae;	0	0	0	0	0	0	0	0	0	0	0	0	0	0	0	0	0	0	0	0	0	32	8	17	0	0	0	0	0	0
OTU_115	k__Fungi;p__Ascomycota;c__Dothideomycetes;o__Capnodiales;f__Teratosphaeriaceae;g__Devriesia;s__Devriesia_agapanthi;	112	139	140	27	41	46	5	5	10	42	12	6	114	51	74	155	212	156	415	234	334	0	0	1	14	21	53	61	26	25
OTU_1150	k__Fungi;p__Basidiomycota;c__Agaricomycetes;o__Agaricales;f__Mycenaceae;g__Mycena;s__;	0	0	0	0	0	0	0	0	0	0	0	0	0	0	0	0	0	0	0	0	0	2	46	2	0	0	0	0	0	0
OTU_1151	k__Fungi;p__Basidiomycota;c__Agaricomycetes;o__Trechisporales;f__unclassified_Trechisporales;g__unclassified_Trechisporales;s__Trechisporales_sp;	0	1	0	0	1	1	1	3	1	4	3	6	0	2	2	0	0	0	2	1	10	0	1	0	3	2	2	17	9	37
OTU_1152	k__Fungi;p__Ascomycota;c__;o__;f__;g__;s__;	8	2	0	0	0	0	0	0	0	2	0	0	3	0	0	0	0	2	0	2	0	0	0	0	0	0	0	0	0	0
OTU_1153	k__Fungi;p__;c__;o__;f__;g__;s__;	0	0	0	0	0	0	0	0	0	0	0	0	0	0	0	0	0	0	0	0	0	18	67	29	0	0	0	0	0	0
OTU_1154	k__Fungi;p__Ascomycota;c__;o__;f__;g__;s__;	0	0	1	0	0	0	1	4	2	1	1	0	0	0	0	0	0	0	0	0	0	0	0	0	3	4	2	4	2	3
OTU_1155	k__Fungi;p__;c__;o__;f__;g__;s__;	1	5	1	0	0	0	0	0	0	0	0	0	6	2	5	9	2	3	3	0	2	0	0	0	3	1	13	2	0	0
OTU_1156	k__Fungi;p__Basidiomycota;c__Agaricomycetes;o__Agaricales;f__Psathyrellaceae;g__Coprinellus;s__Coprinellus_disseminatus;	5	3	0	0	0	0	0	0	1	7	0	0	3	0	2	0	1	5	0	0	1	2	0	0	1	0	1	0	0	1
OTU_1157	k__Fungi;p__Ascomycota;c__;o__;f__;g__;s__;	0	0	0	0	0	0	0	0	0	0	0	0	0	0	0	0	0	0	0	0	0	16	0	63	0	0	0	0	0	0
OTU_1158	k__Fungi;p__Ascomycota;c__;o__;f__;g__;s__;	0	1	1	0	0	0	0	0	1	0	3	4	0	0	2	0	1	0	0	0	0	5	0	10	0	1	0	0	0	0
OTU_1159	k__Fungi;p__;c__;o__;f__;g__;s__;	0	0	0	0	0	0	0	0	6	0	2	3	0	0	0	0	0	0	0	0	1	1	5	1	5	0	3	3	0	0
OTU_116	k__Fungi;p__Ascomycota;c__Dothideomycetes;o__Pleosporales;f__Pleosporales_family_Incertae_sedis;g__;s__;	64	77	108	139	327	67	27	65	35	47	12	47	146	117	72	159	166	114	157	84	110	3	7	18	30	77	38	51	22	13
OTU_1160	k__Fungi;p__;c__;o__;f__;g__;s__;	3	1	5	0	0	0	0	0	0	1	0	0	0	2	0	1	0	0	0	1	0	0	0	0	0	0	0	0	0	0
OTU_1161	k__Fungi;p__Basidiomycota;c__Tremellomycetes;o__Filobasidiales;f__Filobasidiaceae;g__Filobasidium;s__Filobasidium_uniguttulatum;	0	14	0	0	0	0	1	0	1	1	8	0	0	0	0	0	0	0	0	0	0	0	0	0	0	3	4	0	2	0
OTU_1162	k__Fungi;p__Ascomycota;c__Dothideomycetes;o__Pleosporales;f__Cucurbitariaceae;g__Pyrenochaetopsis;s__;	1	0	0	0	0	0	0	0	1	0	0	1	3	0	0	6	2	0	0	0	0	0	0	0	3	3	2	0	1	0
OTU_1163	k__Fungi;p__Basidiomycota;c__unclassified_Basidiomycota;o__unclassified_Basidiomycota;f__unclassified_Basidiomycota;g__unclassified_Basidiomycota;s__Basidiomycota_sp_CC_15_08;	0	5	1	0	0	0	6	3	0	5	12	4	3	0	0	0	0	0	0	0	0	0	1	0	0	1	1	0	0	3
OTU_1164	k__Fungi;p__Ascomycota;c__Leotiomycetes;o__Helotiales;f__Helotiales_family_Incertae_sedis;g__Tetracladium;s__Tetracladium_sp_J3;	0	3	2	0	0	0	0	0	0	0	0	0	0	0	2	2	0	1	0	1	0	0	0	0	1	0	1	0	2	1
OTU_1165	k__Fungi;p__Basidiomycota;c__Tremellomycetes;o__Tremellales;f__Tremellales_family_Incertae_sedis;g__Fellomyces;s__;	1	2	0	0	0	0	0	0	0	0	0	0	1	3	1	2	0	2	1	0	1	0	0	0	0	0	4	0	0	0
OTU_1166	k__Fungi;p__Ascomycota;c__Eurotiomycetes;o__Chaetothyriales;f__;g__;s__;	40	31	55	0	0	2	0	0	0	7	1	2	6	1	2	9	5	5	3	3	12	0	0	0	4	3	0	0	0	0
OTU_1167	k__Fungi;p__Ascomycota;c__Eurotiomycetes;o__Chaetothyriales;f__Chaetothyriaceae;g__Ceramothyrium;s__Ceramothyrium_podocarpi;	10	3	3	0	0	0	0	0	2	7	7	1	0	0	0	2	2	1	1	0	3	0	0	0	2	0	0	0	0	0
OTU_1168	k__Fungi;p__Ascomycota;c__Eurotiomycetes;o__Chaetothyriales;f__Chaetothyriaceae;g__Cyphellophora;s__;	7	2	0	1	3	0	0	1	0	0	1	0	0	3	1	4	4	3	0	1	0	0	0	0	0	0	0	0	0	0
OTU_1169	k__Fungi;p__Ascomycota;c__;o__;f__;g__;s__;	2	0	1	0	0	0	2	1	0	0	1	4	0	1	0	4	2	2	0	0	0	0	0	0	4	8	3	0	3	5
OTU_117	k__Fungi;p__Ascomycota;c__Sordariomycetes;o__unclassified_Sordariomycetes;f__unclassified_Sordariomycetes;g__unclassified_Sordariomycetes;s__sordariomycete_sp_7652;	1	1	1	202	1	3	952	80	86	73	42	43	471	3	15	0	0	1	0	0	1	0	0	0	45	44	65	52	53	43
OTU_1170	k__Fungi;p__Ascomycota;c__;o__;f__;g__;s__;	0	6	1	0	0	0	0	0	0	1	0	0	1	0	0	2	4	6	2	0	1	0	0	0	0	2	1	0	0	0
OTU_1171	k__Fungi;p__;c__;o__;f__;g__;s__;	1	0	1	0	0	0	0	0	7	2	0	3	2	0	1	0	0	0	0	0	0	0	0	0	1	1	0	0	0	0
OTU_1172	k__Fungi;p__Ascomycota;c__Eurotiomycetes;o__Eurotiales;f__Trichocomaceae;g__Rasamsonia;s__Rasamsonia_sp;	0	2	0	0	0	0	1	1	1	1	10	0	0	0	0	2	0	0	0	0	1	6	0	1	3	3	1	3	4	1
OTU_1173	k__Fungi;p__Ascomycota;c__Sordariomycetes;o__Sordariomycetes_order_Incertae_sedis;f__Plectosphaerellaceae;g__Gibellulopsis;s__Gibellulopsis_sp_YH_2012;	0	0	0	0	0	0	0	2	0	1	0	0	0	0	0	0	0	0	0	0	0	1	0	20	1	8	1	2	1	0
OTU_1174	k__Fungi;p__;c__;o__;f__;g__;s__;	0	7	0	0	0	0	2	0	1	2	10	4	0	1	0	0	0	0	0	0	0	0	0	0	1	3	3	0	1	2
OTU_1175	k__Fungi;p__;c__;o__;f__;g__;s__;	0	0	0	0	0	0	0	0	0	0	0	0	0	0	0	0	0	0	0	0	0	31	0	5	0	0	0	0	0	0
OTU_1176	k__Fungi;p__Ascomycota;c__Sordariomycetes;o__Hypocreales;f__Hypocreaceae;g__Hypocrea;s__Hypocrea_aeruginea;	1	5	4	0	0	0	1	1	1	6	5	10	0	6	0	0	1	0	0	1	0	0	0	0	0	1	0	0	1	3
OTU_1177	k__Fungi;p__;c__;o__;f__;g__;s__;	9	8	6	2	1	0	0	0	0	16	1	1	11	9	9	0	11	5	7	8	4	0	0	0	1	2	2	0	1	1
OTU_1178	k__Fungi;p__Ascomycota;c__;o__;f__;g__;s__;	8	8	5	0	0	0	0	0	0	2	1	0	1	1	1	0	0	0	2	0	1	0	0	0	0	0	0	0	0	0
OTU_1179	k__Fungi;p__;c__;o__;f__;g__;s__;	0	6	2	0	0	0	3	1	0	1	12	2	0	0	0	0	0	0	0	0	0	4	0	3	1	1	3	1	0	0
OTU_118	k__Fungi;p__Zygomycota;c__Zygomycota_class_Incertae_sedis;o__Mortierellales;f__Mortierellaceae;g__Mortierella;s__;	3	14	73	154	61	23	416	225	160	79	75	146	325	53	43	3	1	2	2	1	0	4	1	7	54	55	72	84	60	37
OTU_1180	k__Fungi;p__Ascomycota;c__;o__;f__;g__;s__;	0	7	0	0	0	0	0	0	4	1	26	0	0	0	0	0	2	0	0	0	0	0	0	1	2	3	5	0	2	0
OTU_1181	k__Fungi;p__;c__;o__;f__;g__;s__;	0	0	19	0	0	0	3	1	7	6	5	26	0	0	0	0	0	0	0	0	0	0	0	0	2	6	3	3	3	1
OTU_1182	k__Fungi;p__Ascomycota;c__;o__;f__;g__;s__;	0	0	0	0	0	0	0	2	1	0	0	0	0	0	0	0	0	0	0	0	0	0	0	8	0	2	0	2	1	2
OTU_1183	k__Fungi;p__;c__;o__;f__;g__;s__;	1	2	7	0	0	0	0	0	0	2	0	0	1	4	1	3	1	2	2	0	3	0	0	0	0	0	1	0	1	0
OTU_1184	k__Fungi;p__unclassified_Fungi;c__unclassified_Fungi;o__unclassified_Fungi;f__unclassified_Fungi;g__unclassified_Fungi;s__fungal_sp_P1S11;	1	0	0	2	0	0	0	0	0	0	0	0	0	0	0	0	0	0	0	0	0	0	0	0	0	0	0	0	0	0
OTU_1185	k__Fungi;p__;c__;o__;f__;g__;s__;	0	2	8	0	0	0	1	1	2	3	6	10	0	0	0	0	0	0	0	0	0	2	5	1	2	1	0	0	0	0
OTU_1186	k__Fungi;p__;c__;o__;f__;g__;s__;	0	1	3	0	0	0	0	0	0	0	0	0	1	0	0	0	0	5	1	0	2	0	0	0	0	0	1	0	0	0
OTU_1187	k__Fungi;p__;c__;o__;f__;g__;s__;	0	1	4	0	0	1	0	0	0	5	3	1	1	0	0	1	0	3	0	0	1	0	0	0	1	0	1	3	0	0
OTU_1188	k__Fungi;p__;c__;o__;f__;g__;s__;	0	0	13	6	0	0	1	1	0	0	3	11	1	2	0	0	0	0	0	0	0	0	0	0	1	1	0	3	0	0
OTU_1189	k__Fungi;p__Ascomycota;c__Dothideomycetes;o__Capnodiales;f__;g__;s__;	0	0	1	21	2	0	0	0	0	0	0	0	9	0	0	0	0	0	0	0	0	0	0	0	0	0	0	0	0	0
OTU_119	k__Fungi;p__Ascomycota;c__Eurotiomycetes;o__Chaetothyriales;f__;g__;s__;	57	91	90	365	268	120	17	15	6	13	22	11	179	65	57	147	106	157	277	328	163	0	0	1	20	12	61	22	38	24
OTU_1190	k__Fungi;p__Basidiomycota;c__Agaricomycetes;o__Atheliales;f__Atheliaceae;g__unclassified_Atheliaceae;s__Atheliaceae_sp;	1	1	2	0	0	0	0	0	2	29	3	3	0	0	0	0	0	0	0	0	0	0	0	0	0	0	0	1	0	0
OTU_1191	k__Fungi;p__Basidiomycota;c__Tremellomycetes;o__Cystofilobasidiales;f__Cystofilobasidiaceae;g__Cystofilobasidium;s__;	0	1	0	0	0	0	1	3	4	0	3	0	0	0	1	3	6	0	0	0	0	1	0	0	7	15	0	4	0	0
OTU_1192	k__Fungi;p__;c__;o__;f__;g__;s__;	1	1	2	0	0	0	0	0	2	11	4	0	0	0	0	1	0	0	0	0	0	0	0	1	0	0	0	2	0	0
OTU_1193	k__Fungi;p__Ascomycota;c__;o__;f__;g__;s__;	0	0	0	50	3	3	18	0	0	0	0	0	17	0	0	0	0	0	0	0	0	0	0	0	0	0	0	0	0	0
OTU_1194	k__Fungi;p__;c__;o__;f__;g__;s__;	0	0	0	5	0	0	22	0	0	0	1	1	4	0	0	0	0	0	0	0	0	0	0	0	0	1	0	1	1	0
OTU_1195	k__Fungi;p__Ascomycota;c__;o__;f__;g__;s__;	0	0	0	30	2	1	4	0	0	0	0	0	9	0	0	0	0	0	0	0	0	0	0	0	0	0	0	0	0	0
OTU_1196	k__Fungi;p__;c__;o__;f__;g__;s__;	0	0	0	24	0	1	3	0	0	0	0	0	8	0	0	0	0	0	0	0	0	0	0	0	0	0	0	0	0	0
OTU_1197	k__Fungi;p__;c__;o__;f__;g__;s__;	0	2	0	7	0	0	22	3	5	2	2	2	4	0	0	0	0	0	0	0	0	0	0	0	0	2	0	2	0	0
OTU_1198	k__Fungi;p__Basidiomycota;c__Tremellomycetes;o__Tremellales;f__Tremellales_family_Incertae_sedis;g__Cryptococcus;s__Cryptococcus_paraflavus;	0	0	0	3	3	28	1	0	8	1	0	2	5	0	8	1	0	0	0	1	0	0	0	0	0	0	3	0	7	3
OTU_1199	k__Fungi;p__Ascomycota;c__;o__;f__;g__;s__;	0	6	0	0	0	0	2	3	5	0	19	18	0	0	0	0	0	0	0	0	0	11	0	1	4	0	0	0	0	0
OTU_12	k__Fungi;p__Ascomycota;c__Dothideomycetes;o__Capnodiales;f__Mycosphaerellaceae;g__;s__;	1809	1328	1315	321	245	514	40	31	81	624	89	96	981	570	671	1198	876	1276	983	1582	1275	2	0	1	117	64	322	104	221	70
OTU_120	k__Fungi;p__Ascomycota;c__Eurotiomycetes;o__Chaetothyriales;f__Chaetothyriaceae;g__Cyphellophora;s__Cyphellophora_laciniata;	19	43	34	96	146	142	336	44	41	22	26	25	133	53	44	138	55	99	27	19	48	3	14	9	24	27	53	19	35	19
OTU_1200	k__Fungi;p__Ascomycota;c__Eurotiomycetes;o__Chaetothyriales;f__Chaetothyriales_family_Incertae_sedis;g__Strelitziana;s__Strelitziana_africana;	1	3	5	2	1	1	0	1	0	0	0	0	1	5	2	1	3	0	4	6	0	0	0	0	0	0	0	0	0	1
OTU_1201	k__Fungi;p__;c__;o__;f__;g__;s__;	0	1	2	1	0	0	0	0	0	0	0	0	3	4	1	4	0	1	2	44	1	0	0	0	0	1	0	0	9	0
OTU_1202	k__Fungi;p__Basidiomycota;c__Agaricomycetes;o__Polyporales;f__Phanerochaetaceae;g__Phanerochaete;s__Phanerochaete_sordida;	1	1	1	2	0	7	0	0	0	8	7	4	0	1	0	0	0	0	0	0	8	0	1	0	1	3	1	0	1	5
OTU_1203	k__Fungi;p__Ascomycota;c__Dothideomycetes;o__Capnodiales;f__Mycosphaerellaceae;g__Passalora;s__Passalora_sp;	0	2	0	10	0	1	3	0	0	0	0	0	2	0	0	0	0	0	0	0	0	0	0	0	0	0	0	0	0	0
OTU_1204	k__Fungi;p__Ascomycota;c__;o__;f__;g__;s__;	0	0	0	45	1	57	5	0	3	0	0	0	23	0	4	0	0	0	0	0	0	0	0	0	0	0	0	0	0	0
OTU_1205	k__Fungi;p__;c__;o__;f__;g__;s__;	0	0	0	2	0	0	1	0	0	1	0	2	4	0	0	0	0	0	0	0	0	0	1	0	3	1	1	0	0	0
OTU_1206	k__Fungi;p__Ascomycota;c__Taphrinomycetes;o__Taphrinales;f__Taphrinaceae;g__;s__;	0	0	0	38	2	1	6	0	0	0	0	0	8	0	0	0	0	0	0	0	0	0	0	0	0	0	0	0	0	0
OTU_1207	k__Fungi;p__;c__;o__;f__;g__;s__;	1	5	2	3	2	0	0	0	0	1	0	0	2	2	1	1	1	1	6	0	2	0	0	0	0	1	7	0	0	0
OTU_1208	k__Fungi;p__Ascomycota;c__;o__;f__;g__;s__;	0	0	0	53	3	1	6	0	0	0	0	0	5	1	0	1	0	1	0	0	0	0	0	0	0	0	1	0	0	0
OTU_1209	k__Fungi;p__;c__;o__;f__;g__;s__;	0	0	0	4	0	0	8	1	0	3	0	0	8	0	1	0	0	0	0	0	0	0	0	0	5	1	1	1	2	1
OTU_121	k__Fungi;p__Ascomycota;c__;o__;f__;g__;s__;	621	385	533	5	40	8	3	1	2	99	23	26	34	31	20	31	36	35	6	6	19	0	0	0	3	1	9	0	1	0
OTU_1210	k__Fungi;p__Ascomycota;c__;o__;f__;g__;s__;	1	2	6	3	1	0	0	0	1	0	0	0	0	1	0	1	1	1	0	1	7	0	0	0	0	0	0	0	0	0
OTU_1211	k__Fungi;p__;c__;o__;f__;g__;s__;	0	0	0	39	8	28	3	1	6	0	0	0	12	0	8	0	0	0	0	0	0	0	0	0	0	0	2	0	0	0
OTU_1212	k__Fungi;p__Basidiomycota;c__Tremellomycetes;o__Trichosporonales;f__Trichosporonaceae;g__Asterotremella;s__Asterotremella_sp;	0	0	0	1	19	4	0	13	0	0	0	0	0	10	0	0	0	0	0	0	0	0	0	0	1	0	0	0	0	0
OTU_1213	k__Fungi;p__;c__;o__;f__;g__;s__;	0	0	0	4	0	0	11	3	0	1	0	1	6	0	0	0	0	0	0	0	0	0	0	0	0	0	0	0	0	0
OTU_1214	k__Fungi;p__Ascomycota;c__Orbiliomycetes;o__Orbiliales;f__Orbiliaceae;g__Monacrosporium;s__Monacrosporium_sp;	0	0	0	6	0	0	27	1	1	0	0	1	11	0	0	0	0	0	0	0	0	5	0	4	0	2	3	1	5	1
OTU_1215	k__Fungi;p__Ascomycota;c__Lecanoromycetes;o__Lecanorales;f__Ramalinaceae;g__Bacidina;s__Bacidina_neosquamulosa;	0	0	0	15	6	8	0	0	0	0	0	0	0	0	0	1	0	11	0	0	0	0	0	0	0	0	24	0	0	0
OTU_1216	k__Fungi;p__Rozellomycota;c__unclassified_Rozellomycota;o__unclassified_Rozellomycota;f__unclassified_Rozellomycota;g__unclassified_Rozellomycota;s__Rozellomycota_sp;	1	3	0	4	1	1	10	8	12	3	2	8	6	1	1	0	0	0	0	0	0	0	13	0	4	1	2	1	0	0
OTU_1217	k__Fungi;p__Ascomycota;c__Saccharomycetes;o__Saccharomycetales;f__Saccharomycetales_family_Incertae_sedis;g__Wickerhamomyces;s__Wickerhamomyces_anomalus;	0	1	3	18	4	1	4	4	1	0	0	1	13	1	1	1	1	1	0	0	1	0	0	0	1	3	1	0	0	1
OTU_1218	k__Fungi;p__Basidiomycota;c__Microbotryomycetes;o__Sporidiobolales;f__Sporidiobolales_family_Incertae_sedis;g__Sporobolomyces;s__;	4	5	6	2	0	0	0	0	0	6	0	0	6	7	2	3	0	7	2	1	3	0	0	0	0	0	5	0	0	0
OTU_1219	k__Fungi;p__Basidiomycota;c__Tremellomycetes;o__;f__;g__;s__;	0	4	4	1	0	0	0	0	0	0	0	0	10	1	2	5	1	8	0	0	3	0	0	0	2	0	5	0	0	0
OTU_122	k__Fungi;p__Ascomycota;c__;o__;f__;g__;s__;	10	64	23	295	347	380	42	47	51	5	27	8	95	55	73	12	12	6	84	151	31	0	0	0	1	1	4	23	49	20
OTU_1220	k__Fungi;p__Ascomycota;c__Dothideomycetes;o__Capnodiales;f__Mycosphaerellaceae;g__Phloeospora;s__Phloeospora_mimosae_pigrae;	0	0	0	5	44	3	0	5	0	0	0	0	0	8	0	0	0	0	6	0	0	0	0	0	0	0	0	2	0	0
OTU_1221	k__Fungi;p__;c__;o__;f__;g__;s__;	0	0	0	6	2	1	44	78	25	1	2	1	8	6	3	0	0	0	1	0	0	0	0	0	1	4	0	1	1	1
OTU_1222	k__Fungi;p__Ascomycota;c__Sordariomycetes;o__Xylariales;f__Diatrypaceae;g__Eutypella;s__Eutypella_alsophila;	0	0	13	3	2	4	0	0	0	2	0	6	0	0	1	0	0	0	0	1	0	2	0	0	2	0	0	0	0	0
OTU_1223	k__Fungi;p__Chytridiomycota;c__Chytridiomycetes;o__Chytridiales;f__Chytridiaceae;g__unclassified_Chytridiaceae;s__uncultured_Chytridiaceae;	0	0	0	4	1	1	5	5	2	3	0	2	2	0	0	4	1	0	0	0	0	1	2	1	3	7	5	2	0	0
OTU_1224	k__Fungi;p__Ascomycota;c__Dothideomycetes;o__Botryosphaeriales;f__Botryosphaeriaceae;g__;s__;	0	0	0	12	0	0	4	1	1	0	1	0	11	0	0	0	0	3	0	0	0	0	0	0	1	0	3	0	0	0
OTU_1225	k__Fungi;p__Ascomycota;c__Dothideomycetes;o__Capnodiales;f__;g__;s__;	13	7	6	1	2	2	0	0	0	14	0	0	6	3	2	6	0	5	1	1	2	0	0	0	0	0	2	0	0	1
OTU_1226	k__Fungi;p__;c__;o__;f__;g__;s__;	0	0	13	0	1	0	5	1	1	5	3	20	3	1	1	0	0	0	0	0	0	0	0	0	3	0	4	2	1	0
OTU_1227	k__Fungi;p__Ascomycota;c__Eurotiomycetes;o__;f__;g__;s__;	0	0	0	16	1	0	0	0	0	0	0	0	9	0	1	0	0	0	0	1	0	0	0	0	0	0	0	0	0	0
OTU_1228	k__Fungi;p__Basidiomycota;c__Agaricomycetes;o__Polyporales;f__Meruliaceae;g__Bjerkandera;s__Bjerkandera_adusta;	5	11	4	1	0	0	0	0	0	1	1	0	3	2	4	6	1	1	2	54	0	0	0	0	0	0	1	1	11	0
OTU_1229	k__Fungi;p__;c__;o__;f__;g__;s__;	0	0	0	34	7	18	1	0	0	0	0	0	7	0	5	0	2	0	0	0	0	0	0	0	0	0	0	0	0	0
OTU_123	k__Fungi;p__Ascomycota;c__Sordariomycetes;o__Xylariales;f__Xylariales_family_Incertae_sedis;g__Monographella;s__Monographella_cucumerina;	100	157	212	133	681	537	413	590	385	191	147	115	408	2895	1157	220	153	96	216	203	268	92	82	326	281	203	132	630	1478	389
OTU_1230	k__Fungi;p__Ascomycota;c__;o__;f__;g__;s__;	0	0	0	2	1	1	7	0	3	1	0	0	2	0	0	0	0	0	0	0	0	5	1	0	0	0	0	0	2	0
OTU_1231	k__Fungi;p__Glomeromycota;c__Glomeromycetes;o__Glomerales;f__Glomeraceae;g__;s__;	1	0	0	5	1	0	9	0	1	0	0	1	7	1	6	0	0	0	0	0	0	0	0	0	4	0	0	1	0	1
OTU_1232	k__Fungi;p__;c__;o__;f__;g__;s__;	0	0	0	0	2	0	0	10	2	0	0	1	0	0	0	2	0	0	0	0	0	1	0	3	1	1	0	0	1	2
OTU_1233	k__Fungi;p__Ascomycota;c__;o__;f__;g__;s__;	22	12	9	2	1	0	0	1	0	8	0	0	5	3	1	5	1	3	1	1	0	0	0	0	2	1	1	0	0	0
OTU_1234	k__Fungi;p__Ascomycota;c__Dothideomycetes;o__Capnodiales;f__;g__;s__;	1	2	0	6	0	0	1	0	0	1	0	0	4	0	2	0	1	0	0	2	0	0	0	0	0	0	0	0	0	0
OTU_1235	k__Fungi;p__Ascomycota;c__Ascomycota_class_Incertae_sedis;o__Ascomycota_order_Incertae_sedis;f__Ascomycota_family_Incertae_sedis;g__Zymoseptoria;s__Zymoseptoria_brevis;	0	2	0	3	0	0	0	0	0	0	0	0	0	2	2	0	0	0	0	0	0	0	0	0	1	0	0	0	0	0
OTU_1236	k__Fungi;p__unclassified_Fungi;c__unclassified_Fungi;o__unclassified_Fungi;f__unclassified_Fungi;g__unclassified_Fungi;s__fungal_sp_P1S11;	0	2	0	1	5	1	0	0	0	1	0	0	0	1	1	0	0	0	1	0	1	0	1	0	0	0	0	1	0	1
OTU_1237	k__Fungi;p__Ascomycota;c__;o__;f__;g__;s__;	0	0	0	1	2	1	0	1	0	0	0	0	0	0	0	0	0	0	0	0	5	1	1	2	0	0	0	0	0	6
OTU_1238	k__Fungi;p__Ascomycota;c__Dothideomycetes;o__Capnodiales;f__;g__;s__;	0	0	0	0	6	0	0	0	0	0	0	0	2	1	0	0	0	0	5	0	0	0	0	0	0	0	0	0	0	0
OTU_1239	k__Fungi;p__Ascomycota;c__Dothideomycetes;o__Pleosporales;f__Phaeosphaeriaceae;g__Ophiosphaerella;s__Ophiosphaerella_sp;	0	1	1	5	2	0	0	1	0	1	0	0	0	0	3	0	1	2	0	3	2	0	0	0	1	0	0	1	13	0
OTU_124	k__Fungi;p__Ascomycota;c__Dothideomycetes;o__Pleosporales;f__;g__;s__;	96	117	121	103	326	84	11	107	22	73	10	25	179	178	101	180	108	144	155	194	137	0	5	0	45	15	58	56	60	46
OTU_1240	k__Fungi;p__;c__;o__;f__;g__;s__;	4	10	7	1	0	0	4	0	0	7	0	1	8	2	1	0	0	0	5	0	3	0	0	0	0	0	1	1	0	0
OTU_1241	k__Fungi;p__;c__;o__;f__;g__;s__;	4	5	0	0	5	0	0	3	0	0	0	0	1	0	0	0	0	0	0	2	0	0	0	0	0	0	0	0	0	0
OTU_1242	k__Fungi;p__;c__;o__;f__;g__;s__;	0	1	0	0	1	0	2	3	3	1	2	2	1	0	1	0	2	0	0	0	0	0	0	0	0	1	0	0	0	0
OTU_1243	k__Fungi;p__Ascomycota;c__Eurotiomycetes;o__Chaetothyriales;f__Chaetothyriaceae;g__Cyphellophora;s__;	3	1	2	2	2	2	0	0	0	0	0	0	3	0	2	1	1	1	23	1	2	5	0	0	0	0	1	5	0	0
OTU_1244	k__Fungi;p__;c__;o__;f__;g__;s__;	0	0	0	0	0	3	2	1	8	1	0	1	0	0	4	0	0	0	0	0	0	0	0	0	1	2	0	2	0	0
OTU_1245	k__Fungi;p__Ascomycota;c__Sordariomycetes;o__Hypocreales;f__Bionectriaceae;g__Hydropisphaera;s__Hydropisphaera_erubescens;	0	3	4	4	3	5	1	0	0	0	0	1	5	0	1	2	0	1	2	0	15	8	3	3	0	0	2	0	1	9
OTU_1246	k__Fungi;p__Ascomycota;c__Lecanoromycetes;o__Lecanorales;f__Ramalinaceae;g__Bacidina;s__;	0	0	0	1	5	1	0	0	0	0	0	0	2	0	0	11	0	0	2	0	9	0	0	0	7	0	0	0	1	3
OTU_1247	k__Fungi;p__Ascomycota;c__Dothideomycetes;o__;f__;g__;s__;	2	0	0	0	4	0	2	3	0	10	0	5	2	17	4	7	2	2	0	0	1	3	0	2	1	4	2	0	0	1
OTU_1248	k__Fungi;p__;c__;o__;f__;g__;s__;	0	0	0	0	0	7	2	7	16	1	0	1	0	0	10	0	2	0	0	0	0	0	1	0	4	6	1	1	1	0
OTU_1249	k__Fungi;p__Basidiomycota;c__Agaricomycetes;o__Agaricales;f__Marasmiaceae;g__Marasmiellus;s__Marasmiellus_paspali;	1	2	0	0	4	0	0	7	0	24	2	0	1	3	29	0	1	1	0	0	0	0	0	0	0	0	1	0	0	0
OTU_125	k__Fungi;p__Ascomycota;c__Sordariomycetes;o__Chaetosphaeriales;f__Chaetosphaeriaceae;g__Chloridium;s__;	4	25	11	35	69	13	323	359	98	78	79	65	107	104	30	29	12	15	11	7	18	114	68	133	98	64	103	75	66	75
OTU_1250	k__Fungi;p__;c__;o__;f__;g__;s__;	2	18	1	4	4	2	3	0	1	5	18	0	4	0	0	0	1	0	0	0	0	0	0	0	0	0	2	0	0	0
OTU_1251	k__Fungi;p__;c__;o__;f__;g__;s__;	0	0	0	1	2	1	4	3	5	0	1	1	2	0	2	0	0	0	0	0	0	0	0	0	2	1	0	0	3	0
OTU_1252	k__Fungi;p__Basidiomycota;c__Tremellomycetes;o__Tremellales;f__Tremellales_family_Incertae_sedis;g__Hannaella;s__;	0	3	1	2	2	0	0	0	0	2	0	1	6	1	1	7	1	6	3	2	11	0	0	0	4	1	22	0	1	1
OTU_1253	k__Fungi;p__Ascomycota;c__Dothideomycetes;o__Pleosporales;f__Phaeosphaeriaceae;g__;s__;	6	7	9	40	79	26	14	25	16	8	3	1	19	27	16	5	6	4	3	3	6	0	1	6	2	2	4	2	2	5
OTU_1254	k__Fungi;p__Basidiomycota;c__;o__;f__;g__;s__;	3	10	6	0	0	3	0	0	0	0	0	0	11	6	6	3	8	12	3	0	2	0	0	0	3	1	9	0	0	0
OTU_1255	k__Fungi;p__;c__;o__;f__;g__;s__;	0	0	0	0	1	7	0	0	24	1	0	0	0	0	6	0	0	0	0	0	0	0	0	0	0	0	0	0	0	0
OTU_1256	k__Fungi;p__;c__;o__;f__;g__;s__;	1	0	0	4	68	5	0	2	0	0	0	0	0	6	0	0	2	0	0	1	0	0	0	0	0	0	0	0	0	0
OTU_1257	k__Fungi;p__;c__;o__;f__;g__;s__;	0	0	0	1	0	14	3	0	29	3	0	2	2	0	8	0	0	0	0	0	0	0	0	0	0	1	1	0	0	1
OTU_1258	k__Fungi;p__Ascomycota;c__Dothideomycetes;o__Capnodiales;f__;g__;s__;	12	2	2	0	0	1	0	0	0	8	0	1	1	5	0	1	0	2	0	0	2	0	0	0	1	0	0	0	0	0
OTU_1259	k__Fungi;p__;c__;o__;f__;g__;s__;	0	0	0	0	0	1	0	1	10	0	1	0	0	0	2	0	0	0	0	0	0	1	0	6	0	0	0	0	0	0
OTU_126	k__Fungi;p__Ascomycota;c__Sordariomycetes;o__Hypocreales;f__Nectriaceae;g__Gibberella;s__Gibberella_zeae;	49	76	50	98	181	70	309	53	57	69	28	31	219	52	47	38	37	59	91	59	101	9	32	8	52	76	49	50	55	37
OTU_1260	k__Fungi;p__Ascomycota;c__;o__;f__;g__;s__;	2	16	6	0	1	1	0	0	0	0	2	1	7	0	1	0	2	1	1	0	0	0	0	0	0	0	2	1	0	0
OTU_1261	k__Fungi;p__;c__;o__;f__;g__;s__;	0	7	5	2	3	2	8	7	12	2	12	9	6	0	4	3	0	0	0	0	0	0	0	0	3	1	6	7	0	3
OTU_1262	k__Fungi;p__;c__;o__;f__;g__;s__;	0	0	0	0	0	7	1	2	31	0	0	1	0	1	4	0	0	0	0	0	0	0	0	0	1	1	0	0	1	0
OTU_1263	k__Fungi;p__Ascomycota;c__;o__;f__;g__;s__;	0	0	0	0	2	3	0	13	0	4	0	0	0	4	0	0	0	0	0	0	0	0	0	0	1	0	0	0	0	0
OTU_1264	k__Fungi;p__;c__;o__;f__;g__;s__;	0	4	6	0	0	7	0	0	4	0	0	0	6	3	5	5	3	1	0	65	0	0	0	0	0	0	0	0	15	1
OTU_1265	k__Fungi;p__Ascomycota;c__Sordariomycetes;o__Hypocreales;f__;g__;s__;	0	0	0	0	3	2	0	4	8	5	1	0	0	3	6	0	0	0	0	0	0	85	27	7	0	0	2	0	0	1
OTU_1266	k__Fungi;p__Ascomycota;c__;o__;f__;g__;s__;	4	2	1	0	0	22	0	0	2	2	0	0	2	3	6	4	1	3	15	1	7	0	0	0	0	0	0	9	0	0
OTU_1267	k__Fungi;p__;c__;o__;f__;g__;s__;	0	0	0	1	8	1	3	22	2	4	2	4	0	4	0	0	0	0	0	0	0	3	2	1	3	6	2	1	3	2
OTU_1268	k__Fungi;p__Ascomycota;c__Dothideomycetes;o__Capnodiales;f__Mycosphaerellaceae;g__;s__;	1	0	1	2	3	3	0	0	0	0	0	0	4	0	1	1	2	1	0	1	1	0	0	0	0	0	0	0	0	0
OTU_1269	k__Fungi;p__Ascomycota;c__Dothideomycetes;o__Capnodiales;f__Mycosphaerellaceae;g__;s__;	1	0	1	2	3	1	0	0	0	0	0	0	4	0	1	2	1	0	1	0	3	0	0	0	0	0	0	0	0	0
OTU_127	k__Fungi;p__Ascomycota;c__Eurotiomycetes;o__Chaetothyriales;f__Chaetothyriales_family_Incertae_sedis;g__Strelitziana;s__Strelitziana_albiziae;	409	236	307	167	110	93	26	6	10	186	14	27	186	61	93	109	102	182	49	64	109	0	8	2	9	7	65	6	9	3
OTU_1270	k__Fungi;p__Ascomycota;c__Eurotiomycetes;o__Eurotiales;f__Trichocomaceae;g__Talaromyces;s__;	0	0	0	0	2	0	0	6	2	0	0	2	0	1	0	0	0	0	0	0	0	3	5	27	1	0	3	1	1	0
OTU_1271	k__Fungi;p__Ascomycota;c__Dothideomycetes;o__Pleosporales;f__Didymosphaeriaceae;g__Roussoella;s__Roussoella_siamensis;	1	4	0	1	0	2	5	0	9	3	2	1	8	0	4	0	0	2	0	0	1	0	0	0	0	0	1	3	0	0
OTU_1272	k__Fungi;p__;c__;o__;f__;g__;s__;	0	0	0	0	0	0	0	3	0	2	0	1	0	0	0	0	0	0	0	0	0	0	0	0	2	0	1	0	0	0
OTU_1273	k__Fungi;p__Ascomycota;c__;o__;f__;g__;s__;	0	0	0	0	0	0	0	2	0	17	1	0	0	0	0	0	0	0	0	0	0	0	0	0	0	0	0	0	0	0
OTU_1274	k__Fungi;p__;c__;o__;f__;g__;s__;	0	0	0	1	3	2	8	10	11	1	0	1	3	2	2	0	0	0	0	0	0	7	0	11	2	2	8	1	1	0
OTU_1275	k__Fungi;p__Ascomycota;c__Dothideomycetes;o__Capnodiales;f__Mycosphaerellaceae;g__Mycosphaerella;s__Mycosphaerella_nootherensis;	0	0	0	0	0	18	0	0	6	0	0	0	0	0	1	0	0	0	0	0	0	0	0	0	0	0	0	0	0	0
OTU_1276	k__Fungi;p__Basidiomycota;c__Tremellomycetes;o__Tremellales;f__Tremellales_family_Incertae_sedis;g__Cryptococcus;s__Cryptococcus_aff_taibaiensis_IMUFRJ_51982;	0	4	2	0	1	0	0	0	0	0	0	0	7	3	3	1	3	5	1	0	0	0	0	0	0	0	2	0	0	0
OTU_1277	k__Fungi;p__;c__;o__;f__;g__;s__;	0	0	0	0	0	4	1	3	49	0	0	3	0	0	9	0	0	0	0	0	0	0	0	0	0	0	0	2	0	0
OTU_1278	k__Fungi;p__Ascomycota;c__Eurotiomycetes;o__Eurotiales;f__Trichocomaceae;g__Aspergillus;s__;	0	2	2	5	0	0	25	4	2	11	8	11	7	0	0	0	0	0	0	0	0	0	0	0	5	2	1	1	3	1
OTU_1279	k__Fungi;p__;c__;o__;f__;g__;s__;	0	0	0	2	0	3	17	0	6	2	1	0	15	0	3	0	0	0	0	0	0	0	0	0	2	1	2	0	2	3
OTU_128	k__Fungi;p__Ascomycota;c__Leotiomycetes;o__Helotiales;f__Helotiales_family_Incertae_sedis;g__;s__;	2	118	11	26	37	35	96	119	268	62	348	34	70	59	95	11	5	1	32	32	20	1	0	0	55	31	63	221	241	71
OTU_1280	k__Fungi;p__;c__;o__;f__;g__;s__;	0	0	0	2	0	0	14	0	0	1	0	3	5	0	0	0	0	0	0	0	0	0	0	0	1	0	1	0	0	0
OTU_1281	k__Fungi;p__;c__;o__;f__;g__;s__;	0	1	0	0	0	0	2	2	0	2	0	0	0	1	1	0	1	0	0	0	0	0	0	0	2	0	0	4	1	0
OTU_1282	k__Fungi;p__Ascomycota;c__;o__;f__;g__;s__;	1	6	3	0	0	1	0	0	0	1	2	0	0	3	1	3	0	2	0	1	0	0	0	0	0	0	0	0	0	0
OTU_1283	k__Fungi;p__;c__;o__;f__;g__;s__;	0	0	0	12	1	0	12	11	4	3	2	1	11	4	5	0	0	0	0	0	0	0	0	0	2	3	2	3	3	1
OTU_1284	k__Fungi;p__;c__;o__;f__;g__;s__;	0	0	0	0	2	0	2	2	2	7	0	1	0	1	0	0	0	0	0	0	0	1	14	0	0	2	0	1	0	0
OTU_1285	k__Fungi;p__;c__;o__;f__;g__;s__;	0	0	0	0	2	0	0	7	1	0	4	1	0	6	0	0	0	0	0	0	0	0	0	0	1	0	2	1	0	0
OTU_1286	k__Fungi;p__;c__;o__;f__;g__;s__;	0	3	0	1	0	0	25	38	42	40	19	25	7	0	3	3	0	2	2	0	4	0	0	0	21	19	44	27	26	18
OTU_1287	k__Fungi;p__;c__;o__;f__;g__;s__;	0	0	0	0	0	6	0	0	7	0	0	0	0	0	1	0	0	0	0	0	0	6	4	3	0	0	1	0	0	1
OTU_1288	k__Fungi;p__;c__;o__;f__;g__;s__;	0	0	0	0	0	0	1	0	0	0	0	0	0	0	0	2	2	0	0	0	0	0	0	0	3	6	1	0	0	2
OTU_1289	k__Fungi;p__Ascomycota;c__;o__;f__;g__;s__;	0	0	0	3	2	0	3	0	0	0	0	0	2	0	0	0	0	0	0	0	0	0	0	0	0	0	0	0	0	0
OTU_129	k__Fungi;p__Ascomycota;c__Dothideomycetes;o__Pleosporales;f__Didymosphaeriaceae;g__Roussoella;s__Roussoella_neopustulans;	2	1	13	45	40	29	47	79	169	26	18	24	25	28	45	16	42	3	9	6	14	65	117	97	103	270	47	193	126	128
OTU_1290	k__Fungi;p__Basidiomycota;c__Agaricomycetes;o__Agaricales;f__Psathyrellaceae;g__Parasola;s__Parasola_sp;	0	0	0	0	0	3	2	0	4	0	0	0	1	0	1	0	0	0	0	0	0	2	3	24	0	0	0	0	0	2
OTU_1291	k__Fungi;p__Ascomycota;c__;o__;f__;g__;s__;	0	0	0	0	5	0	0	8	0	1	0	1	0	5	0	0	0	0	0	0	0	0	0	0	0	1	0	4	5	3
OTU_1292	k__Fungi;p__;c__;o__;f__;g__;s__;	0	0	0	0	0	0	0	2	0	0	0	0	0	0	0	3	1	0	4	0	0	0	0	0	4	0	0	3	2	0
OTU_1293	k__Fungi;p__;c__;o__;f__;g__;s__;	0	0	0	0	0	9	1	0	83	1	0	0	0	0	20	0	0	0	0	0	0	0	0	0	1	1	5	1	2	1
OTU_1294	k__Fungi;p__Ascomycota;c__Ascomycota_class_Incertae_sedis;o__Ascomycota_order_Incertae_sedis;f__Ascomycota_family_Incertae_sedis;g__Leptodiscella;s__Leptodiscella_sp_F277786;	0	0	0	0	2	0	1	5	0	4	6	0	0	2	0	2	2	0	0	0	0	0	5	2	15	1	2	9	0	0
OTU_1295	k__Fungi;p__;c__;o__;f__;g__;s__;	1	4	1	1	3	2	0	0	2	0	0	0	2	0	6	1	1	3	1	0	0	0	0	0	0	0	0	0	0	0
OTU_1296	k__Fungi;p__Ascomycota;c__Ascomycota_class_Incertae_sedis;o__Ascomycota_order_Incertae_sedis;f__Ascomycota_family_Incertae_sedis;g__Leptodiscella;s__Leptodiscella_sp_FMR_10885;	0	0	0	0	0	0	0	4	0	0	1	0	0	0	0	1	7	0	0	0	0	5	0	2	6	5	1	1	0	2
OTU_1297	k__Fungi;p__Ascomycota;c__Sordariomycetes;o__Sordariomycetes_order_Incertae_sedis;f__Annulatascaceae;g__Conlarium;s__;	3	14	17	8	2	3	54	37	14	31	38	40	19	15	5	6	16	4	4	5	14	39	23	6	37	23	27	34	25	24
OTU_1298	k__Fungi;p__Ascomycota;c__;o__;f__;g__;s__;	0	0	0	0	0	0	0	1	3	0	1	2	0	0	0	8	1	0	0	1	0	0	0	0	1	3	0	0	5	0
OTU_1299	k__Fungi;p__;c__;o__;f__;g__;s__;	4	0	0	0	0	0	1	0	0	1	0	1	1	0	0	2	4	0	0	0	0	0	9	0	4	2	3	0	3	0
OTU_13	k__Fungi;p__Ascomycota;c__Sordariomycetes;o__Chaetosphaeriales;f__Chaetosphaeriaceae;g__Codinaeopsis;s__Codinaeopsis_sp;	23	59	59	88	249	26	1338	2483	658	671	486	439	301	647	151	43	42	53	359	242	758	47	148	361	511	358	861	11055	8791	14692
OTU_130	k__Fungi;p__;c__;o__;f__;g__;s__;	5	28	43	53	71	6	210	378	86	95	90	137	102	79	19	5	18	6	8	7	5	0	2	1	66	52	81	66	46	48
OTU_1300	k__Fungi;p__Ascomycota;c__;o__;f__;g__;s__;	0	0	1	13	2	0	6	5	4	7	1	1	3	1	0	1	1	0	0	0	1	0	0	0	6	6	5	2	4	2
OTU_1301	k__Fungi;p__Ascomycota;c__;o__;f__;g__;s__;	0	0	0	0	0	0	0	0	0	0	0	0	0	0	24	0	0	0	0	0	0	0	0	0	0	0	0	0	0	0
OTU_1302	k__Fungi;p__Ascomycota;c__;o__;f__;g__;s__;	2	0	0	0	0	1	1	1	2	1	0	3	0	0	0	0	1	0	0	1	0	0	0	0	1	3	2	3	0	1
OTU_1303	k__Fungi;p__Ascomycota;c__Sordariomycetes;o__Sordariales;f__Chaetomiaceae;g__Chaetomium;s__Chaetomium_bostrychodes;	0	0	0	0	0	0	1	4	1	0	3	0	0	0	0	6	0	1	2	0	0	0	0	0	13	1	2	4	2	3
OTU_1304	k__Fungi;p__Ascomycota;c__Eurotiomycetes;o__Chaetothyriales;f__Herpotrichiellaceae;g__;s__;	0	0	0	0	0	0	0	4	1	3	1	4	0	1	0	1	0	0	0	0	0	0	9	4	2	0	0	0	2	0
OTU_1305	k__Fungi;p__Ascomycota;c__Sordariomycetes;o__Xylariales;f__Xylariales_family_Incertae_sedis;g__unclassified_Xylariales;s__Xylariales_sp;	0	0	0	0	0	0	0	1	1	0	1	2	0	0	0	3	0	0	0	0	0	3	4	6	2	5	2	2	4	0
OTU_1306	k__Fungi;p__Ascomycota;c__Sordariomycetes;o__Hypocreales;f__Hypocreaceae;g__Acrostalagmus;s__Acrostalagmus_sp_MR_2010;	0	0	0	0	0	0	1	1	2	2	1	0	0	0	0	1	9	0	0	0	0	2	0	3	2	5	0	0	0	0
OTU_1307	k__Fungi;p__;c__;o__;f__;g__;s__;	0	0	0	0	0	0	1	0	0	0	0	0	0	0	0	6	3	0	0	0	0	0	0	5	5	6	0	0	4	3
OTU_1308	k__Fungi;p__Ascomycota;c__;o__;f__;g__;s__;	3	6	3	0	0	0	0	0	0	5	3	2	0	0	2	1	2	7	5	0	3	0	0	0	0	0	0	1	0	1
OTU_1309	k__Fungi;p__;c__;o__;f__;g__;s__;	0	0	2	0	0	0	0	0	0	0	0	0	9	2	2	0	1	2	9	1	23	0	0	0	0	0	0	0	1	7
OTU_131	k__Fungi;p__Ascomycota;c__;o__;f__;g__;s__;	10	18	60	2	15	0	29	51	25	154	97	268	16	35	29	6	9	5	5	13	3	771	29	45	45	36	23	53	50	30
OTU_1310	k__Fungi;p__Ascomycota;c__;o__;f__;g__;s__;	0	1	1	1	1	0	0	0	0	0	0	1	1	2	2	0	0	2	5	7	1	0	0	0	0	0	0	0	0	0
OTU_1311	k__Fungi;p__Ascomycota;c__Eurotiomycetes;o__Eurotiales;f__Trichocomaceae;g__Aspergillus;s__Aspergillus_janus;	0	0	0	0	0	0	1	3	0	0	0	1	0	0	0	3	1	1	0	0	0	3	0	16	2	9	2	4	1	0
OTU_1312	k__Fungi;p__Basidiomycota;c__Tremellomycetes;o__Tremellales;f__Tremellales_family_Incertae_sedis;g__;s__;	0	2	1	0	0	0	0	0	0	0	0	0	2	4	0	1	0	1	0	18	0	0	0	0	0	0	0	0	7	0
OTU_1313	k__Fungi;p__Ascomycota;c__Dothideomycetes;o__Capnodiales;f__Capnodiaceae;g__Leptoxyphium;s__Leptoxyphium_kurandae;	3	3	1	0	0	0	0	0	0	0	0	0	5	3	7	9	1	3	0	3	2	0	0	0	3	1	4	0	0	0
OTU_1314	k__Fungi;p__;c__;o__;f__;g__;s__;	1	3	11	0	0	0	0	0	0	0	0	0	3	1	0	2	0	4	1	1	1	0	0	0	0	0	4	0	0	0
OTU_1315	k__Fungi;p__Ascomycota;c__Eurotiomycetes;o__Chaetothyriales;f__Chaetothyriaceae;g__Cyphellophora;s__;	1	1	3	2	0	0	0	0	0	0	0	0	2	0	1	0	1	1	3	36	0	0	0	0	0	0	0	0	4	0
OTU_1316	k__Fungi;p__Ascomycota;c__Eurotiomycetes;o__Chaetothyriales;f__Chaetothyriaceae;g__Cyphellophora;s__;	11	6	10	10	13	10	35	4	6	3	0	6	16	6	9	25	13	28	7	41	7	0	1	0	3	4	9	3	7	3
OTU_1317	k__Fungi;p__Ascomycota;c__Sordariomycetes;o__Hypocreales;f__Nectriaceae;g__Nectria;s__Nectria_sp_KF_2011a;	0	0	0	0	0	0	1	1	3	1	0	0	0	0	0	5	0	0	0	0	0	1	0	0	7	0	2	0	2	0
OTU_1318	k__Fungi;p__;c__;o__;f__;g__;s__;	9	7	3	0	0	0	0	0	0	9	0	2	3	0	1	2	2	1	1	4	2	0	0	0	0	0	1	0	0	0
OTU_1319	k__Fungi;p__Ascomycota;c__Dothideomycetes;o__Pleosporales;f__Phaeosphaeriaceae;g__Stagonospora;s__Stagonospora_sp_VegaE2_84;	1	7	2	0	0	0	0	0	0	4	0	0	2	2	2	0	3	7	2	1	3	0	0	0	1	2	1	1	0	0
OTU_132	k__Fungi;p__Basidiomycota;c__Tremellomycetes;o__;f__;g__;s__;	66	206	129	6	31	22	2	7	3	10	7	1	258	150	143	275	173	215	163	158	139	3	10	1	72	40	136	60	98	34
OTU_1320	k__Fungi;p__Ascomycota;c__;o__;f__;g__;s__;	0	0	0	0	3	0	1	10	4	3	1	2	0	0	1	12	0	1	0	0	0	3	0	0	17	1	2	3	1	3
OTU_1321	k__Fungi;p__Ascomycota;c__Dothideomycetes;o__Capnodiales;f__Teratosphaeriaceae;g__Devriesia;s__;	1	0	1	0	0	0	0	0	0	1	0	0	4	3	0	5	5	6	6	1	17	0	0	0	0	0	3	0	4	2
OTU_1322	k__Fungi;p__Ascomycota;c__Leotiomycetes;o__Helotiales;f__Helotiaceae;g__Articulospora;s__Articulospora_proliferata;	3	4	0	0	0	1	0	0	2	2	0	0	7	1	6	4	3	9	2	1	5	0	0	0	1	2	5	0	1	0
OTU_1323	k__Fungi;p__Ascomycota;c__Dothideomycetes;o__Pleosporales;f__Pleosporales_family_Incertae_sedis;g__Letendraea;s__Letendraea_helminthicola;	3	2	10	0	0	1	0	0	3	2	0	0	0	0	3	0	1	1	10	0	0	0	0	0	1	2	0	5	0	0
OTU_1324	k__Fungi;p__Ascomycota;c__Dothideomycetes;o__Myriangiales;f__Elsinoaceae;g__;s__;	1	1	2	0	0	0	0	0	0	0	0	0	4	1	4	0	1	0	26	1	0	0	0	0	0	0	0	5	0	0
OTU_1325	k__Fungi;p__Ascomycota;c__Dothideomycetes;o__Pleosporales;f__Pleosporaceae;g__Epicoccum;s__;	0	3	3	0	0	0	0	0	0	1	0	0	1	0	1	1	0	0	0	1	4	0	0	0	0	0	2	0	0	0
OTU_1326	k__Fungi;p__Ascomycota;c__Dothideomycetes;o__Capnodiales;f__;g__;s__;	3	6	10	0	0	0	2	0	0	1	0	2	4	1	3	1	3	1	0	1	5	0	0	0	0	1	0	3	0	0
OTU_1327	k__Fungi;p__Basidiomycota;c__Microbotryomycetes;o__Sporidiobolales;f__Sporidiobolales_family_Incertae_sedis;g__;s__;	4	3	5	0	2	0	0	1	0	1	2	0	10	1	1	5	5	6	2	3	3	0	0	0	1	2	0	6	0	0
OTU_1328	k__Fungi;p__Ascomycota;c__Dothideomycetes;o__;f__;g__;s__;	0	2	0	0	0	0	0	0	0	0	1	2	0	0	0	0	0	0	0	1	0	0	0	0	0	0	3	0	0	2
OTU_1329	k__Fungi;p__Ascomycota;c__Eurotiomycetes;o__Chaetothyriales;f__Chaetothyriaceae;g__Cyphellophora;s__Cyphellophora_guyanensis;	0	1	0	0	1	0	0	0	0	0	0	0	2	0	0	0	0	2	0	4	5	0	0	0	0	0	0	0	3	1
OTU_133	k__Fungi;p__Ascomycota;c__Eurotiomycetes;o__Chaetothyriales;f__Chaetothyriaceae;g__unclassified_Chaetothyriaceae;s__Chaetothyriaceae_sp;	711	288	412	11	10	40	1	4	5	201	11	26	124	70	63	126	110	87	128	63	83	3	1	4	1	13	23	16	8	7
OTU_1330	k__Fungi;p__Ascomycota;c__Dothideomycetes;o__Dothideales;f__Dothioraceae;g__Aureobasidium;s__Aureobasidium_pullulans;	1	3	5	0	0	0	0	0	1	0	0	0	7	2	5	4	3	1	4	1	5	0	0	0	2	0	5	2	1	0
OTU_1331	k__Fungi;p__;c__;o__;f__;g__;s__;	1	1	1	0	0	0	5	7	9	10	11	8	0	0	1	0	0	0	0	0	1	0	0	0	4	2	9	8	9	7
OTU_1332	k__Fungi;p__Ascomycota;c__Sordariomycetes;o__Diaporthales;f__Diaporthaceae;g__Phomopsis;s__Phomopsis_sp_CLH1_10;	0	2	0	0	0	0	0	0	0	0	0	0	0	0	0	4	0	1	0	0	3	0	0	0	1	0	2	0	3	2
OTU_1333	k__Fungi;p__Ascomycota;c__;o__;f__;g__;s__;	0	0	1	0	0	0	0	0	0	0	0	0	7	2	1	2	1	2	6	44	0	0	0	0	0	0	0	0	5	0
OTU_1334	k__Fungi;p__Ascomycota;c__;o__;f__;g__;s__;	0	0	0	0	0	0	0	0	0	0	0	0	0	0	0	0	0	0	0	0	0	8	4	5	0	0	0	0	0	0
OTU_1335	k__Fungi;p__Ascomycota;c__;o__;f__;g__;s__;	0	0	0	0	0	0	0	0	0	0	0	0	0	0	0	0	0	0	0	0	0	43	30	24	0	0	0	0	0	0
OTU_1336	k__Fungi;p__Ascomycota;c__Sordariomycetes;o__Sordariales;f__Sordariaceae;g__;s__;	0	0	0	19	0	8	91	7	69	12	8	5	36	0	11	1	4	1	0	0	0	17	126	42	28	104	65	14	8	5
OTU_1337	k__Fungi;p__Ascomycota;c__Dothideomycetes;o__Pleosporales;f__Pleosporaceae;g__;s__;	0	0	0	0	0	0	0	0	0	0	0	0	0	0	0	0	0	0	0	0	0	48	5	30	0	0	0	0	0	0
OTU_1338	k__Fungi;p__Basidiomycota;c__Tremellomycetes;o__Cystofilobasidiales;f__Cystofilobasidiaceae;g__Udeniomyces;s__Udeniomyces_pyricola;	0	1	2	1	0	0	0	1	1	1	0	0	1	0	2	2	3	1	0	0	2	0	0	0	1	5	0	0	0	0
OTU_1339	k__Fungi;p__;c__;o__;f__;g__;s__;	0	2	2	0	0	0	0	0	0	2	0	0	1	1	0	0	0	7	3	0	3	0	0	0	0	0	1	0	0	0
OTU_134	k__Fungi;p__Ascomycota;c__Dothideomycetes;o__Capnodiales;f__;g__;s__;	101	157	100	270	412	678	22	45	77	39	12	13	188	116	213	109	119	139	552	527	284	0	0	0	13	13	39	86	98	40
OTU_1340	k__Fungi;p__Ascomycota;c__Dothideomycetes;o__Capnodiales;f__Mycosphaerellaceae;g__;s__;	3	8	1	0	0	0	0	0	0	2	0	0	5	1	0	0	2	5	1	0	0	0	0	0	0	0	1	0	0	0
OTU_1341	k__Fungi;p__Ascomycota;c__Eurotiomycetes;o__Chaetothyriales;f__Herpotrichiellaceae;g__Phialophora;s__Phialophora_livistonae;	3	2	6	0	3	2	0	0	0	0	0	1	1	0	2	3	3	6	1	1	0	0	0	0	2	1	0	4	2	0
OTU_1342	k__Fungi;p__;c__;o__;f__;g__;s__;	0	0	0	0	0	0	0	0	0	0	0	0	0	0	0	0	0	0	0	0	0	31	20	3	0	0	0	0	0	0
OTU_1343	k__Fungi;p__;c__;o__;f__;g__;s__;	0	0	0	0	0	0	0	0	0	0	0	0	0	0	0	0	0	0	0	0	0	38	0	6	0	0	0	0	0	0
OTU_1344	k__Fungi;p__;c__;o__;f__;g__;s__;	0	2	0	0	1	0	1	0	3	3	0	0	0	0	0	0	0	0	1	0	6	0	0	0	0	0	1	0	1	6
[truncated: 4,589 more rows]

## Sheet: Sheet5
Table S5 Bacterial Alpha Diversity Analysis of Disease-Resistant Cultivars of Coffea arabica
[truncated: 11 more rows]

[truncated: 3 more sheets: Sheet6, Sheet7, Sheet8]
